# Supplementary material for: ToxBase: A Multidimensional ToxCast Reference Database for High-Throughput Human Exposome Analysis
Source: Environ Sci Technol. 2026 Jun 9;60(24):17314–27. doi: 10.1021/acs.est.5c18068 (PMC13296496; doi:10.1021/acs.est.5c18068)
Supplement: Supplementary file 2 [file es5c18068_si_002.xlsx]

## Sheet: SI TOC
ToxBase: A Multidimensional ToxCast Reference Database for High-Throughput Human Exposome Analysis
Ryan Nguyen1, Griffin Rangel1, Xingzhu Liu1, Reuben A. Santoso1, Amogh Bantwal1, Dylan H. Ross1,2, Ryan P. Seguin1, Jennifer Liem3, Yvonne S. Lin3, Brian Pratt4, Brendan X. MacLean4, Michael J. MacCoss4, Libin Xu*,1
1Department of Medicinal Chemistry, University of Washington, Seattle, WA 98195
2Current address: Biological Sciences Division, Pacific Northwest National Laboratory, Richland, WA 99352
3Department of Pharmaceutics, University of Washington, Seattle, WA 98195
4Department of Genome Sciences, University of Washington, Seattle WA 98195
*Correspondence: Libin Xu, Ph.D. (libinxu@uw.edu)
Table of Contents
ToxBase: All ESI+ CCS, ESI- CCS, and retention time values in ToxBase
Statistics: Standard deviations and RSDs for reported CCS measurements and retention times
Multiple LC Peaks: List of compounds with at least two observed LC peaks
Multiple DT Peaks: List of compounds with at least two observed IM mobilogram peaks
ClassyFire Classifications: Classification labels for the complete ToxCast chemical library
Teri et al. Comparison: CCS comparison with Teri et al. 2025 study
Undetected Compounds: Detection frequenies per chemical class
RT Calibration: List of potential anchor standards
Instrument Stability: Analytical performance of internal standards for human exposome analysis
Analytical Performance: Matrix effects and recoveries for select ToxCast compounds

## Sheet: ToxBase
Compound Name	SMILES	Desalted SMILES	Chemical Formula	Adduct	Target m/z	CCS Calibrant	Gradient	Column Type	CCS Average (Å²)	CCS Standard Deviation (Å²)	CCS RSD (%)	Retention Time Average (min)	Retention Time Standard Deviation (min)	Retention Time RSD (%)	n	MS/MS
Celecoxib	CC1=CC=C(C=C1)C2=CC(=NN2C3=CC=C(C=C3)S(=O)(=O)N)C(F)(F)F	CC1=CC=C(C=C1)C2=CC(=NN2C3=CC=C(C=C3)S(=O)(=O)N)C(F)(F)F	C17H14F3N3O2S	[M+H]+	382.083	polyala	develop_2min_0B_100B_30mm	Kinetex_C18_30mm	186.21	0.43	0.23	0.91	0	0	3	Yes
Celecoxib	CC1=CC=C(C=C1)C2=CC(=NN2C3=CC=C(C=C3)S(=O)(=O)N)C(F)(F)F	CC1=CC=C(C=C1)C2=CC(=NN2C3=CC=C(C=C3)S(=O)(=O)N)C(F)(F)F	C17H14F3N3O2S	[M-H]-	380.069	polyala	develop_2min_0B_100B_30mm	Kinetex_C18_30mm	190.49	0.23	0.12	0.88	0	0	3	Yes
Dodecyltrimethylammonium chloride	CCCCCCCCCCCC[N+](C)(C)C.[Cl-]	CCCCCCCCCCCC[N+](C)(C)C	C15H34N+	[M]+	228.269	polyala	develop_2min_0B_100B_30mm	Kinetex_C18_30mm	177.02	0.41	0.23	0.86	0	0	3	Yes
Amitraz	CC1=CC(=C(C=C1)N=CN(C)C=NC2=C(C=C(C=C2)C)C)C	CC1=CC(=C(C=C1)N=CN(C)C=NC2=C(C=C(C=C2)C)C)C	C19H23N3	[M+H]+	294.197	polyala	develop_2min_0B_100B_30mm	Kinetex_C18_30mm	179.98	0.25	0.14	1.06	0.01	1.09	3	Yes
SAR 150640	CCOC(=O)C1=CC=C(C=C1)C2CCC(CC2)NCC(COC3=CC(=C(C=C3)O)NS(=O)(=O)C)O.Cl	CCOC(=O)C1=CC=C(C=C1)C2CCC(CC2)NCC(COC3=CC(=C(C=C3)O)NS(=O)(=O)C)O	C25H34N2O7S	[M+H]+	507.216	polyala	develop_2min_0B_100B_30mm	Kinetex_C18_30mm	229.19	0.4	0.17	0.79	0.01	0.73	3	Yes
SAR 150640	CCOC(=O)C1=CC=C(C=C1)C2CCC(CC2)NCC(COC3=CC(=C(C=C3)O)NS(=O)(=O)C)O.Cl	CCOC(=O)C1=CC=C(C=C1)C2CCC(CC2)NCC(COC3=CC(=C(C=C3)O)NS(=O)(=O)C)O	C25H34N2O7S	[M+Na]+	529.198	polyala	develop_2min_0B_100B_30mm	Kinetex_C18_30mm	229.9	0.41	0.18	0.79	0.01	0.73	3	Yes
Propoxycarbazone-sodium	CCCOC1=NN(C(=O)N1C)C(=O)[N-]S(=O)(=O)C2=CC=CC=C2C(=O)OC.[Na+]	CCCOC1=NN(C(=O)N1C)C(=O)[N-]S(=O)(=O)C2=CC=CC=C2C(=O)OC	C15H17N4O7S-	[M+H]+	399.097	polyala	develop_2min_0B_100B_30mm	Kinetex_C18_30mm	187.39	0.25	0.13	0.85	0	0	3	Yes
Propoxycarbazone-sodium	CCCOC1=NN(C(=O)N1C)C(=O)[N-]S(=O)(=O)C2=CC=CC=C2C(=O)OC.[Na+]	CCCOC1=NN(C(=O)N1C)C(=O)[N-]S(=O)(=O)C2=CC=CC=C2C(=O)OC	C15H17N4O7S-	[M+K]+	437.053	polyala	develop_2min_0B_100B_30mm	Kinetex_C18_30mm	199.85	0.11	0.06	0.85	0	0	3	Yes
Propoxycarbazone-sodium	CCCOC1=NN(C(=O)N1C)C(=O)[N-]S(=O)(=O)C2=CC=CC=C2C(=O)OC.[Na+]	CCCOC1=NN(C(=O)N1C)C(=O)[N-]S(=O)(=O)C2=CC=CC=C2C(=O)OC	C15H17N4O7S-	[M+Na]+	421.079	polyala	develop_2min_0B_100B_30mm	Kinetex_C18_30mm	192.84	0.31	0.16	0.85	0	0	3	Yes
CI-1029	CC1=CC(=C(C=C1CO)C(C)(C)C)SC2=C(CC(OC2=O)(CCC3=CC=C(C=C3)N)C(C)C)O	CC1=CC(=C(C=C1CO)C(C)(C)C)SC2=C(CC(OC2=O)(CCC3=CC=C(C=C3)N)C(C)C)O	C28H37NO4S	[M+H]+	484.252	polyala	develop_2min_0B_100B_30mm	Kinetex_C18_30mm	208.75	0.8	0.38	0.83	0.04	4.25	3	Yes
CI-1029	CC1=CC(=C(C=C1CO)C(C)(C)C)SC2=C(CC(OC2=O)(CCC3=CC=C(C=C3)N)C(C)C)O	CC1=CC(=C(C=C1CO)C(C)(C)C)SC2=C(CC(OC2=O)(CCC3=CC=C(C=C3)N)C(C)C)O	C28H37NO4S	[M+H-H2O]+	466.241	polyala	develop_2min_0B_100B_30mm	Kinetex_C18_30mm	204.52	1.05	0.51	0.83	0.02	2.41	3	Yes
CI-1029	CC1=CC(=C(C=C1CO)C(C)(C)C)SC2=C(CC(OC2=O)(CCC3=CC=C(C=C3)N)C(C)C)O	CC1=CC(=C(C=C1CO)C(C)(C)C)SC2=C(CC(OC2=O)(CCC3=CC=C(C=C3)N)C(C)C)O	C28H37NO4S	[M+Na]+	506.233	polyala	develop_2min_0B_100B_30mm	Kinetex_C18_30mm	210.2	0.43	0.2	0.82	0.01	1.4	3	Yes
5-Amino-2-methylphenol	CC1=C(C=C(C=C1)N)O	CC1=C(C=C(C=C1)N)O	C7H9NO	[M+H]+	124.076	polyala	develop_2min_0B_100B_30mm	Kinetex_C18_30mm	129.92	0.4	0.3	0.69	0	0	3	No
5-Amino-2-methylphenol	CC1=C(C=C(C=C1)N)O	CC1=C(C=C(C=C1)N)O	C7H9NO	[M+H]+	124.076	polyala	develop_2min_0B_100B_30mm	Kinetex_C18_30mm	129.92	0.4	0.3	0.69	0	0	3	Yes
Pymetrozine	CC1=NNC(=O)N(C1)/N=C/C2=CN=CC=C2	CC1=NNC(=O)N(C1)/N=C/C2=CN=CC=C2	C10H11N5O	[M+H]+	218.104	polyala	develop_2min_0B_100B_30mm	Kinetex_C18_30mm	151.1	0.19	0.12	0.73	0	0	3	Yes
Pymetrozine	CC1=NNC(=O)N(C1)/N=C/C2=CN=CC=C2	CC1=NNC(=O)N(C1)/N=C/C2=CN=CC=C2	C10H11N5O	[M+Na]+	240.086	polyala	develop_2min_0B_100B_30mm	Kinetex_C18_30mm	157.82	0.22	0.14	0.73	0	0	3	No
Methadone hydrochloride	CCC(=O)C(CC(C)N(C)C)(C1=CC=CC=C1)C2=CC=CC=C2.Cl	CCC(=O)C(CC(C)N(C)C)(C1=CC=CC=C1)C2=CC=CC=C2	C21H27NO	[M+H]+	310.216	polyala	develop_2min_0B_100B_30mm	Kinetex_C18_30mm	176.57	0.35	0.2	0.83	0.03	4.17	3	Yes
Pirimiphos-methyl	CCN(CC)C1=NC(=CC(=N1)OP(=S)(OC)OC)C	CCN(CC)C1=NC(=CC(=N1)OP(=S)(OC)OC)C	C11H20N3O3PS	[M+H]+	306.104	polyala	develop_2min_0B_100B_30mm	Kinetex_C18_30mm	167.13	0.21	0.13	0.97	0	0	3	Yes
Ancymidol	COC1=CC=C(C=C1)C(C2CC2)(C3=CN=CN=C3)O	COC1=CC=C(C=C1)C(C2CC2)(C3=CN=CN=C3)O	C15H16N2O2	[M+H]+	257.128	polyala	develop_2min_0B_100B_30mm	Kinetex_C18_30mm	162	0.23	0.14	0.85	0	0	3	Yes
Ancymidol	COC1=CC=C(C=C1)C(C2CC2)(C3=CN=CN=C3)O	COC1=CC=C(C=C1)C(C2CC2)(C3=CN=CN=C3)O	C15H16N2O2	[M+H-H2O]+	239.118	polyala	develop_2min_0B_100B_30mm	Kinetex_C18_30mm	155.62	0.2	0.13	0.85	0	0	3	Yes
Sodium myristyl sulfate	CCCCCCCCCCCCCCOS(=O)(=O)[O-].[Na+]	CCCCCCCCCCCCCCOS(=O)(=O)[O-]	C14H29O4S-	[M+Cl]-	329.156	polyala	develop_2min_0B_100B_30mm	Kinetex_C18_30mm	174.81	0.16	0.09	0.76	0	0	3	No
Quinclorac	C1=CC(=C(C2=NC=C(C=C21)Cl)C(=O)O)Cl	C1=CC(=C(C2=NC=C(C=C21)Cl)C(=O)O)Cl	C10H5Cl2NO2	[M+H]+	241.977	polyala	develop_2min_0B_100B_30mm	Kinetex_C18_30mm	139.54	0.69	0.49	0.83	0	0	3	Yes
Quinclorac	C1=CC(=C(C2=NC=C(C=C21)Cl)C(=O)O)Cl	C1=CC(=C(C2=NC=C(C=C21)Cl)C(=O)O)Cl	C10H5Cl2NO2	[M+H-H2O]+	223.966	polyala	develop_2min_0B_100B_30mm	Kinetex_C18_30mm	135.62	0.15	0.11	0.83	0	0	3	Yes
Dinoterb	CC(C)(C)C1=C(C(=CC(=C1)[N+](=O)[O-])[N+](=O)[O-])O	CC(C)(C)C1=C(C(=CC(=C1)[N+](=O)[O-])[N+](=O)[O-])O	C10H12N2O5	[M-H]-	239.067	polyala	develop_2min_0B_100B_30mm	Kinetex_C18_30mm	153.13	0.32	0.21	0.93	0	0	3	Yes
3-((Ethylphenylamino)methyl)benzenesulfonic acid	CCN(CC1=CC(=CC=C1)S(=O)(=O)O)C2=CC=CC=C2	CCN(CC1=CC(=CC=C1)S(=O)(=O)O)C2=CC=CC=C2	C15H17NO3S	[M+H]+	292.1	polyala	develop_2min_0B_100B_30mm	Kinetex_C18_30mm	166.08	0.21	0.12	0.74	0	0	3	Yes
3-((Ethylphenylamino)methyl)benzenesulfonic acid	CCN(CC1=CC(=CC=C1)S(=O)(=O)O)C2=CC=CC=C2	CCN(CC1=CC(=CC=C1)S(=O)(=O)O)C2=CC=CC=C2	C15H17NO3S	[M+Na]+	314.082	polyala	develop_2min_0B_100B_30mm	Kinetex_C18_30mm	176.36	0.27	0.16	0.73	0.01	0.79	3	Yes
3-((Ethylphenylamino)methyl)benzenesulfonic acid	CCN(CC1=CC(=CC=C1)S(=O)(=O)O)C2=CC=CC=C2	CCN(CC1=CC(=CC=C1)S(=O)(=O)O)C2=CC=CC=C2	C15H17NO3S	[M-H]-	290.086	polyala	develop_2min_0B_100B_30mm	Kinetex_C18_30mm	175.2	0.32	0.18	0.73	0	0	3	Yes
4-Methoxyaniline hydrochloride	COC1=CC=C(C=C1)N.Cl	COC1=CC=C(C=C1)N	C7H9NO	[M+H]+	124.076	polyala	develop_2min_0B_100B_30mm	Kinetex_C18_30mm	130.23	0.66	0.51	0.59	0.01	0.97	3	Yes
(3Z)-Hex-3-en-1-yl propanoate	CCC=CCCOC(=O)CC	CCC=CCCOC(=O)CC	C9H16O2	[M+FA-H]-	201.113	polyala	develop_2min_0B_100B_30mm	Kinetex_C18_30mm	148.62	0.41	0.28	0.79	0	0	3	Yes
(3Z)-Hex-3-en-1-yl propanoate	CCC=CCCOC(=O)CC	CCC=CCCOC(=O)CC	C9H16O2	[M+Na]+	179.104	polyala	develop_2min_0B_100B_30mm	Kinetex_C18_30mm	138.28	0.19	0.14	0.83	0	0	3	Yes
Bromcresol green	CC1=C(C(=C(C=C1C2(C3=CC=CC=C3S(=O)(=O)O2)C4=CC(=C(C(=C4C)Br)O)Br)Br)O)Br	CC1=C(C(=C(C=C1C2(C3=CC=CC=C3S(=O)(=O)O2)C4=CC(=C(C(=C4C)Br)O)Br)Br)O)Br	C21H14Br4O5S	[M+H]+	698.733	polyala	develop_2min_0B_100B_30mm	Kinetex_C18_30mm	210.21	0.14	0.07	0.98	0.01	0.59	3	Yes
Bromcresol green	CC1=C(C(=C(C=C1C2(C3=CC=CC=C3S(=O)(=O)O2)C4=CC(=C(C(=C4C)Br)O)Br)Br)O)Br	CC1=C(C(=C(C=C1C2(C3=CC=CC=C3S(=O)(=O)O2)C4=CC(=C(C(=C4C)Br)O)Br)Br)O)Br	C21H14Br4O5S	[M+K]+	736.689	polyala	develop_2min_0B_100B_30mm	Kinetex_C18_30mm	221.99	0.28	0.13	0.98	0.01	0.59	3	Yes
Bromcresol green	CC1=C(C(=C(C=C1C2(C3=CC=CC=C3S(=O)(=O)O2)C4=CC(=C(C(=C4C)Br)O)Br)Br)O)Br	CC1=C(C(=C(C=C1C2(C3=CC=CC=C3S(=O)(=O)O2)C4=CC(=C(C(=C4C)Br)O)Br)Br)O)Br	C21H14Br4O5S	[M+Na]+	720.715	polyala	develop_2min_0B_100B_30mm	Kinetex_C18_30mm	222.9	0.2	0.09	0.98	0.01	0.59	3	Yes
Bromcresol green	CC1=C(C(=C(C=C1C2(C3=CC=CC=C3S(=O)(=O)O2)C4=CC(=C(C(=C4C)Br)O)Br)Br)O)Br	CC1=C(C(=C(C=C1C2(C3=CC=CC=C3S(=O)(=O)O2)C4=CC(=C(C(=C4C)Br)O)Br)Br)O)Br	C21H14Br4O5S	[M-H]-	696.718	polyala	develop_2min_0B_100B_30mm	Kinetex_C18_30mm	215.16	1.54	0.71	0.98	0.04	3.57	3	Yes
Phosphamidon	CCN(CC)C(=O)C(=C(C)OP(=O)(OC)OC)Cl	CCN(CC)C(=O)C(=C(C)OP(=O)(OC)OC)Cl	C10H19ClNO5P	[M+H]+	300.076	polyala	develop_2min_0B_100B_30mm	Kinetex_C18_30mm	157.29	0.26	0.16	0.81	0	0	3	Yes
Phosphamidon	CCN(CC)C(=O)C(=C(C)OP(=O)(OC)OC)Cl	CCN(CC)C(=O)C(=C(C)OP(=O)(OC)OC)Cl	C10H19ClNO5P	[M+K]+	338.032	polyala	develop_2min_0B_100B_30mm	Kinetex_C18_30mm	166	0.25	0.15	0.82	0.01	1.41	3	Yes
Phosphamidon	CCN(CC)C(=O)C(=C(C)OP(=O)(OC)OC)Cl	CCN(CC)C(=O)C(=C(C)OP(=O)(OC)OC)Cl	C10H19ClNO5P	[M+Na]+	322.058	polyala	develop_2min_0B_100B_30mm	Kinetex_C18_30mm	163.37	0.05	0.03	0.82	0.01	1.41	3	Yes
C.I. Solvent Orange 7	CC1=CC(=C(C=C1)N=NC2=C(C=CC3=CC=CC=C32)O)C	CC1=CC(=C(C=C1)N=NC2=C(C=CC3=CC=CC=C32)O)C	C18H16N2O	[M+H]+	277.134	polyala	develop_2min_0B_100B_30mm	Kinetex_C18_30mm	161.63	0.32	0.2	0.83	0.03	3.49	3	No
C.I. Solvent Orange 7	CC1=CC(=C(C=C1)N=NC2=C(C=CC3=CC=CC=C32)O)C	CC1=CC(=C(C=C1)N=NC2=C(C=CC3=CC=CC=C32)O)C	C18H16N2O	[M+H-H2O]+	259.123	polyala	develop_2min_0B_100B_30mm	Kinetex_C18_30mm	159.88	0.43	0.27	0.82	0.01	1.41	3	No
C.I. Solvent Orange 7	CC1=CC(=C(C=C1)N=NC2=C(C=CC3=CC=CC=C32)O)C	CC1=CC(=C(C=C1)N=NC2=C(C=CC3=CC=CC=C32)O)C	C18H16N2O	[M-H]-	275.119	polyala	develop_2min_0B_100B_30mm	Kinetex_C18_30mm	161.21	0.14	0.08	0.74	0.01	0.78	3	Yes
C.I. Solvent Orange 7	CC1=CC(=C(C=C1)N=NC2=C(C=CC3=CC=CC=C32)O)C	CC1=CC(=C(C=C1)N=NC2=C(C=CC3=CC=CC=C32)O)C	C18H16N2O	[M-H-H2O]-	257.108	polyala	develop_2min_0B_100B_30mm	Kinetex_C18_30mm	158.08	0.38	0.24	0.74	0.01	0.78	3	No
Formetanate hydrochloride	CNC(=O)OC1=CC=CC(=C1)N=CN(C)C.Cl	CNC(=O)OC1=CC=CC(=C1)N=CN(C)C	C11H15N3O2	[M+H]+	222.124	polyala	develop_2min_0B_100B_30mm	Kinetex_C18_30mm	154.76	0.2	0.13	0.73	0	0	3	Yes
Atrazine	CCNC1=NC(=NC(=N1)Cl)NC(C)C	CCNC1=NC(=NC(=N1)Cl)NC(C)C	C8H14ClN5	[M+H]+	216.101	polyala	develop_2min_0B_100B_30mm	Kinetex_C18_30mm	150.02	0.18	0.12	0.87	0.01	1.32	3	Yes
Coumatetralyl	C1CC(C2=CC=CC=C2C1)C3=C(C4=CC=CC=C4OC3=O)O	C1CC(C2=CC=CC=C2C1)C3=C(C4=CC=CC=C4OC3=O)O	C19H16O3	[M+H]+	293.117	polyala	develop_2min_0B_100B_30mm	Kinetex_C18_30mm	164.29	0.25	0.15	0.93	0	0	3	Yes
Coumatetralyl	C1CC(C2=CC=CC=C2C1)C3=C(C4=CC=CC=C4OC3=O)O	C1CC(C2=CC=CC=C2C1)C3=C(C4=CC=CC=C4OC3=O)O	C19H16O3	[M+Na]+	315.099	polyala	develop_2min_0B_100B_30mm	Kinetex_C18_30mm	171.28	0.26	0.15	0.93	0	0	3	No
Coumatetralyl	C1CC(C2=CC=CC=C2C1)C3=C(C4=CC=CC=C4OC3=O)O	C1CC(C2=CC=CC=C2C1)C3=C(C4=CC=CC=C4OC3=O)O	C19H16O3	[M-H]-	291.103	polyala	develop_2min_0B_100B_30mm	Kinetex_C18_30mm	169.19	0.16	0.09	0.9	0	0	3	Yes
Oxamyl	CNC(=O)O/N=C(/C(=O)N(C)C)\SC	CNC(=O)O/N=C(/C(=O)N(C)C)\SC	C7H13N3O3S	[M+Na]+	242.057	polyala	develop_2min_0B_100B_30mm	Kinetex_C18_30mm	149.31	0.11	0.07	0.71	0	0	3	Yes
Fluoxastrobin	CO/N=C(\C1=CC=CC=C1OC2=C(C(=NC=N2)OC3=CC=CC=C3Cl)F)/C4=NOCCO4	CO/N=C(\C1=CC=CC=C1OC2=C(C(=NC=N2)OC3=CC=CC=C3Cl)F)/C4=NOCCO4	C21H16ClFN4O5	[M+H]+	459.087	polyala	develop_2min_0B_100B_30mm	Kinetex_C18_30mm	202.5	0.31	0.15	0.91	0	0	3	Yes
Fluoxastrobin	CO/N=C(\C1=CC=CC=C1OC2=C(C(=NC=N2)OC3=CC=CC=C3Cl)F)/C4=NOCCO4	CO/N=C(\C1=CC=CC=C1OC2=C(C(=NC=N2)OC3=CC=CC=C3Cl)F)/C4=NOCCO4	C21H16ClFN4O5	[M+Na]+	481.068	polyala	develop_2min_0B_100B_30mm	Kinetex_C18_30mm	206.49	0.4	0.19	0.91	0	0	3	Yes
Besonprodil	C1CN(CCC1CC2=CC=C(C=C2)F)CCS(=O)C3=CC4=C(C=C3)NC(=O)O4	C1CN(CCC1CC2=CC=C(C=C2)F)CCS(=O)C3=CC4=C(C=C3)NC(=O)O4	C21H23FN2O3S	[M+H]+	403.149	polyala	develop_2min_0B_100B_30mm	Kinetex_C18_30mm	199.19	0.31	0.15	0.76	0	0	3	Yes
Besonprodil	C1CN(CCC1CC2=CC=C(C=C2)F)CCS(=O)C3=CC4=C(C=C3)NC(=O)O4	C1CN(CCC1CC2=CC=C(C=C2)F)CCS(=O)C3=CC4=C(C=C3)NC(=O)O4	C21H23FN2O3S	[M-H]-	401.134	polyala	develop_2min_0B_100B_30mm	Kinetex_C18_30mm	190.06	0.47	0.25	0.73	0	0	3	Yes
Diazinon	CCOP(=S)(OCC)OC1=NC(=NC(=C1)C)C(C)C	CCOP(=S)(OCC)OC1=NC(=NC(=C1)C)C(C)C	C12H21N2O3PS	[M+H]+	305.108	polyala	develop_2min_0B_100B_30mm	Kinetex_C18_30mm	172.2	0.27	0.16	0.97	0	0	3	Yes
Diazinon	CCOP(=S)(OCC)OC1=NC(=NC(=C1)C)C(C)C	CCOP(=S)(OCC)OC1=NC(=NC(=C1)C)C(C)C	C12H21N2O3PS	[M+Na]+	327.09	polyala	develop_2min_0B_100B_30mm	Kinetex_C18_30mm	169.87	0.07	0.04	0.97	0	0	3	No
UK-343664	CCCOC1=C(C=C(C=C1)S(=O)(=O)N2CCN(CC2)CC)C3=NC4=C(N(N=C4C(=O)N3)CC5=CC=CC=N5)CC	CCCOC1=C(C=C(C=C1)S(=O)(=O)N2CCN(CC2)CC)C3=NC4=C(N(N=C4C(=O)N3)CC5=CC=CC=N5)CC	C28H35N7O4S	[M+H]+	566.254	polyala	develop_2min_0B_100B_30mm	Kinetex_C18_30mm	249.02	0.21	0.08	0.78	0	0	3	Yes
UK-343664	CCCOC1=C(C=C(C=C1)S(=O)(=O)N2CCN(CC2)CC)C3=NC4=C(N(N=C4C(=O)N3)CC5=CC=CC=N5)CC	CCCOC1=C(C=C(C=C1)S(=O)(=O)N2CCN(CC2)CC)C3=NC4=C(N(N=C4C(=O)N3)CC5=CC=CC=N5)CC	C28H35N7O4S	[M+H]+	566.254	polyala	develop_2min_0B_100B_30mm	Kinetex_C18_30mm	233.79	0.25	0.11	0.78	0	0	3	Yes
UK-343664	CCCOC1=C(C=C(C=C1)S(=O)(=O)N2CCN(CC2)CC)C3=NC4=C(N(N=C4C(=O)N3)CC5=CC=CC=N5)CC	CCCOC1=C(C=C(C=C1)S(=O)(=O)N2CCN(CC2)CC)C3=NC4=C(N(N=C4C(=O)N3)CC5=CC=CC=N5)CC	C28H35N7O4S	[M+K]+	604.21	polyala	develop_2min_0B_100B_30mm	Kinetex_C18_30mm	255.39	0.24	0.09	0.76	0	0	3	Yes
UK-343664	CCCOC1=C(C=C(C=C1)S(=O)(=O)N2CCN(CC2)CC)C3=NC4=C(N(N=C4C(=O)N3)CC5=CC=CC=N5)CC	CCCOC1=C(C=C(C=C1)S(=O)(=O)N2CCN(CC2)CC)C3=NC4=C(N(N=C4C(=O)N3)CC5=CC=CC=N5)CC	C28H35N7O4S	[M+Na]+	588.236	polyala	develop_2min_0B_100B_30mm	Kinetex_C18_30mm	254.82	0.32	0.13	0.76	0	0	3	Yes
Diazoxon	CCOP(=O)(OCC)OC1=NC(=NC(=C1)C)C(C)C	CCOP(=O)(OCC)OC1=NC(=NC(=C1)C)C(C)C	C12H21N2O4P	[M-H]-	287.117	polyala	develop_2min_0B_100B_30mm	Kinetex_C18_30mm	163.74	0.44	0.27	0.74	0.02	2.34	3	No
Emodin	CC1=CC2=C(C(=C1)O)C(=O)C3=C(C2=O)C=C(C=C3O)O	CC1=CC2=C(C(=C1)O)C(=O)C3=C(C2=O)C=C(C=C3O)O	C15H10O5	[M+H]+	271.06	polyala	develop_2min_0B_100B_30mm	Kinetex_C18_30mm	152.86	0.14	0.09	1.03	0.01	0.56	3	Yes
Emodin	CC1=CC2=C(C(=C1)O)C(=O)C3=C(C2=O)C=C(C=C3O)O	CC1=CC2=C(C(=C1)O)C(=O)C3=C(C2=O)C=C(C=C3O)O	C15H10O5	[M-H]-	269.046	polyala	develop_2min_0B_100B_30mm	Kinetex_C18_30mm	155.43	0.5	0.32	0.97	0	0	3	Yes
Hexanoic acid	CCCCCC(=O)O	CCCCCC(=O)O	C6H12O2	[M+Na]+	139.073	polyala	develop_2min_0B_100B_30mm	Kinetex_C18_30mm	125.65	0.24	0.19	0.8	0.01	1.45	3	Yes
Imazapic	CC1=CC(=C(N=C1)C2=NC(C(=O)N2)(C)C(C)C)C(=O)O	CC1=CC(=C(N=C1)C2=NC(C(=O)N2)(C)C(C)C)C(=O)O	C14H17N3O3	[M+H]+	276.134	polyala	develop_2min_0B_100B_30mm	Kinetex_C18_30mm	162.85	0.23	0.14	0.79	0	0	3	Yes
Imazapic	CC1=CC(=C(N=C1)C2=NC(C(=O)N2)(C)C(C)C)C(=O)O	CC1=CC(=C(N=C1)C2=NC(C(=O)N2)(C)C(C)C)C(=O)O	C14H17N3O3	[M+H-H2O]+	258.124	polyala	develop_2min_0B_100B_30mm	Kinetex_C18_30mm	157.34	0.42	0.27	0.79	0	0	3	No
Imazapic	CC1=CC(=C(N=C1)C2=NC(C(=O)N2)(C)C(C)C)C(=O)O	CC1=CC(=C(N=C1)C2=NC(C(=O)N2)(C)C(C)C)C(=O)O	C14H17N3O3	[M-H]-	274.12	polyala	develop_2min_0B_100B_30mm	Kinetex_C18_30mm	160.53	0.23	0.14	0.76	0	0	3	Yes
Imazapic	CC1=CC(=C(N=C1)C2=NC(C(=O)N2)(C)C(C)C)C(=O)O	CC1=CC(=C(N=C1)C2=NC(C(=O)N2)(C)C(C)C)C(=O)O	C14H17N3O3	[M-H]-	274.12	polyala	develop_2min_0B_100B_30mm	Kinetex_C18_30mm	169.52	0.95	0.56	0.76	0	0	3	Yes
MK-578	CCN1C(=CC(=N1)CC2=CC=CC=C2)C3CCN(CC3)CC4CC(CC4C5=CC(=CC=C5)F)N(C)C(C(C)C)C(=O)O	CCN1C(=CC(=N1)CC2=CC=CC=C2)C3CCN(CC3)CC4CC(CC4C5=CC(=CC=C5)F)N(C)C(C(C)C)C(=O)O	C35H47FN4O2	[M+H]+	575.376	polyala	develop_2min_0B_100B_30mm	Kinetex_C18_30mm	243.93	0.23	0.09	0.78	0	0	3	Yes
Fluazinam	C1=C(C=NC(=C1Cl)NC2=C(C=C(C(=C2[N+](=O)[O-])Cl)C(F)(F)F)[N+](=O)[O-])C(F)(F)F	C1=C(C=NC(=C1Cl)NC2=C(C=C(C(=C2[N+](=O)[O-])Cl)C(F)(F)F)[N+](=O)[O-])C(F)(F)F	C13H4Cl2F6N4O4	[M-H]-	462.944	polyala	develop_2min_0B_100B_30mm	Kinetex_C18_30mm	183.9	0.36	0.2	0.97	0	0	3	Yes
Difenzoquat metilsulfate	CN1C(=CC(=[N+]1C)C2=CC=CC=C2)C3=CC=CC=C3.COS(=O)(=O)[O-]	CN1C(=CC(=[N+]1C)C2=CC=CC=C2)C3=CC=CC=C3	C17H17N2+	[M]+	249.139	polyala	develop_2min_0B_100B_30mm	Kinetex_C18_30mm	160.69	0.05	0.03	0.76	0	0	3	Yes
Zamifenacin	C1CC(CN(C1)CCC2=CC3=C(C=C2)OCO3)OC(C4=CC=CC=C4)C5=CC=CC=C5	C1CC(CN(C1)CCC2=CC3=C(C=C2)OCO3)OC(C4=CC=CC=C4)C5=CC=CC=C5	C27H29NO3	[M+H]+	416.222	polyala	develop_2min_0B_100B_30mm	Kinetex_C18_30mm	200.96	0.14	0.07	0.83	0	0	3	Yes
Tricaprylin	CCCCCCCC(=O)OCC(COC(=O)CCCCCCC)OC(=O)CCCCCCC	CCCCCCCC(=O)OCC(COC(=O)CCCCCCC)OC(=O)CCCCCCC	C27H50O6	[M-H]-	469.353	polyala	develop_2min_0B_100B_30mm	Kinetex_C18_30mm	213.35	0.26	0.12	1.04	0.01	0.56	3	Yes
Hexyl octanoate	CCCCCCCC(=O)OCCCCCC	CCCCCCCC(=O)OCCCCCC	C14H28O2	[M-H]-	227.202	polyala	develop_2min_0B_100B_30mm	Kinetex_C18_30mm	164.11	0.7	0.42	0.98	0	0	3	No
2,6,6-Trimethyl-1-cyclohexene-1-acetaldehyde	CC1=C(C(CCC1)(C)C)CC=O	CC1=C(C(CCC1)(C)C)CC=O	C11H18O	[M+FA-H]-	211.134	polyala	develop_2min_0B_100B_30mm	Kinetex_C18_30mm	155.88	0.21	0.13	0.8	0.01	1.45	3	Yes
2,6,6-Trimethyl-1-cyclohexene-1-acetaldehyde	CC1=C(C(CCC1)(C)C)CC=O	CC1=C(C(CCC1)(C)C)CC=O	C11H18O	[M+Na]+	189.125	polyala	develop_2min_0B_100B_30mm	Kinetex_C18_30mm	142.61	0.09	0.06	0.83	0	0	3	No
2,6,6-Trimethyl-1-cyclohexene-1-acetaldehyde	CC1=C(C(CCC1)(C)C)CC=O	CC1=C(C(CCC1)(C)C)CC=O	C11H18O	[M-H]-	165.129	polyala	develop_2min_0B_100B_30mm	Kinetex_C18_30mm	147.74	0.45	0.3	0.79	0.01	0.73	3	Yes
3-Methoxyphenol	COC1=CC=CC(=C1)O	COC1=CC=CC(=C1)O	C7H8O2	[M-H]-	123.045	polyala	develop_2min_0B_100B_30mm	Kinetex_C18_30mm	131.32	0.59	0.45	0.75	0.01	1.53	3	No
Phthalide	C1C2=CC=CC=C2C(=O)O1	C1C2=CC=CC=C2C(=O)O1	C8H6O2	[M+H]+	135.044	polyala	develop_2min_0B_100B_30mm	Kinetex_C18_30mm	123.77	0.02	0.02	0.78	0	0	3	Yes
tau-Fluvalinate	CC(C)C(C(=O)OC(C#N)C1=CC(=CC=C1)OC2=CC=CC=C2)NC3=C(C=C(C=C3)C(F)(F)F)Cl	CC(C)C(C(=O)OC(C#N)C1=CC(=CC=C1)OC2=CC=CC=C2)NC3=C(C=C(C=C3)C(F)(F)F)Cl	C26H22ClF3N2O3	[M-H]-	501.12	polyala	develop_2min_0B_100B_30mm	Kinetex_C18_30mm	223.25	0.14	0.06	1	0	0	3	Yes
tau-Fluvalinate	CC(C)C(C(=O)OC(C#N)C1=CC(=CC=C1)OC2=CC=CC=C2)NC3=C(C=C(C=C3)C(F)(F)F)Cl	CC(C)C(C(=O)OC(C#N)C1=CC(=CC=C1)OC2=CC=CC=C2)NC3=C(C=C(C=C3)C(F)(F)F)Cl	C26H22ClF3N2O3	[M-H]-	501.12	polyala	develop_2min_0B_100B_30mm	Kinetex_C18_30mm	208.6	0.7	0.34	1	0	0	3	Yes
Penconazole	CCCC(CN1C=NC=N1)C2=C(C=C(C=C2)Cl)Cl	CCCC(CN1C=NC=N1)C2=C(C=C(C=C2)Cl)Cl	C13H15Cl2N3	[M+H]+	284.072	polyala	develop_2min_0B_100B_30mm	Kinetex_C18_30mm	163.94	0.05	0.03	0.96	0.01	1.2	3	Yes
Scopolamine hydrobromide	CN1C2CC(CC1C3C2O3)OC(=O)C(CO)C4=CC=CC=C4.Br	CN1C2CC(CC1C3C2O3)OC(=O)C(CO)C4=CC=CC=C4	C17H21NO4	[M+H]+	304.154	polyala	develop_2min_0B_100B_30mm	Kinetex_C18_30mm	171.88	0.27	0.15	0.74	0	0	3	Yes
Scopolamine hydrobromide	CN1C2CC(CC1C3C2O3)OC(=O)C(CO)C4=CC=CC=C4.Br	CN1C2CC(CC1C3C2O3)OC(=O)C(CO)C4=CC=CC=C4	C17H21NO4	[M-H]-	302.14	polyala	develop_2min_0B_100B_30mm	Kinetex_C18_30mm	167.13	0.45	0.27	0.74	0.01	0.78	3	No
6-Pentyltetrahydro-2H-pyran-2-one	CCCCCC1CCCC(=O)O1	CCCCCC1CCCC(=O)O1	C10H18O2	[M+FA-H]-	215.129	polyala	develop_2min_0B_100B_30mm	Kinetex_C18_30mm	151.86	0.35	0.23	0.81	0	0	3	Yes
6-Pentyltetrahydro-2H-pyran-2-one	CCCCCC1CCCC(=O)O1	CCCCCC1CCCC(=O)O1	C10H18O2	[M+H]+	171.138	polyala	develop_2min_0B_100B_30mm	Kinetex_C18_30mm	136.75	0.15	0.11	0.86	0.01	0.67	3	No
6-Pentyltetrahydro-2H-pyran-2-one	CCCCCC1CCCC(=O)O1	CCCCCC1CCCC(=O)O1	C10H18O2	[M+Na]+	193.12	polyala	develop_2min_0B_100B_30mm	Kinetex_C18_30mm	142.27	0.77	0.54	0.83	0	0	3	No
9-Decen-1-ol	C=CCCCCCCCCO	C=CCCCCCCCCO	C10H20O	[M-H]-	155.144	polyala	develop_2min_0B_100B_30mm	Kinetex_C18_30mm	146.28	0.47	0.32	0.9	0	0	3	No
(-)Bronyl acetate	CC(=O)OC1CC2CCC1(C2(C)C)C	CC(=O)OC1CC2CCC1(C2(C)C)C	C12H20O2	[M+FA-H]-	241.144	polyala	develop_2min_0B_100B_30mm	Kinetex_C18_30mm	158.9	0.26	0.16	0.81	0	0	3	No
(-)Bronyl acetate	CC(=O)OC1CC2CCC1(C2(C)C)C	CC(=O)OC1CC2CCC1(C2(C)C)C	C12H20O2	[M+H]+	197.154	polyala	develop_2min_0B_100B_30mm	Kinetex_C18_30mm	144.66	0.31	0.21	0.85	0.01	0.68	3	No
(-)Bronyl acetate	CC(=O)OC1CC2CCC1(C2(C)C)C	CC(=O)OC1CC2CCC1(C2(C)C)C	C12H20O2	[M+Na]+	219.136	polyala	develop_2min_0B_100B_30mm	Kinetex_C18_30mm	150.8	0.39	0.26	0.84	0.01	1.38	3	No
(-)Bronyl acetate	CC(=O)OC1CC2CCC1(C2(C)C)C	CC(=O)OC1CC2CCC1(C2(C)C)C	C12H20O2	[M-H]-	195.139	polyala	develop_2min_0B_100B_30mm	Kinetex_C18_30mm	155.85	0.1	0.06	0.87	0.01	1.33	3	No
Paraldehyde	CC1OC(OC(O1)C)C	CC1OC(OC(O1)C)C	C6H12O3	[M+Na]+	155.068	polyala	develop_2min_0B_100B_30mm	Kinetex_C18_30mm	129.1	0.18	0.14	0.85	0.01	0.68	3	No
Diisodecyl hexanedioate	CC(C)CCCCCCCOC(=O)CCCCC(=O)OCCCCCCCC(C)C	CC(C)CCCCCCCOC(=O)CCCCC(=O)OCCCCCCCC(C)C	C26H50O4	[M+FA-H]-	471.369	polyala	develop_2min_0B_100B_30mm	Kinetex_C18_30mm	214.43	0.11	0.05	1.09	0	0	3	Yes
Diisodecyl hexanedioate	CC(C)CCCCCCCOC(=O)CCCCC(=O)OCCCCCCCC(C)C	CC(C)CCCCCCCOC(=O)CCCCC(=O)OCCCCCCCC(C)C	C26H50O4	[M-H-H2O]-	407.353	polyala	develop_2min_0B_100B_30mm	Kinetex_C18_30mm	203.02	0.28	0.14	1.12	0	0	3	Yes
Fluconazole	C1=CC(=C(C=C1F)F)C(CN2C=NC=N2)(CN3C=NC=N3)O	C1=CC(=C(C=C1F)F)C(CN2C=NC=N2)(CN3C=NC=N3)O	C13H12F2N6O	[M+H]+	307.111	polyala	develop_2min_0B_100B_30mm	Kinetex_C18_30mm	163.71	0.05	0.03	0.76	0	0	3	Yes
Fluconazole	C1=CC(=C(C=C1F)F)C(CN2C=NC=N2)(CN3C=NC=N3)O	C1=CC(=C(C=C1F)F)C(CN2C=NC=N2)(CN3C=NC=N3)O	C13H12F2N6O	[M+H-H2O]+	289.101	polyala	develop_2min_0B_100B_30mm	Kinetex_C18_30mm	157.08	0.21	0.13	0.78	0	0	3	Yes
Fluvastatin	CC(C)N1C2=CC=CC=C2C(=C1C=CC(CC(CC(=O)O)O)O)C3=CC=C(C=C3)F	CC(C)N1C2=CC=CC=C2C(=C1C=CC(CC(CC(=O)O)O)O)C3=CC=C(C=C3)F	C24H26FNO4	[M+H]+	412.192	polyala	develop_2min_0B_100B_30mm	Kinetex_C18_30mm	195.72	0.19	0.1	0.97	0	0	3	Yes
Fluvastatin	CC(C)N1C2=CC=CC=C2C(=C1C=CC(CC(CC(=O)O)O)O)C3=CC=C(C=C3)F	CC(C)N1C2=CC=CC=C2C(=C1C=CC(CC(CC(=O)O)O)O)C3=CC=C(C=C3)F	C24H26FNO4	[M+H-H2O]+	394.181	polyala	develop_2min_0B_100B_30mm	Kinetex_C18_30mm	189.35	0.28	0.15	0.97	0	0	3	Yes
Fluvastatin	CC(C)N1C2=CC=CC=C2C(=C1C=CC(CC(CC(=O)O)O)O)C3=CC=C(C=C3)F	CC(C)N1C2=CC=CC=C2C(=C1C=CC(CC(CC(=O)O)O)O)C3=CC=C(C=C3)F	C24H26FNO4	[M-H]-	410.177	polyala	develop_2min_0B_100B_30mm	Kinetex_C18_30mm	200.12	0.31	0.15	0.92	0.01	1.26	3	Yes
Napropamide	CCN(CC)C(=O)C(C)OC1=CC=CC2=CC=CC=C21	CCN(CC)C(=O)C(C)OC1=CC=CC2=CC=CC=C21	C17H21NO2	[M+H]+	272.164	polyala	develop_2min_0B_100B_30mm	Kinetex_C18_30mm	163.21	0.05	0.03	0.93	0	0	3	Yes
Imazaquin	CC(C)C1(C(=O)NC(=N1)C2=NC3=CC=CC=C3C=C2C(=O)O)C	CC(C)C1(C(=O)NC(=N1)C2=NC3=CC=CC=C3C=C2C(=O)O)C	C17H17N3O3	[M+H]+	312.134	polyala	develop_2min_0B_100B_30mm	Kinetex_C18_30mm	171.35	0.26	0.15	0.84	0.01	1.38	3	Yes
Imazaquin	CC(C)C1(C(=O)NC(=N1)C2=NC3=CC=CC=C3C=C2C(=O)O)C	CC(C)C1(C(=O)NC(=N1)C2=NC3=CC=CC=C3C=C2C(=O)O)C	C17H17N3O3	[M+H-H2O]+	294.124	polyala	develop_2min_0B_100B_30mm	Kinetex_C18_30mm	165.56	0.24	0.15	0.83	0	0	3	Yes
Imazaquin	CC(C)C1(C(=O)NC(=N1)C2=NC3=CC=CC=C3C=C2C(=O)O)C	CC(C)C1(C(=O)NC(=N1)C2=NC3=CC=CC=C3C=C2C(=O)O)C	C17H17N3O3	[M+Na]+	334.116	polyala	develop_2min_0B_100B_30mm	Kinetex_C18_30mm	185.37	0.15	0.08	0.83	0	0	3	No
Imazaquin	CC(C)C1(C(=O)NC(=N1)C2=NC3=CC=CC=C3C=C2C(=O)O)C	CC(C)C1(C(=O)NC(=N1)C2=NC3=CC=CC=C3C=C2C(=O)O)C	C17H17N3O3	[M-H]-	310.12	polyala	develop_2min_0B_100B_30mm	Kinetex_C18_30mm	177.73	0.56	0.31	0.79	0	0	3	Yes
Prometryn	CC(C)NC1=NC(=NC(=N1)SC)NC(C)C	CC(C)NC1=NC(=NC(=N1)SC)NC(C)C	C10H19N5S	[M+H]+	242.143	polyala	develop_2min_0B_100B_30mm	Kinetex_C18_30mm	161.78	0.23	0.14	0.87	0.01	1.33	3	Yes
Profenofos	CCCSP(=O)(OCC)OC1=C(C=C(C=C1)Br)Cl	CCCSP(=O)(OCC)OC1=C(C=C(C=C1)Br)Cl	C11H15BrClO3PS	[M+H]+	372.942	polyala	develop_2min_0B_100B_30mm	Kinetex_C18_30mm	167.85	0.25	0.15	1.03	0	0	3	Yes
Profenofos	CCCSP(=O)(OCC)OC1=C(C=C(C=C1)Br)Cl	CCCSP(=O)(OCC)OC1=C(C=C(C=C1)Br)Cl	C11H15BrClO3PS	[M+Na]+	394.924	polyala	develop_2min_0B_100B_30mm	Kinetex_C18_30mm	181.53	0.33	0.18	1.03	0	0	3	Yes
Chlorpyrifos oxon	CCOP(=O)(OCC)OC1=NC(=C(C=C1Cl)Cl)Cl	CCOP(=O)(OCC)OC1=NC(=C(C=C1Cl)Cl)Cl	C9H11Cl3NO4P	[M+H]+	333.956	polyala	develop_2min_0B_100B_30mm	Kinetex_C18_30mm	161.94	0.25	0.16	0.98	0.01	0.59	3	No
Chlorpyrifos oxon	CCOP(=O)(OCC)OC1=NC(=C(C=C1Cl)Cl)Cl	CCOP(=O)(OCC)OC1=NC(=C(C=C1Cl)Cl)Cl	C9H11Cl3NO4P	[M+Na]+	355.938	polyala	develop_2min_0B_100B_30mm	Kinetex_C18_30mm	168.83	0.25	0.15	0.95	0	0	3	Yes
Eugenol	COC1=C(C=CC(=C1)CC=C)O	COC1=C(C=CC(=C1)CC=C)O	C10H12O2	[M+FA-H]-	209.082	polyala	develop_2min_0B_100B_30mm	Kinetex_C18_30mm	147.53	0.53	0.36	0.77	0.01	1.49	3	No
Eugenol	COC1=C(C=CC(=C1)CC=C)O	COC1=C(C=CC(=C1)CC=C)O	C10H12O2	[M-H]-	163.076	polyala	develop_2min_0B_100B_30mm	Kinetex_C18_30mm	140.6	0.64	0.45	0.74	0.02	2.05	3	Yes
Thiophanate-methyl	COC(=O)NC(=S)NC1=CC=CC=C1NC(=S)NC(=O)OC	COC(=O)NC(=S)NC1=CC=CC=C1NC(=S)NC(=O)OC	C12H14N4O4S2	[M+H]+	343.053	polyala	develop_2min_0B_100B_30mm	Kinetex_C18_30mm	173.71	0.27	0.16	0.83	0	0	3	Yes
Milbemectin (mixture of 70% Milbemcin A4, 30% Milbemycin A3)	CCC1C(CCC2(O1)CC3CC(O2)CC=C(CC(C=CC=C4COC5C4(C(C=C(C5O)C)C(=O)O3)O)C)C)C	CCC1C(CCC2(O1)CC3CC(O2)CC=C(CC(C=CC=C4COC5C4(C(C=C(C5O)C)C(=O)O3)O)C)C)C	C32H46O7	[M+H]+	543.332	polyala	develop_2min_0B_100B_30mm	Kinetex_C18_30mm	217.73	0.63	0.29	0.91	0	0	3	No
Citric acid	C(C(=O)O)C(CC(=O)O)(C(=O)O)O	C(C(=O)O)C(CC(=O)O)(C(=O)O)O	C6H8O7	[M-H]-	191.02	polyala	develop_2min_0B_100B_30mm	Kinetex_C18_30mm	133.76	0.59	0.44	0.41	0.01	2.84	3	No
Dinoseb	CCC(C)C1=C(C(=CC(=C1)[N+](=O)[O-])[N+](=O)[O-])O	CCC(C)C1=C(C(=CC(=C1)[N+](=O)[O-])[N+](=O)[O-])O	C10H12N2O5	[M-H]-	239.067	polyala	develop_2min_0B_100B_30mm	Kinetex_C18_30mm	152.91	0.32	0.21	0.93	0	0	3	Yes
Dinoseb	CCC(C)C1=C(C(=CC(=C1)[N+](=O)[O-])[N+](=O)[O-])O	CCC(C)C1=C(C(=CC(=C1)[N+](=O)[O-])[N+](=O)[O-])O	C10H12N2O5	[M-H-H2O]-	221.056	polyala	develop_2min_0B_100B_30mm	Kinetex_C18_30mm	147.99	0.62	0.42	0.93	0	0	3	No
Bis(2-ethylhexyl) nonanedioate	CCCCC(CC)COC(=O)CCCCCCCC(=O)OCC(CC)CCCC	CCCCC(CC)COC(=O)CCCCCCCC(=O)OCC(CC)CCCC	C25H48O4	[M+FA-H]-	457.353	polyala	develop_2min_0B_100B_30mm	Kinetex_C18_30mm	211.36	0.77	0.36	1.04	0.02	1.47	3	Yes
Carminic acid	CC1=C2C(=CC(=C1C(=O)O)O)C(=O)C3=C(C2=O)C(=C(C(=C3O)O)C4C(C(C(C(O4)CO)O)O)O)O	CC1=C2C(=CC(=C1C(=O)O)O)C(=O)C3=C(C2=O)C(=C(C(=C3O)O)C4C(C(C(C(O4)CO)O)O)O)O	C22H20O13	[M+H]+	493.098	polyala	develop_2min_0B_100B_30mm	Kinetex_C18_30mm	204.79	0.24	0.12	0.78	0	0	3	Yes
Carminic acid	CC1=C2C(=CC(=C1C(=O)O)O)C(=O)C3=C(C2=O)C(=C(C(=C3O)O)C4C(C(C(C(O4)CO)O)O)O)O	CC1=C2C(=CC(=C1C(=O)O)O)C(=O)C3=C(C2=O)C(=C(C(=C3O)O)C4C(C(C(C(O4)CO)O)O)O)O	C22H20O13	[M+Na]+	515.08	polyala	develop_2min_0B_100B_30mm	Kinetex_C18_30mm	212.78	0.29	0.14	0.77	0.01	1.49	3	Yes
Carminic acid	CC1=C2C(=CC(=C1C(=O)O)O)C(=O)C3=C(C2=O)C(=C(C(=C3O)O)C4C(C(C(C(O4)CO)O)O)O)O	CC1=C2C(=CC(=C1C(=O)O)O)C(=O)C3=C(C2=O)C(=C(C(=C3O)O)C4C(C(C(C(O4)CO)O)O)O)O	C22H20O13	[M-H]-	491.083	polyala	develop_2min_0B_100B_30mm	Kinetex_C18_30mm	207.19	0.39	0.19	0.74	0	0	3	Yes
2-Phenylpropan-1-ol	CC(CO)C1=CC=CC=C1	CC(CO)C1=CC=CC=C1	C9H12O	[M+H]+	137.096	polyala	develop_2min_0B_100B_30mm	Kinetex_C18_30mm	128.6	0.28	0.22	0.84	0.01	1.37	3	Yes
2-Phenylpropan-1-ol	CC(CO)C1=CC=CC=C1	CC(CO)C1=CC=CC=C1	C9H12O	[M+Na]+	159.078	polyala	develop_2min_0B_100B_30mm	Kinetex_C18_30mm	130.19	0.43	0.33	0.79	0	0	3	No
2-Phenylpropan-1-ol	CC(CO)C1=CC=CC=C1	CC(CO)C1=CC=CC=C1	C9H12O	[M-H]-	135.082	polyala	develop_2min_0B_100B_30mm	Kinetex_C18_30mm	136.49	0.61	0.45	0.75	0.01	1.55	3	No
(R)-Tegafur	C1CC(OC1)N2C=C(C(=O)NC2=O)F	C1CC(OC1)N2C=C(C(=O)NC2=O)F	C8H9FN2O3	[M-H]-	199.052	polyala	develop_2min_0B_100B_30mm	Kinetex_C18_30mm	145.27	0.66	0.45	0.72	0.02	3.22	3	Yes
(R)-Tegafur	C1CC(OC1)N2C=C(C(=O)NC2=O)F	C1CC(OC1)N2C=C(C(=O)NC2=O)F	C8H9FN2O3	[M-H-H2O]-	181.041	polyala	develop_2min_0B_100B_30mm	Kinetex_C18_30mm	140.51	0.73	0.52	0.72	0.01	1.6	3	Yes
2,4,6-Trimethylbenzaldehyde	CC1=CC(=C(C(=C1)C)C=O)C	CC1=CC(=C(C(=C1)C)C=O)C	C10H12O	[M+H]+	149.096	polyala	develop_2min_0B_100B_30mm	Kinetex_C18_30mm	130.66	1.78	1.37	0.84	0.01	1.38	3	No
2-Benzyl-2-(dimethylamino)-1-[4-(morpholin-4-yl)phenyl]butan-1-one	CCC(CC1=CC=CC=C1)(C(=O)C2=CC=C(C=C2)N3CCOCC3)N(C)C	CCC(CC1=CC=CC=C1)(C(=O)C2=CC=C(C=C2)N3CCOCC3)N(C)C	C23H30N2O2	[M+H]+	367.238	polyala	develop_2min_0B_100B_30mm	Kinetex_C18_30mm	193.67	0.13	0.07	0.79	0.01	0.73	3	Yes
Sodium ethenesulfonate	C=CS(=O)(=O)[O-].[Na+]	C=CS(=O)(=O)[O-]	C2H3O3S-	[M-H]-	106.981	polyala	develop_2min_0B_100B_30mm	Kinetex_C18_30mm	124.24	0.86	0.69	0.24	0	0	3	No
Isodecyl acrylate	CC(C)CCCCCCCOC(=O)C=C	CC(C)CCCCCCCOC(=O)C=C	C13H24O2	[M+FA-H]-	257.176	polyala	develop_2min_0B_100B_30mm	Kinetex_C18_30mm	164.53	0.43	0.26	0.89	0.01	1.29	3	No
Salicylanilide	C1=CC=C(C=C1)NC(=O)C2=CC=CC=C2O	C1=CC=C(C=C1)NC(=O)C2=CC=CC=C2O	C13H11NO2	[M+H]+	214.086	polyala	develop_2min_0B_100B_30mm	Kinetex_C18_30mm	145.24	0.15	0.1	0.88	0	0	3	Yes
Salicylanilide	C1=CC=C(C=C1)NC(=O)C2=CC=CC=C2O	C1=CC=C(C=C1)NC(=O)C2=CC=CC=C2O	C13H11NO2	[M-H]-	212.072	polyala	develop_2min_0B_100B_30mm	Kinetex_C18_30mm	147.26	0.51	0.35	0.85	0	0	3	Yes
Salicylanilide	C1=CC=C(C=C1)NC(=O)C2=CC=CC=C2O	C1=CC=C(C=C1)NC(=O)C2=CC=CC=C2O	C13H11NO2	[M-H-H2O]-	194.061	polyala	develop_2min_0B_100B_30mm	Kinetex_C18_30mm	141.26	0.59	0.42	0.85	0	0	3	No
N,N-Dicyclohexyl-2-benzothiazolesulfenamide	C1CCC(CC1)N(C2CCCCC2)SC3=NC4=CC=CC=C4S3	C1CCC(CC1)N(C2CCCCC2)SC3=NC4=CC=CC=C4S3	C19H26N2S2	[M+H-H2O]+	329.151	polyala	develop_2min_0B_100B_30mm	Kinetex_C18_30mm	167.99	0.22	0.13	0.79	0	0	3	Yes
N,N-Dicyclohexyl-2-benzothiazolesulfenamide	C1CCC(CC1)N(C2CCCCC2)SC3=NC4=CC=CC=C4S3	C1CCC(CC1)N(C2CCCCC2)SC3=NC4=CC=CC=C4S3	C19H26N2S2	[M+Na]+	369.143	polyala	develop_2min_0B_100B_30mm	Kinetex_C18_30mm	175.88	0.28	0.16	0.76	0	0	3	Yes
N,N-Dicyclohexyl-2-benzothiazolesulfenamide	C1CCC(CC1)N(C2CCCCC2)SC3=NC4=CC=CC=C4S3	C1CCC(CC1)N(C2CCCCC2)SC3=NC4=CC=CC=C4S3	C19H26N2S2	[M-H]-	345.146	polyala	develop_2min_0B_100B_30mm	Kinetex_C18_30mm	176.53	0.2	0.12	0.74	0.01	0.78	3	No
Sulfathiazole sodium	C1=CC(=CC=C1N)S(=O)(=O)[N-]C2=NC=CS2.[Na+]	C1=CC(=CC=C1N)S(=O)(=O)[N-]C2=NC=CS2	C9H8N3O2S2-	[M+H]+	256.021	polyala	develop_2min_0B_100B_30mm	Kinetex_C18_30mm	151.54	0.09	0.06	0.74	0.01	0.78	3	Yes
Sulfathiazole sodium	C1=CC(=CC=C1N)S(=O)(=O)[N-]C2=NC=CS2.[Na+]	C1=CC(=CC=C1N)S(=O)(=O)[N-]C2=NC=CS2	C9H8N3O2S2-	[M+Na]+	278.003	polyala	develop_2min_0B_100B_30mm	Kinetex_C18_30mm	163.28	0.25	0.15	0.72	0.01	1.6	3	Yes
Sulfathiazole sodium	C1=CC(=CC=C1N)S(=O)(=O)[N-]C2=NC=CS2.[Na+]	C1=CC(=CC=C1N)S(=O)(=O)[N-]C2=NC=CS2	C9H8N3O2S2-	[M-H]-	254.006	polyala	develop_2min_0B_100B_30mm	Kinetex_C18_30mm	155.01	0.44	0.28	0.69	0	0	3	Yes
4-Isopropylbenzaldehyde	CC(C)C1=CC=C(C=C1)C=O	CC(C)C1=CC=C(C=C1)C=O	C10H12O	[M+H]+	149.096	polyala	develop_2min_0B_100B_30mm	Kinetex_C18_30mm	130.71	0.43	0.33	0.81	0.02	2.47	3	No
Clothianidin	CNC(=N[N+](=O)[O-])NCC1=CN=C(S1)Cl	CNC(=N[N+](=O)[O-])NCC1=CN=C(S1)Cl	C6H8ClN5O2S	[M-H]-	248.001	polyala	develop_2min_0B_100B_30mm	Kinetex_C18_30mm	153.55	0.78	0.51	0.71	0.03	4.88	3	Yes
2,4-Di-tert-butylphenol	CC(C)(C)C1=CC(=C(C=C1)O)C(C)(C)C	CC(C)(C)C1=CC(=C(C=C1)O)C(C)(C)C	C14H22O	[M-H]-	205.16	polyala	develop_2min_0B_100B_30mm	Kinetex_C18_30mm	159.51	0.06	0.03	1.03	0.01	0.56	3	No
3-(Dimethylphosphono)-N-methylolpropionamide	COP(=O)(CCC(=O)NCO)OC	COP(=O)(CCC(=O)NCO)OC	C6H14NO5P	[M+Na]+	234.05	polyala	develop_2min_0B_100B_30mm	Kinetex_C18_30mm	142.89	0.16	0.11	0.71	0	0	3	Yes
Flumiclorac-pentyl	CCCCCOC(=O)COC1=C(C=C(C(=C1)N2C(=O)C3=C(C2=O)CCCC3)F)Cl	CCCCCOC(=O)COC1=C(C=C(C(=C1)N2C(=O)C3=C(C2=O)CCCC3)F)Cl	C21H23ClFNO5	[M+Na]+	446.114	polyala	develop_2min_0B_100B_30mm	Kinetex_C18_30mm	206.09	0.14	0.07	1.03	0	0	3	Yes
Flumiclorac-pentyl	CCCCCOC(=O)COC1=C(C=C(C(=C1)N2C(=O)C3=C(C2=O)CCCC3)F)Cl	CCCCCOC(=O)COC1=C(C=C(C(=C1)N2C(=O)C3=C(C2=O)CCCC3)F)Cl	C21H23ClFNO5	[M-H]-	422.118	polyala	develop_2min_0B_100B_30mm	Kinetex_C18_30mm	196.23	0.28	0.14	0.98	0.01	0.59	3	Yes
Tebuthiuron	CC(C)(C)C1=NN=C(S1)N(C)C(=O)NC	CC(C)(C)C1=NN=C(S1)N(C)C(=O)NC	C9H16N4OS	[M+H]+	229.112	polyala	develop_2min_0B_100B_30mm	Kinetex_C18_30mm	151.05	0.19	0.12	0.84	0.01	1.38	3	Yes
Tebuthiuron	CC(C)(C)C1=NN=C(S1)N(C)C(=O)NC	CC(C)(C)C1=NN=C(S1)N(C)C(=O)NC	C9H16N4OS	[M+Na]+	251.094	polyala	develop_2min_0B_100B_30mm	Kinetex_C18_30mm	152.58	0.35	0.23	0.78	0	0	3	Yes
Tebuthiuron	CC(C)(C)C1=NN=C(S1)N(C)C(=O)NC	CC(C)(C)C1=NN=C(S1)N(C)C(=O)NC	C9H16N4OS	[M-H]-	227.097	polyala	develop_2min_0B_100B_30mm	Kinetex_C18_30mm	153.49	0.34	0.22	0.75	0.01	1.55	3	No
Diflufenican	C1=CC(=CC(=C1)OC2=C(C=CC=N2)C(=O)NC3=C(C=C(C=C3)F)F)C(F)(F)F	C1=CC(=CC(=C1)OC2=C(C=CC=N2)C(=O)NC3=C(C=C(C=C3)F)F)C(F)(F)F	C19H11F5N2O2	[M+H]+	395.081	polyala	develop_2min_0B_100B_30mm	Kinetex_C18_30mm	185.15	0.3	0.16	0.98	0	0	3	Yes
Diflufenican	C1=CC(=CC(=C1)OC2=C(C=CC=N2)C(=O)NC3=C(C=C(C=C3)F)F)C(F)(F)F	C1=CC(=CC(=C1)OC2=C(C=CC=N2)C(=O)NC3=C(C=C(C=C3)F)F)C(F)(F)F	C19H11F5N2O2	[M+Na]+	417.063	polyala	develop_2min_0B_100B_30mm	Kinetex_C18_30mm	194.22	0.29	0.15	0.98	0	0	3	Yes
Diflufenican	C1=CC(=CC(=C1)OC2=C(C=CC=N2)C(=O)NC3=C(C=C(C=C3)F)F)C(F)(F)F	C1=CC(=CC(=C1)OC2=C(C=CC=N2)C(=O)NC3=C(C=C(C=C3)F)F)C(F)(F)F	C19H11F5N2O2	[M-H]-	393.067	polyala	develop_2min_0B_100B_30mm	Kinetex_C18_30mm	180.54	0.06	0.03	0.93	0	0	3	Yes
Cyprodinil	CC1=CC(=NC(=N1)NC2=CC=CC=C2)C3CC3	CC1=CC(=NC(=N1)NC2=CC=CC=C2)C3CC3	C14H15N3	[M+H]+	226.134	polyala	develop_2min_0B_100B_30mm	Kinetex_C18_30mm	154.22	0.2	0.13	0.91	0	0	3	Yes
6-Chlorothymol	CC1=CC(=C(C=C1Cl)C(C)C)O	CC1=CC(=C(C=C1Cl)C(C)C)O	C10H13ClO	[M-H]-	183.058	polyala	develop_2min_0B_100B_30mm	Kinetex_C18_30mm	144.9	0.56	0.38	0.91	0	0	3	Yes
Methyl (RS)-2-[4-(2,4-dichlorophenoxy)phenoxy]propionate	CC(C(=O)O)OC1=CC=C(C=C1)OC2=C(C=C(C=C2)Cl)Cl	CC(C(=O)O)OC1=CC=C(C=C1)OC2=C(C=C(C=C2)Cl)Cl	C15H12Cl2O4	[M+Na]+	363.016	polyala	develop_2min_0B_100B_30mm	Kinetex_C18_30mm	180.79	0.1	0.06	1.03	0.01	0.97	3	Yes
2',3'-Dideoxyinosine	C1CC(OC1CO)N2C=NC3=C2N=CNC3=O	C1CC(OC1CO)N2C=NC3=C2N=CNC3=O	C10H12N4O3	[M-H]-	235.084	polyala	develop_2min_0B_100B_30mm	Kinetex_C18_30mm	154.93	0.32	0.21	0.69	0	0	3	Yes
Bifenazate	CC(C)OC(=O)NNC1=C(C=CC(=C1)C2=CC=CC=C2)OC	CC(C)OC(=O)NNC1=C(C=CC(=C1)C2=CC=CC=C2)OC	C17H20N2O3	[M+Na]+	323.137	polyala	develop_2min_0B_100B_30mm	Kinetex_C18_30mm	182.83	0.25	0.14	0.91	0	0	3	Yes
Benzophenone	C1=CC=C(C=C1)C(=O)C2=CC=CC=C2	C1=CC=C(C=C1)C(=O)C2=CC=CC=C2	C13H10O	[M+H]+	183.08	polyala	develop_2min_0B_100B_30mm	Kinetex_C18_30mm	136.38	0.25	0.18	0.91	0	0	3	Yes
Dimethoate	CNC(=O)CSP(=S)(OC)OC	CNC(=O)CSP(=S)(OC)OC	C5H12NO3PS2	[M+Na]+	251.989	polyala	develop_2min_0B_100B_30mm	Kinetex_C18_30mm	147.3	0.29	0.19	0.78	0	0	3	Yes
Trifloxystrobin	C/C(=N\OCC1=CC=CC=C1/C(=N\OC)/C(=O)OC)/C2=CC(=CC=C2)C(F)(F)F	C/C(=N\OCC1=CC=CC=C1/C(=N\OC)/C(=O)OC)/C2=CC(=CC=C2)C(F)(F)F	C20H19F3N2O4	[M+H]+	409.137	polyala	develop_2min_0B_100B_30mm	Kinetex_C18_30mm	186.6	0.25	0.13	0.99	0.01	1.16	3	Yes
Trifloxystrobin	C/C(=N\OCC1=CC=CC=C1/C(=N\OC)/C(=O)OC)/C2=CC(=CC=C2)C(F)(F)F	C/C(=N\OCC1=CC=CC=C1/C(=N\OC)/C(=O)OC)/C2=CC(=CC=C2)C(F)(F)F	C20H19F3N2O4	[M+Na]+	431.119	polyala	develop_2min_0B_100B_30mm	Kinetex_C18_30mm	191.05	0.12	0.07	0.98	0	0	3	Yes
Fluometuron	CN(C)C(=O)NC1=CC=CC(=C1)C(F)(F)F	CN(C)C(=O)NC1=CC=CC(=C1)C(F)(F)F	C10H11F3N2O	[M+H]+	233.09	polyala	develop_2min_0B_100B_30mm	Kinetex_C18_30mm	148.59	0.18	0.12	0.85	0	0	3	Yes
Fluometuron	CN(C)C(=O)NC1=CC=CC(=C1)C(F)(F)F	CN(C)C(=O)NC1=CC=CC(=C1)C(F)(F)F	C10H11F3N2O	[M-H]-	231.075	polyala	develop_2min_0B_100B_30mm	Kinetex_C18_30mm	149	0.27	0.18	0.81	0	0	3	Yes
4-Aminoazobenzene	C1=CC=C(C=C1)N=NC2=CC=C(C=C2)N	C1=CC=C(C=C1)N=NC2=CC=C(C=C2)N	C12H11N3	[M+H]+	198.103	polyala	develop_2min_0B_100B_30mm	Kinetex_C18_30mm	144.74	0.16	0.11	0.88	0	0	3	Yes
Thidiazuron	C1=CC=C(C=C1)NC(=O)NC2=CN=NS2	C1=CC=C(C=C1)NC(=O)NC2=CN=NS2	C9H8N4OS	[M+H]+	221.049	polyala	develop_2min_0B_100B_30mm	Kinetex_C18_30mm	146.42	0.3	0.2	0.83	0	0	3	Yes
2-Mercaptobenzothiazole	C1=CC=C2C(=C1)NC(=S)S2	C1=CC=C2C(=C1)NC(=S)S2	C7H5NS2	[M+H]+	167.994	polyala	develop_2min_0B_100B_30mm	Kinetex_C18_30mm	126.65	0.39	0.3	0.83	0	0	3	Yes
2-Mercaptobenzothiazole	C1=CC=C2C(=C1)NC(=S)S2	C1=CC=C2C(=C1)NC(=S)S2	C7H5NS2	[M-H]-	165.979	polyala	develop_2min_0B_100B_30mm	Kinetex_C18_30mm	133.14	0.62	0.46	0.79	0	0	3	Yes
3,4-Diaminotoluene	CC1=CC(=C(C=C1)N)N	CC1=CC(=C(C=C1)N)N	C7H10N2	[M+Na]+	145.074	polyala	develop_2min_0B_100B_30mm	Kinetex_C18_30mm	126.59	0.27	0.22	0.81	0.03	3.55	3	Yes
N-(9-Fluorenylmethoxycarbonyl)-L-leucine	CC(C)C[C@@H](C(=O)O)NC(=O)OCC1C2=CC=CC=C2C3=CC=CC=C13	CC(C)C[C@@H](C(=O)O)NC(=O)OCC1C2=CC=CC=C2C3=CC=CC=C13	C21H23NO4	[M+K]+	392.126	polyala	develop_2min_0B_100B_30mm	Kinetex_C18_30mm	186.15	0.18	0.09	0.97	0	0	3	No
N-(9-Fluorenylmethoxycarbonyl)-L-leucine	CC(C)C[C@@H](C(=O)O)NC(=O)OCC1C2=CC=CC=C2C3=CC=CC=C13	CC(C)C[C@@H](C(=O)O)NC(=O)OCC1C2=CC=CC=C2C3=CC=CC=C13	C21H23NO4	[M+Na]+	376.152	polyala	develop_2min_0B_100B_30mm	Kinetex_C18_30mm	182.81	0.11	0.06	0.97	0	0	3	Yes
Diethoxy(dimethyl)silane	CCO[Si](C)(C)OCC	CCO[Si](C)(C)OCC	C6H16O2Si	[M+FA-H]-	193.09	polyala	develop_2min_0B_100B_30mm	Kinetex_C18_30mm	146.95	0.63	0.43	0.83	0	0	3	Yes
Hexyl 2-methylbutanoate	CCCCCCOC(=O)C(C)CC	CCCCCCOC(=O)C(C)CC	C11H22O2	[M+Na]+	209.151	polyala	develop_2min_0B_100B_30mm	Kinetex_C18_30mm	152.51	0.3	0.2	0.93	0	0	3	Yes
4-Chloroaniline hydrochloride	C1=CC(=CC=C1N)Cl.Cl	C1=CC(=CC=C1N)Cl	C6H6ClN	[M+H]+	128.026	polyala	develop_2min_0B_100B_30mm	Kinetex_C18_30mm	130.93	0.37	0.28	0.74	0	0	3	Yes
1-Chloro-2-nitro-4-(trifluoromethyl)benzene	C1=CC(=C(C=C1C(F)(F)F)[N+](=O)[O-])Cl	C1=CC(=C(C=C1C(F)(F)F)[N+](=O)[O-])Cl	C7H3ClF3NO2	[M-H]-	223.973	polyala	develop_2min_0B_100B_30mm	Kinetex_C18_30mm	136.27	0.53	0.39	0.83	0	0	3	No
Topanol A	CC1=CC(=C(C(=C1)C(C)(C)C)O)C	CC1=CC(=C(C(=C1)C(C)(C)C)O)C	C12H18O	[M+K]+	217.099	polyala	develop_2min_0B_100B_30mm	Kinetex_C18_30mm	145.65	0.16	0.11	0.78	0	0	3	Yes
2-Amino-6-chloro-4-nitrophenol	C1=C(C=C(C(=C1N)O)Cl)[N+](=O)[O-]	C1=C(C=C(C(=C1N)O)Cl)[N+](=O)[O-]	C6H5ClN2O3	[M-H]-	186.992	polyala	develop_2min_0B_100B_30mm	Kinetex_C18_30mm	133.8	0.59	0.44	0.78	0	0	3	Yes
Diethyl decanedioate	CCOC(=O)CCCCCCCCC(=O)OCC	CCOC(=O)CCCCCCCCC(=O)OCC	C14H26O4	[M+Na]+	281.172	polyala	develop_2min_0B_100B_30mm	Kinetex_C18_30mm	170.21	0.25	0.15	1.01	0.01	1.14	3	Yes
Fipronil	C1=C(C=C(C(=C1Cl)N2C(=C(C(=N2)C#N)S(=O)C(F)(F)F)N)Cl)C(F)(F)F	C1=C(C=C(C(=C1Cl)N2C(=C(C(=N2)C#N)S(=O)C(F)(F)F)N)Cl)C(F)(F)F	C12H4Cl2F6N4OS	[M+H]+	436.946	polyala	develop_2min_0B_100B_30mm	Kinetex_C18_30mm	179.72	0.29	0.16	0.91	0	0	3	No
Fipronil	C1=C(C=C(C(=C1Cl)N2C(=C(C(=N2)C#N)S(=O)C(F)(F)F)N)Cl)C(F)(F)F	C1=C(C=C(C(=C1Cl)N2C(=C(C(=N2)C#N)S(=O)C(F)(F)F)N)Cl)C(F)(F)F	C12H4Cl2F6N4OS	[M-H]-	434.931	polyala	develop_2min_0B_100B_30mm	Kinetex_C18_30mm	179.01	0.06	0.03	0.88	0	0	3	Yes
Tralkoxydim	CCC(=NOCC)C1=C(CC(CC1=O)C2=C(C=C(C=C2C)C)C)O	CCC(=NOCC)C1=C(CC(CC1=O)C2=C(C=C(C=C2C)C)C)O	C20H27NO3	[M+Na]+	352.188	polyala	develop_2min_0B_100B_30mm	Kinetex_C18_30mm	191.8	0.3	0.16	0.92	0.01	1.26	3	No
Aldicarb	CC(C)(C=NOC(=O)NC)SC	CC(C)(C=NOC(=O)NC)SC	C7H14N2O2S	[M+Na]+	213.067	polyala	develop_2min_0B_100B_30mm	Kinetex_C18_30mm	146.61	0.16	0.11	0.81	0	0	3	Yes
Tricyclodecanedimethanol diacrylate	C=CC(=O)OCC1CCC2C1C3CC(C2C3)COC(=O)C=C	C=CC(=O)OCC1CCC2C1C3CC(C2C3)COC(=O)C=C	C18H24O4	[M+Na]+	327.157	polyala	develop_2min_0B_100B_30mm	Kinetex_C18_30mm	174.39	0.27	0.16	1.04	0.01	0.96	3	Yes
Quizalofop-ethyl	CCOC(=O)C(C)OC1=CC=C(C=C1)OC2=CN=C3C=C(C=CC3=N2)Cl	CCOC(=O)C(C)OC1=CC=C(C=C1)OC2=CN=C3C=C(C=CC3=N2)Cl	C19H17ClN2O4	[M+H]+	373.095	polyala	develop_2min_0B_100B_30mm	Kinetex_C18_30mm	190.77	0.12	0.07	1.03	0	0	3	Yes
Quizalofop-ethyl	CCOC(=O)C(C)OC1=CC=C(C=C1)OC2=CN=C3C=C(C=CC3=N2)Cl	CCOC(=O)C(C)OC1=CC=C(C=C1)OC2=CN=C3C=C(C=CC3=N2)Cl	C19H17ClN2O4	[M+Na]+	395.077	polyala	develop_2min_0B_100B_30mm	Kinetex_C18_30mm	187.98	0.3	0.16	1.03	0	0	3	Yes
2,5-Dimethylphenol	CC1=CC(=C(C=C1)C)O	CC1=CC(=C(C=C1)C)O	C8H10O	[M+H]+	123.08	polyala	develop_2min_0B_100B_30mm	Kinetex_C18_30mm	126.58	0.25	0.2	0.83	0	0	3	Yes
Bendiocarb	CC1(OC2=C(O1)C(=CC=C2)OC(=O)NC)C	CC1(OC2=C(O1)C(=CC=C2)OC(=O)NC)C	C11H13NO4	[M+Cl]-	258.054	polyala	develop_2min_0B_100B_30mm	Kinetex_C18_30mm	158.15	0.26	0.16	0.92	0.01	1.26	3	No
Bendiocarb	CC1(OC2=C(O1)C(=CC=C2)OC(=O)NC)C	CC1(OC2=C(O1)C(=CC=C2)OC(=O)NC)C	C11H13NO4	[M+K]+	262.048	polyala	develop_2min_0B_100B_30mm	Kinetex_C18_30mm	160.15	0.26	0.16	0.83	0	0	3	No
Bendiocarb	CC1(OC2=C(O1)C(=CC=C2)OC(=O)NC)C	CC1(OC2=C(O1)C(=CC=C2)OC(=O)NC)C	C11H13NO4	[M+Na]+	246.074	polyala	develop_2min_0B_100B_30mm	Kinetex_C18_30mm	155.62	0.07	0.04	0.83	0	0	3	Yes
Bendiocarb	CC1(OC2=C(O1)C(=CC=C2)OC(=O)NC)C	CC1(OC2=C(O1)C(=CC=C2)OC(=O)NC)C	C11H13NO4	[M-H]-	222.077	polyala	develop_2min_0B_100B_30mm	Kinetex_C18_30mm	152.45	0.34	0.22	0.9	0	0	3	Yes
Monobutyl phthalate	CCCCOC(=O)C1=CC=CC=C1C(=O)O	CCCCOC(=O)C1=CC=CC=C1C(=O)O	C12H14O4	[M+Na]+	245.078	polyala	develop_2min_0B_100B_30mm	Kinetex_C18_30mm	161.2	0.4	0.25	0.87	0.01	1.33	3	Yes
3,7-Dimethyl-2,6-octadienal	CC(=CCCC(=CC=O)C)C	CC(=CCCC(=CC=O)C)C	C10H16O	[M-H]-	151.113	polyala	develop_2min_0B_100B_30mm	Kinetex_C18_30mm	144.34	0.38	0.27	0.76	0	0	3	No
Fenamidone	C[C@@]1(C(=O)N(C(=N1)SC)NC2=CC=CC=C2)C3=CC=CC=C3	C[C@@]1(C(=O)N(C(=N1)SC)NC2=CC=CC=C2)C3=CC=CC=C3	C17H17N3OS	[M+H]+	312.116	polyala	develop_2min_0B_100B_30mm	Kinetex_C18_30mm	170.32	0.26	0.15	0.89	0.01	1.29	3	Yes
Fenamidone	C[C@@]1(C(=O)N(C(=N1)SC)NC2=CC=CC=C2)C3=CC=CC=C3	C[C@@]1(C(=O)N(C(=N1)SC)NC2=CC=CC=C2)C3=CC=CC=C3	C17H17N3OS	[M+Na]+	334.099	polyala	develop_2min_0B_100B_30mm	Kinetex_C18_30mm	176.79	0.09	0.05	0.89	0.01	1.3	3	Yes
Tebufenpyrad	CCC1=NN(C(=C1Cl)C(=O)NCC2=CC=C(C=C2)C(C)(C)C)C	CCC1=NN(C(=C1Cl)C(=O)NCC2=CC=C(C=C2)C(C)(C)C)C	C18H24ClN3O	[M+H]+	334.168	polyala	develop_2min_0B_100B_30mm	Kinetex_C18_30mm	190.34	0.13	0.07	1.03	0	0	3	Yes
Tebufenpyrad	CCC1=NN(C(=C1Cl)C(=O)NCC2=CC=C(C=C2)C(C)(C)C)C	CCC1=NN(C(=C1Cl)C(=O)NCC2=CC=C(C=C2)C(C)(C)C)C	C18H24ClN3O	[M+Na]+	356.15	polyala	develop_2min_0B_100B_30mm	Kinetex_C18_30mm	191.52	0.45	0.24	1.07	0	0	3	Yes
Pencycuron	C1CCC(C1)N(CC2=CC=C(C=C2)Cl)C(=O)NC3=CC=CC=C3	C1CCC(C1)N(CC2=CC=C(C=C2)Cl)C(=O)NC3=CC=CC=C3	C19H21ClN2O	[M+H]+	329.142	polyala	develop_2min_0B_100B_30mm	Kinetex_C18_30mm	179.1	0.25	0.14	0.98	0	0	3	Yes
Pencycuron	C1CCC(C1)N(CC2=CC=C(C=C2)Cl)C(=O)NC3=CC=CC=C3	C1CCC(C1)N(CC2=CC=C(C=C2)Cl)C(=O)NC3=CC=CC=C3	C19H21ClN2O	[M+Na]+	351.123	polyala	develop_2min_0B_100B_30mm	Kinetex_C18_30mm	189.86	0.25	0.13	0.98	0	0	3	Yes
Indoxacarb	COC(=O)C12CC3=C(C1=NN(CO2)C(=O)N(C4=CC=C(C=C4)OC(F)(F)F)C(=O)OC)C=CC(=C3)Cl	COC(=O)C12CC3=C(C1=NN(CO2)C(=O)N(C4=CC=C(C=C4)OC(F)(F)F)C(=O)OC)C=CC(=C3)Cl	C22H17ClF3N3O7	[M+H]+	528.078	polyala	develop_2min_0B_100B_30mm	Kinetex_C18_30mm	203.13	0.3	0.15	0.98	0	0	3	Yes
Indoxacarb	COC(=O)C12CC3=C(C1=NN(CO2)C(=O)N(C4=CC=C(C=C4)OC(F)(F)F)C(=O)OC)C=CC(=C3)Cl	COC(=O)C12CC3=C(C1=NN(CO2)C(=O)N(C4=CC=C(C=C4)OC(F)(F)F)C(=O)OC)C=CC(=C3)Cl	C22H17ClF3N3O7	[M+H]+	528.078	polyala	develop_2min_0B_100B_30mm	Kinetex_C18_30mm	215.72	1.19	0.55	0.98	0	0	3	Yes
Indoxacarb	COC(=O)C12CC3=C(C1=NN(CO2)C(=O)N(C4=CC=C(C=C4)OC(F)(F)F)C(=O)OC)C=CC(=C3)Cl	COC(=O)C12CC3=C(C1=NN(CO2)C(=O)N(C4=CC=C(C=C4)OC(F)(F)F)C(=O)OC)C=CC(=C3)Cl	C22H17ClF3N3O7	[M+Na]+	550.06	polyala	develop_2min_0B_100B_30mm	Kinetex_C18_30mm	216.74	0.24	0.11	0.98	0	0	3	Yes
AVE3247	C1CC1N2CCC(CC2)NC(=O)C3=NC4=C(N3CC5=NOC(=C5)C6=CC=C(S6)Cl)C=CC(=C4)C(=O)[O-].[Na+]	C1CC1N2CCC(CC2)NC(=O)C3=NC4=C(N3CC5=NOC(=C5)C6=CC=C(S6)Cl)C=CC(=C4)C(=O)[O-]	C25H23ClN5O4S-	[M+H]+	526.131	polyala	develop_2min_0B_100B_30mm	Kinetex_C18_30mm	225.66	0.28	0.12	0.81	0	0	3	Yes
AVE3247	C1CC1N2CCC(CC2)NC(=O)C3=NC4=C(N3CC5=NOC(=C5)C6=CC=C(S6)Cl)C=CC(=C4)C(=O)[O-].[Na+]	C1CC1N2CCC(CC2)NC(=O)C3=NC4=C(N3CC5=NOC(=C5)C6=CC=C(S6)Cl)C=CC(=C4)C(=O)[O-]	C25H23ClN5O4S-	[M+Na]+	548.113	polyala	develop_2min_0B_100B_30mm	Kinetex_C18_30mm	243.79	0.36	0.15	0.81	0	0	3	Yes
AVE3247	C1CC1N2CCC(CC2)NC(=O)C3=NC4=C(N3CC5=NOC(=C5)C6=CC=C(S6)Cl)C=CC(=C4)C(=O)[O-].[Na+]	C1CC1N2CCC(CC2)NC(=O)C3=NC4=C(N3CC5=NOC(=C5)C6=CC=C(S6)Cl)C=CC(=C4)C(=O)[O-]	C25H23ClN5O4S-	[M-H]-	524.116	polyala	develop_2min_0B_100B_30mm	Kinetex_C18_30mm	233.93	0.16	0.07	0.77	0.01	1.49	3	Yes
AVE3247	C1CC1N2CCC(CC2)NC(=O)C3=NC4=C(N3CC5=NOC(=C5)C6=CC=C(S6)Cl)C=CC(=C4)C(=O)[O-].[Na+]	C1CC1N2CCC(CC2)NC(=O)C3=NC4=C(N3CC5=NOC(=C5)C6=CC=C(S6)Cl)C=CC(=C4)C(=O)[O-]	C25H23ClN5O4S-	[M-H]-	524.116	polyala	develop_2min_0B_100B_30mm	Kinetex_C18_30mm	248.04	0.61	0.24	0.77	0.01	1.49	3	Yes
Fosthiazate	CCC(C)SP(=O)(N1CCSC1=O)OCC	CCC(C)SP(=O)(N1CCSC1=O)OCC	C9H18NO3PS2	[M+Na]+	306.036	polyala	develop_2min_0B_100B_30mm	Kinetex_C18_30mm	165.15	0.05	0.03	0.85	0.01	0.68	3	Yes
Carbofuran	CC1(CC2=C(O1)C(=CC=C2)OC(=O)NC)C	CC1(CC2=C(O1)C(=CC=C2)OC(=O)NC)C	C12H15NO3	[M+Na]+	244.094	polyala	develop_2min_0B_100B_30mm	Kinetex_C18_30mm	156.44	0.06	0.04	0.83	0	0	3	Yes
Terbacil	CC1=C(C(=O)N(C(=O)N1)C(C)(C)C)Cl	CC1=C(C(=O)N(C(=O)N1)C(C)(C)C)Cl	C9H13ClN2O2	[M-H]-	215.059	polyala	develop_2min_0B_100B_30mm	Kinetex_C18_30mm	148.45	0.49	0.33	0.8	0.01	1.45	3	Yes
Butylate	CCSC(=O)N(CC(C)C)CC(C)C	CCSC(=O)N(CC(C)C)CC(C)C	C11H23NOS	[M+H]+	218.157	polyala	develop_2min_0B_100B_30mm	Kinetex_C18_30mm	151.48	0.19	0.12	1.03	0	0	3	Yes
CP-457677	CC(C)(C1=CC=C(C=C1)CNC(=O)C2=C(N=CC=C2)OC3=CC=C(C=C3)F)O	CC(C)(C1=CC=C(C=C1)CNC(=O)C2=C(N=CC=C2)OC3=CC=C(C=C3)F)O	C22H21FN2O3	[M+H-H2O]+	363.15	polyala	develop_2min_0B_100B_30mm	Kinetex_C18_30mm	190.97	0.13	0.07	0.87	0.01	1.33	3	Yes
CP-457677	CC(C)(C1=CC=C(C=C1)CNC(=O)C2=C(N=CC=C2)OC3=CC=C(C=C3)F)O	CC(C)(C1=CC=C(C=C1)CNC(=O)C2=C(N=CC=C2)OC3=CC=C(C=C3)F)O	C22H21FN2O3	[M+Na]+	403.143	polyala	develop_2min_0B_100B_30mm	Kinetex_C18_30mm	189.2	0.25	0.13	0.87	0.01	1.33	3	No
Spiroxamine	CCCN(CC)CC1COC2(O1)CCC(CC2)C(C)(C)C	CCCN(CC)CC1COC2(O1)CCC(CC2)C(C)(C)C	C18H35NO2	[M+H]+	298.274	polyala	develop_2min_0B_100B_30mm	Kinetex_C18_30mm	180.85	0.25	0.14	0.83	0	0	3	Yes
Dimethyl phthalate	COC(=O)C1=CC=CC=C1C(=O)OC	COC(=O)C1=CC=CC=C1C(=O)OC	C10H10O4	[M-H]-	193.051	polyala	develop_2min_0B_100B_30mm	Kinetex_C18_30mm	143.21	0.46	0.32	0.73	0.02	2.1	3	No
Ketoconazole	CC(=O)N1CCN(CC1)C2=CC=C(C=C2)OC[C@H]3CO[C@](O3)(CN4C=CN=C4)C5=C(C=C(C=C5)Cl)Cl	CC(=O)N1CCN(CC1)C2=CC=C(C=C2)OC[C@H]3CO[C@](O3)(CN4C=CN=C4)C5=C(C=C(C=C5)Cl)Cl	C26H28Cl2N4O4	[M+H]+	531.156	polyala	develop_2min_0B_100B_30mm	Kinetex_C18_30mm	213.59	0.38	0.18	0.81	0	0	3	Yes
Isoproterenol hydrochloride	CC(C)NCC(C1=CC(=C(C=C1)O)O)O.Cl	CC(C)NCC(C1=CC(=C(C=C1)O)O)O	C11H17NO3	[M+H]+	212.128	polyala	develop_2min_0B_100B_30mm	Kinetex_C18_30mm	149.67	0.39	0.26	0.71	0	0	3	Yes
Isoproterenol hydrochloride	CC(C)NCC(C1=CC(=C(C=C1)O)O)O.Cl	CC(C)NCC(C1=CC(=C(C=C1)O)O)O	C11H17NO3	[M+H-H2O]+	194.118	polyala	develop_2min_0B_100B_30mm	Kinetex_C18_30mm	145.47	0.16	0.11	0.71	0	0	3	No
Isoproterenol hydrochloride	CC(C)NCC(C1=CC(=C(C=C1)O)O)O.Cl	CC(C)NCC(C1=CC(=C(C=C1)O)O)O	C11H17NO3	[M+H-H2O]+	194.118	polyala	develop_2min_0B_100B_30mm	Kinetex_C18_30mm	145.47	0.16	0.11	0.71	0	0	3	Yes
Isoproterenol hydrochloride	CC(C)NCC(C1=CC(=C(C=C1)O)O)O.Cl	CC(C)NCC(C1=CC(=C(C=C1)O)O)O	C11H17NO3	[M-H]-	210.113	polyala	develop_2min_0B_100B_30mm	Kinetex_C18_30mm	154.99	0.42	0.27	0.66	0	0	3	Yes
Isoproterenol hydrochloride	CC(C)NCC(C1=CC(=C(C=C1)O)O)O.Cl	CC(C)NCC(C1=CC(=C(C=C1)O)O)O	C11H17NO3	[M-H-H2O]-	192.102	polyala	develop_2min_0B_100B_30mm	Kinetex_C18_30mm	153.95	0.36	0.23	0.66	0.01	0.87	3	Yes
Pentetic acid	C(CN(CC(=O)O)CC(=O)O)N(CCN(CC(=O)O)CC(=O)O)CC(=O)O	C(CN(CC(=O)O)CC(=O)O)N(CCN(CC(=O)O)CC(=O)O)CC(=O)O	C14H23N3O10	[M+H]+	394.146	polyala	develop_2min_0B_100B_30mm	Kinetex_C18_30mm	180.25	0.1	0.06	0.24	0	0	3	Yes
Pentetic acid	C(CN(CC(=O)O)CC(=O)O)N(CCN(CC(=O)O)CC(=O)O)CC(=O)O	C(CN(CC(=O)O)CC(=O)O)N(CCN(CC(=O)O)CC(=O)O)CC(=O)O	C14H23N3O10	[M+K]+	432.101	polyala	develop_2min_0B_100B_30mm	Kinetex_C18_30mm	180.22	0.25	0.14	0.25	0.01	4.68	3	No
Pentetic acid	C(CN(CC(=O)O)CC(=O)O)N(CCN(CC(=O)O)CC(=O)O)CC(=O)O	C(CN(CC(=O)O)CC(=O)O)N(CCN(CC(=O)O)CC(=O)O)CC(=O)O	C14H23N3O10	[M+Na]+	416.128	polyala	develop_2min_0B_100B_30mm	Kinetex_C18_30mm	177.2	0.25	0.14	0.25	0.01	4.68	3	Yes
Famotidine	C1=C(N=C(S1)N=C(N)N)CSCCC(=NS(=O)(=O)N)N	C1=C(N=C(S1)N=C(N)N)CSCCC(=NS(=O)(=O)N)N	C8H15N7O2S3	[M+H]+	338.052	polyala	develop_2min_0B_100B_30mm	Kinetex_C18_30mm	167	0.25	0.15	0.73	0	0	3	Yes
Famotidine	C1=C(N=C(S1)N=C(N)N)CSCCC(=NS(=O)(=O)N)N	C1=C(N=C(S1)N=C(N)N)CSCCC(=NS(=O)(=O)N)N	C8H15N7O2S3	[M+Na]+	360.034	polyala	develop_2min_0B_100B_30mm	Kinetex_C18_30mm	172.26	0.08	0.04	0.73	0	0	3	No
Famotidine	C1=C(N=C(S1)N=C(N)N)CSCCC(=NS(=O)(=O)N)N	C1=C(N=C(S1)N=C(N)N)CSCCC(=NS(=O)(=O)N)N	C8H15N7O2S3	[M-H]-	336.038	polyala	develop_2min_0B_100B_30mm	Kinetex_C18_30mm	169.5	0.43	0.25	0.67	0	0	3	No
Tetradifon	C1=CC(=CC=C1S(=O)(=O)C2=CC(=C(C=C2Cl)Cl)Cl)Cl	C1=CC(=CC=C1S(=O)(=O)C2=CC(=C(C=C2Cl)Cl)Cl)Cl	C12H6Cl4O2S	[M+H]+	356.889	polyala	develop_2min_0B_100B_30mm	Kinetex_C18_30mm	166.52	0.06	0.03	1.02	0	0	3	Yes
Trilostane	CC12CCC3C(C1CCC2O)CCC45C3(CC(=C(C4O5)O)C#N)C	CC12CCC3C(C1CCC2O)CCC45C3(CC(=C(C4O5)O)C#N)C	C20H27NO3	[M+H]+	330.206	polyala	develop_2min_0B_100B_30mm	Kinetex_C18_30mm	182.34	0.25	0.14	0.87	0.01	1.32	3	Yes
Trilostane	CC12CCC3C(C1CCC2O)CCC45C3(CC(=C(C4O5)O)C#N)C	CC12CCC3C(C1CCC2O)CCC45C3(CC(=C(C4O5)O)C#N)C	C20H27NO3	[M+H-H2O]+	312.196	polyala	develop_2min_0B_100B_30mm	Kinetex_C18_30mm	176.18	0.25	0.14	0.87	0.01	1.32	3	Yes
Trilostane	CC12CCC3C(C1CCC2O)CCC45C3(CC(=C(C4O5)O)C#N)C	CC12CCC3C(C1CCC2O)CCC45C3(CC(=C(C4O5)O)C#N)C	C20H27NO3	[M+Na]+	352.188	polyala	develop_2min_0B_100B_30mm	Kinetex_C18_30mm	205.85	0.31	0.15	0.88	0	0	3	Yes
Trilostane	CC12CCC3C(C1CCC2O)CCC45C3(CC(=C(C4O5)O)C#N)C	CC12CCC3C(C1CCC2O)CCC45C3(CC(=C(C4O5)O)C#N)C	C20H27NO3	[M+Na]+	352.188	polyala	develop_2min_0B_100B_30mm	Kinetex_C18_30mm	193.86	0.31	0.16	0.88	0	0	3	Yes
Trilostane	CC12CCC3C(C1CCC2O)CCC45C3(CC(=C(C4O5)O)C#N)C	CC12CCC3C(C1CCC2O)CCC45C3(CC(=C(C4O5)O)C#N)C	C20H27NO3	[M+Na]+	352.188	polyala	develop_2min_0B_100B_30mm	Kinetex_C18_30mm	176.94	0.28	0.16	0.88	0	0	3	Yes
Trilostane	CC12CCC3C(C1CCC2O)CCC45C3(CC(=C(C4O5)O)C#N)C	CC12CCC3C(C1CCC2O)CCC45C3(CC(=C(C4O5)O)C#N)C	C20H27NO3	[M-H]-	328.192	polyala	develop_2min_0B_100B_30mm	Kinetex_C18_30mm	184.87	0.39	0.21	0.83	0	0	3	Yes
Trilostane	CC12CCC3C(C1CCC2O)CCC45C3(CC(=C(C4O5)O)C#N)C	CC12CCC3C(C1CCC2O)CCC45C3(CC(=C(C4O5)O)C#N)C	C20H27NO3	[M-H-H2O]-	310.181	polyala	develop_2min_0B_100B_30mm	Kinetex_C18_30mm	180.56	0.85	0.47	0.84	0.01	1.37	3	Yes
Fenchlorazole-ethyl	CCOC(=O)C1=NN(C(=N1)C(Cl)(Cl)Cl)C2=C(C=C(C=C2)Cl)Cl	CCOC(=O)C1=NN(C(=N1)C(Cl)(Cl)Cl)C2=C(C=C(C=C2)Cl)Cl	C12H8Cl5N3O2	[M+H]+	403.91	polyala	develop_2min_0B_100B_30mm	Kinetex_C18_30mm	179.12	0.1	0.05	0.98	0	0	3	Yes
Fenchlorazole-ethyl	CCOC(=O)C1=NN(C(=N1)C(Cl)(Cl)Cl)C2=C(C=C(C=C2)Cl)Cl	CCOC(=O)C1=NN(C(=N1)C(Cl)(Cl)Cl)C2=C(C=C(C=C2)Cl)Cl	C12H8Cl5N3O2	[M+K]+	441.866	polyala	develop_2min_0B_100B_30mm	Kinetex_C18_30mm	187.07	1.1	0.59	0.99	0.01	1.17	3	Yes
Fenchlorazole-ethyl	CCOC(=O)C1=NN(C(=N1)C(Cl)(Cl)Cl)C2=C(C=C(C=C2)Cl)Cl	CCOC(=O)C1=NN(C(=N1)C(Cl)(Cl)Cl)C2=C(C=C(C=C2)Cl)Cl	C12H8Cl5N3O2	[M+Na]+	425.892	polyala	develop_2min_0B_100B_30mm	Kinetex_C18_30mm	189.47	0.49	0.26	0.98	0	0	3	Yes
2-(Diethylamino)ethyl acrylate	CCN(CC)CCOC(=O)C=C	CCN(CC)CCOC(=O)C=C	C9H17NO2	[M+H]+	172.133	polyala	develop_2min_0B_100B_30mm	Kinetex_C18_30mm	134.69	0.13	0.09	0.71	0	0	3	Yes
2-(Diethylamino)ethyl acrylate	CCN(CC)CCOC(=O)C=C	CCN(CC)CCOC(=O)C=C	C9H17NO2	[M+Na]+	194.115	polyala	develop_2min_0B_100B_30mm	Kinetex_C18_30mm	144.26	0.16	0.11	0.71	0	0	3	No
C.I. Acid Orange 3	C1=CC=C(C=C1)NC2=C(C=C(C=C2)NC3=C(C=C(C=C3)[N+](=O)[O-])[N+](=O)[O-])S(=O)(=O)[O-].[Na+]	C1=CC=C(C=C1)NC2=C(C=C(C=C2)NC3=C(C=C(C=C3)[N+](=O)[O-])[N+](=O)[O-])S(=O)(=O)[O-]	C18H13N4O7S-	[M+H]+	431.066	polyala	develop_2min_0B_100B_30mm	Kinetex_C18_30mm	198.84	0.24	0.12	0.97	0.01	0.59	3	Yes
C.I. Acid Orange 3	C1=CC=C(C=C1)NC2=C(C=C(C=C2)NC3=C(C=C(C=C3)[N+](=O)[O-])[N+](=O)[O-])S(=O)(=O)[O-].[Na+]	C1=CC=C(C=C1)NC2=C(C=C(C=C2)NC3=C(C=C(C=C3)[N+](=O)[O-])[N+](=O)[O-])S(=O)(=O)[O-]	C18H13N4O7S-	[M+H-H2O]+	413.055	polyala	develop_2min_0B_100B_30mm	Kinetex_C18_30mm	192.45	0.25	0.13	0.97	0.01	0.59	3	Yes
C.I. Acid Orange 3	C1=CC=C(C=C1)NC2=C(C=C(C=C2)NC3=C(C=C(C=C3)[N+](=O)[O-])[N+](=O)[O-])S(=O)(=O)[O-].[Na+]	C1=CC=C(C=C1)NC2=C(C=C(C=C2)NC3=C(C=C(C=C3)[N+](=O)[O-])[N+](=O)[O-])S(=O)(=O)[O-]	C18H13N4O7S-	[M+K]+	469.022	polyala	develop_2min_0B_100B_30mm	Kinetex_C18_30mm	213.03	0.09	0.04	0.98	0.01	0.59	3	Yes
C.I. Acid Orange 3	C1=CC=C(C=C1)NC2=C(C=C(C=C2)NC3=C(C=C(C=C3)[N+](=O)[O-])[N+](=O)[O-])S(=O)(=O)[O-].[Na+]	C1=CC=C(C=C1)NC2=C(C=C(C=C2)NC3=C(C=C(C=C3)[N+](=O)[O-])[N+](=O)[O-])S(=O)(=O)[O-]	C18H13N4O7S-	[M+Na]+	453.048	polyala	develop_2min_0B_100B_30mm	Kinetex_C18_30mm	201.8	0.24	0.12	0.97	0.01	0.59	3	Yes
C.I. Acid Orange 3	C1=CC=C(C=C1)NC2=C(C=C(C=C2)NC3=C(C=C(C=C3)[N+](=O)[O-])[N+](=O)[O-])S(=O)(=O)[O-].[Na+]	C1=CC=C(C=C1)NC2=C(C=C(C=C2)NC3=C(C=C(C=C3)[N+](=O)[O-])[N+](=O)[O-])S(=O)(=O)[O-]	C18H13N4O7S-	[M-H-H2O]-	411.04	polyala	develop_2min_0B_100B_30mm	Kinetex_C18_30mm	191.59	0.24	0.13	0.98	0.02	1.77	3	Yes
12-Oxahexadecanolide	C1CCCCCOCCCCOC(=O)CCCC1	C1CCCCCOCCCCOC(=O)CCCC1	C15H28O3	[M+Na]+	279.193	polyala	develop_2min_0B_100B_30mm	Kinetex_C18_30mm	162.77	0.24	0.15	1.07	0	0	3	Yes
2-Heptylcyclopentanone	CCCCCCCC1CCCC1=O	CCCCCCCC1CCCC1=O	C12H22O	[M+FA-H]-	227.165	polyala	develop_2min_0B_100B_30mm	Kinetex_C18_30mm	159.93	0.16	0.1	0.86	0	0	3	Yes
(2S,5R)-5-Methyl-2-(propan-2-yl)cyclohexanone	CC1CCC(C(=O)C1)C(C)C	CC1CCC(C(=O)C1)C(C)C	C10H18O	[M+FA-H]-	199.134	polyala	develop_2min_0B_100B_30mm	Kinetex_C18_30mm	152.65	0.46	0.3	0.82	0.01	1.41	3	No
2',3'-Dideoxycytidine	C1C[C@@H](O[C@@H]1CO)N2C=CC(=NC2=O)N	C1C[C@@H](O[C@@H]1CO)N2C=CC(=NC2=O)N	C9H13N3O3	[M+Na]+	234.085	polyala	develop_2min_0B_100B_30mm	Kinetex_C18_30mm	148.42	0.39	0.26	0.71	0	0	3	Yes
3-((2-Ethylhexyl)oxy)propionitrile	CCCCC(CC)COCCC#N	CCCCC(CC)COCCC#N	C11H21NO	[M+FA-H]-	228.161	polyala	develop_2min_0B_100B_30mm	Kinetex_C18_30mm	158.3	0.28	0.17	0.81	0	0	3	No
Piperine	C1CCN(CC1)C(=O)C=CC=CC2=CC3=C(C=C2)OCO3	C1CCN(CC1)C(=O)C=CC=CC2=CC3=C(C=C2)OCO3	C17H19NO3	[M+H]+	286.144	polyala	develop_2min_0B_100B_30mm	Kinetex_C18_30mm	171.56	0.07	0.04	0.93	0	0	3	Yes
Piperine	C1CCN(CC1)C(=O)C=CC=CC2=CC3=C(C=C2)OCO3	C1CCN(CC1)C(=O)C=CC=CC2=CC3=C(C=C2)OCO3	C17H19NO3	[M+Na]+	308.126	polyala	develop_2min_0B_100B_30mm	Kinetex_C18_30mm	177.93	0.28	0.16	0.93	0	0	3	No
Piperine	C1CCN(CC1)C(=O)C=CC=CC2=CC3=C(C=C2)OCO3	C1CCN(CC1)C(=O)C=CC=CC2=CC3=C(C=C2)OCO3	C17H19NO3	[M+Na]+	308.126	polyala	develop_2min_0B_100B_30mm	Kinetex_C18_30mm	194.24	0.89	0.46	0.93	0	0	3	No
Metribuzin	CC(C)(C)C1=NN=C(N(C1=O)N)SC	CC(C)(C)C1=NN=C(N(C1=O)N)SC	C8H14N4OS	[M+H]+	215.096	polyala	develop_2min_0B_100B_30mm	Kinetex_C18_30mm	147.84	0.29	0.2	0.85	0	0	3	Yes
Di(propylene glycol) dibenzoate	CC(COCC(C)OC(=O)C1=CC=CC=C1)OC(=O)C2=CC=CC=C2	CC(COCC(C)OC(=O)C1=CC=CC=C1)OC(=O)C2=CC=CC=C2	C20H22O5	[M+Na]+	365.136	polyala	develop_2min_0B_100B_30mm	Kinetex_C18_30mm	185.26	0.11	0.06	1	0	0	3	No
Carfentrazone-ethyl	CCOC(=O)C(CC1=CC(=C(C=C1Cl)F)N2C(=O)N(C(=N2)C)C(F)F)Cl	CCOC(=O)C(CC1=CC(=C(C=C1Cl)F)N2C(=O)N(C(=N2)C)C(F)F)Cl	C15H14Cl2F3N3O3	[M+H]+	412.044	polyala	develop_2min_0B_100B_30mm	Kinetex_C18_30mm	180.61	0.1	0.06	0.95	0	0	3	Yes
Carfentrazone-ethyl	CCOC(=O)C(CC1=CC(=C(C=C1Cl)F)N2C(=O)N(C(=N2)C)C(F)F)Cl	CCOC(=O)C(CC1=CC(=C(C=C1Cl)F)N2C(=O)N(C(=N2)C)C(F)F)Cl	C15H14Cl2F3N3O3	[M+H-H2O]+	394.033	polyala	develop_2min_0B_100B_30mm	Kinetex_C18_30mm	179.6	0.41	0.23	0.95	0	0	3	Yes
Carfentrazone-ethyl	CCOC(=O)C(CC1=CC(=C(C=C1Cl)F)N2C(=O)N(C(=N2)C)C(F)F)Cl	CCOC(=O)C(CC1=CC(=C(C=C1Cl)F)N2C(=O)N(C(=N2)C)C(F)F)Cl	C15H14Cl2F3N3O3	[M+Na]+	434.026	polyala	develop_2min_0B_100B_30mm	Kinetex_C18_30mm	186.13	0.42	0.23	0.95	0	0	3	Yes
Iprodione	CC(C)NC(=O)N1CC(=O)N(C1=O)C2=CC(=CC(=C2)Cl)Cl	CC(C)NC(=O)N1CC(=O)N(C1=O)C2=CC(=CC(=C2)Cl)Cl	C13H13Cl2N3O3	[M+H]+	330.041	polyala	develop_2min_0B_100B_30mm	Kinetex_C18_30mm	177.76	0.25	0.14	0.93	0	0	3	Yes
Iprodione	CC(C)NC(=O)N1CC(=O)N(C1=O)C2=CC(=CC(=C2)Cl)Cl	CC(C)NC(=O)N1CC(=O)N(C1=O)C2=CC(=CC(=C2)Cl)Cl	C13H13Cl2N3O3	[M+Na]+	352.023	polyala	develop_2min_0B_100B_30mm	Kinetex_C18_30mm	156.34	0.22	0.14	0.93	0	0	3	No
Iprodione	CC(C)NC(=O)N1CC(=O)N(C1=O)C2=CC(=CC(=C2)Cl)Cl	CC(C)NC(=O)N1CC(=O)N(C1=O)C2=CC(=CC(=C2)Cl)Cl	C13H13Cl2N3O3	[M+Na]+	352.023	polyala	develop_2min_0B_100B_30mm	Kinetex_C18_30mm	187.65	0.3	0.16	0.93	0	0	3	No
Etridiazole	CCOC1=NC(=NS1)C(Cl)(Cl)Cl	CCOC1=NC(=NS1)C(Cl)(Cl)Cl	C5H5Cl3N2OS	[M+FA-H]-	290.917	polyala	develop_2min_0B_100B_30mm	Kinetex_C18_30mm	157.72	0.86	0.55	0.97	0	0	3	Yes
PharmaGSID_48518	C1=CSC(=C1)C=CS(=O)(=O)NC(=O)C2=C(C=C(C=C2)F)Br	C1=CSC(=C1)C=CS(=O)(=O)NC(=O)C2=C(C=C(C=C2)F)Br	C13H9BrFNO3S2	[M+H]+	389.926	polyala	develop_2min_0B_100B_30mm	Kinetex_C18_30mm	171.64	0.25	0.14	0.86	0.01	0.67	3	Yes
PharmaGSID_48518	C1=CSC(=C1)C=CS(=O)(=O)NC(=O)C2=C(C=C(C=C2)F)Br	C1=CSC(=C1)C=CS(=O)(=O)NC(=O)C2=C(C=C(C=C2)F)Br	C13H9BrFNO3S2	[M+K]+	427.882	polyala	develop_2min_0B_100B_30mm	Kinetex_C18_30mm	200.51	0.31	0.15	0.86	0	0	3	No
PharmaGSID_48518	C1=CSC(=C1)C=CS(=O)(=O)NC(=O)C2=C(C=C(C=C2)F)Br	C1=CSC(=C1)C=CS(=O)(=O)NC(=O)C2=C(C=C(C=C2)F)Br	C13H9BrFNO3S2	[M+K]+	427.882	polyala	develop_2min_0B_100B_30mm	Kinetex_C18_30mm	180.01	0.29	0.16	0.86	0	0	3	No
PharmaGSID_48518	C1=CSC(=C1)C=CS(=O)(=O)NC(=O)C2=C(C=C(C=C2)F)Br	C1=CSC(=C1)C=CS(=O)(=O)NC(=O)C2=C(C=C(C=C2)F)Br	C13H9BrFNO3S2	[M+Na]+	411.908	polyala	develop_2min_0B_100B_30mm	Kinetex_C18_30mm	184.88	0.3	0.16	0.86	0.01	0.67	3	Yes
PharmaGSID_48518	C1=CSC(=C1)C=CS(=O)(=O)NC(=O)C2=C(C=C(C=C2)F)Br	C1=CSC(=C1)C=CS(=O)(=O)NC(=O)C2=C(C=C(C=C2)F)Br	C13H9BrFNO3S2	[M-H]-	387.912	polyala	develop_2min_0B_100B_30mm	Kinetex_C18_30mm	176.47	0.5	0.28	0.81	0	0	3	Yes
Carboxin	CC1=C(SCCO1)C(=O)NC2=CC=CC=C2	CC1=C(SCCO1)C(=O)NC2=CC=CC=C2	C12H13NO2S	[M+H]+	236.074	polyala	develop_2min_0B_100B_30mm	Kinetex_C18_30mm	150.54	0.28	0.19	0.85	0	0	3	Yes
Carboxin	CC1=C(SCCO1)C(=O)NC2=CC=CC=C2	CC1=C(SCCO1)C(=O)NC2=CC=CC=C2	C12H13NO2S	[M+H-H2O]+	218.064	polyala	develop_2min_0B_100B_30mm	Kinetex_C18_30mm	142.1	0.15	0.11	0.85	0	0	3	Yes
Carboxin	CC1=C(SCCO1)C(=O)NC2=CC=CC=C2	CC1=C(SCCO1)C(=O)NC2=CC=CC=C2	C12H13NO2S	[M+Na]+	258.056	polyala	develop_2min_0B_100B_30mm	Kinetex_C18_30mm	162.45	0.26	0.16	0.85	0	0	3	Yes
2,4,7,9-Tetramethyl-5-decyne-4,7-diol	CC(C)CC(C)(C#CC(C)(CC(C)C)O)O	CC(C)CC(C)(C#CC(C)(CC(C)C)O)O	C14H26O2	[M+FA-H]-	271.192	polyala	develop_2min_0B_100B_30mm	Kinetex_C18_30mm	169.4	0.27	0.16	0.95	0	0	3	Yes
2,4,7,9-Tetramethyl-5-decyne-4,7-diol	CC(C)CC(C)(C#CC(C)(CC(C)C)O)O	CC(C)CC(C)(C#CC(C)(CC(C)C)O)O	C14H26O2	[M+H-H2O]+	209.19	polyala	develop_2min_0B_100B_30mm	Kinetex_C18_30mm	154.3	0.27	0.18	0.95	0	0	3	Yes
2,4,7,9-Tetramethyl-5-decyne-4,7-diol	CC(C)CC(C)(C#CC(C)(CC(C)C)O)O	CC(C)CC(C)(C#CC(C)(CC(C)C)O)O	C14H26O2	[M+Na]+	249.183	polyala	develop_2min_0B_100B_30mm	Kinetex_C18_30mm	166.09	0.05	0.03	0.95	0	0	3	Yes
Triadimefon	CC(C)(C)C(=O)C(N1C=NC=N1)OC2=CC=C(C=C2)Cl	CC(C)(C)C(=O)C(N1C=NC=N1)OC2=CC=C(C=C2)Cl	C14H16ClN3O2	[M+H]+	294.1	polyala	develop_2min_0B_100B_30mm	Kinetex_C18_30mm	170.89	0.25	0.15	0.91	0	0	3	Yes
Triadimefon	CC(C)(C)C(=O)C(N1C=NC=N1)OC2=CC=C(C=C2)Cl	CC(C)(C)C(=O)C(N1C=NC=N1)OC2=CC=C(C=C2)Cl	C14H16ClN3O2	[M+K]+	332.056	polyala	develop_2min_0B_100B_30mm	Kinetex_C18_30mm	173.49	0.33	0.19	0.95	0	0	3	No
Dicrotophos	C/C(=C\C(=O)N(C)C)/OP(=O)(OC)OC	C/C(=C\C(=O)N(C)C)/OP(=O)(OC)OC	C8H16NO5P	[M+H]+	238.084	polyala	develop_2min_0B_100B_30mm	Kinetex_C18_30mm	147.76	0.29	0.2	0.73	0	0	3	Yes
Dicrotophos	C/C(=C\C(=O)N(C)C)/OP(=O)(OC)OC	C/C(=C\C(=O)N(C)C)/OP(=O)(OC)OC	C8H16NO5P	[M+Na]+	260.066	polyala	develop_2min_0B_100B_30mm	Kinetex_C18_30mm	151.29	0.28	0.18	0.76	0	0	3	Yes
1-Hydroxypyrene	C1=CC2=C3C(=C1)C=CC4=C(C=CC(=C43)C=C2)O	C1=CC2=C3C(=C1)C=CC4=C(C=CC(=C43)C=C2)O	C16H10O	[M+H]+	219.08	polyala	develop_2min_0B_100B_30mm	Kinetex_C18_30mm	141.42	0.18	0.13	0.96	0.01	1.2	3	No
1-Hydroxypyrene	C1=CC2=C3C(=C1)C=CC4=C(C=CC(=C43)C=C2)O	C1=CC2=C3C(=C1)C=CC4=C(C=CC(=C43)C=C2)O	C16H10O	[M+H-H2O]+	201.07	polyala	develop_2min_0B_100B_30mm	Kinetex_C18_30mm	137.07	0.35	0.26	0.95	0	0	3	Yes
1-Hydroxypyrene	C1=CC2=C3C(=C1)C=CC4=C(C=CC(=C43)C=C2)O	C1=CC2=C3C(=C1)C=CC4=C(C=CC(=C43)C=C2)O	C16H10O	[M-H]-	217.066	polyala	develop_2min_0B_100B_30mm	Kinetex_C18_30mm	147.64	0.39	0.26	0.91	0	0	3	Yes
Cinmethylin	CC1=CC=CC=C1CO[C@@H]2C[C@]3(CC[C@@]2(O3)C)C(C)C	CC1=CC=CC=C1CO[C@@H]2C[C@]3(CC[C@@]2(O3)C)C(C)C	C18H26O2	[M+H-H2O]+	257.19	polyala	develop_2min_0B_100B_30mm	Kinetex_C18_30mm	162.36	0.23	0.14	1.07	0	0	3	Yes
Cinmethylin	CC1=CC=CC=C1CO[C@@H]2C[C@]3(CC[C@@]2(O3)C)C(C)C	CC1=CC=CC=C1CO[C@@H]2C[C@]3(CC[C@@]2(O3)C)C(C)C	C18H26O2	[M+Na]+	297.183	polyala	develop_2min_0B_100B_30mm	Kinetex_C18_30mm	168.51	0.06	0.04	1.06	0.01	1.09	3	Yes
Butafenacil	CC(C)(C(=O)OCC=C)OC(=O)C1=C(C=CC(=C1)N2C(=O)C=C(N(C2=O)C)C(F)(F)F)Cl	CC(C)(C(=O)OCC=C)OC(=O)C1=C(C=CC(=C1)N2C(=O)C=C(N(C2=O)C)C(F)(F)F)Cl	C20H18ClF3N2O6	[M+H]+	475.088	polyala	develop_2min_0B_100B_30mm	Kinetex_C18_30mm	206.85	1	0.48	0.91	0	0	3	Yes
Butafenacil	CC(C)(C(=O)OCC=C)OC(=O)C1=C(C=CC(=C1)N2C(=O)C=C(N(C2=O)C)C(F)(F)F)Cl	CC(C)(C(=O)OCC=C)OC(=O)C1=C(C=CC(=C1)N2C(=O)C=C(N(C2=O)C)C(F)(F)F)Cl	C20H18ClF3N2O6	[M+K]+	513.044	polyala	develop_2min_0B_100B_30mm	Kinetex_C18_30mm	207.74	0.35	0.17	0.91	0	0	3	Yes
Butafenacil	CC(C)(C(=O)OCC=C)OC(=O)C1=C(C=CC(=C1)N2C(=O)C=C(N(C2=O)C)C(F)(F)F)Cl	CC(C)(C(=O)OCC=C)OC(=O)C1=C(C=CC(=C1)N2C(=O)C=C(N(C2=O)C)C(F)(F)F)Cl	C20H18ClF3N2O6	[M+Na]+	497.07	polyala	develop_2min_0B_100B_30mm	Kinetex_C18_30mm	205.71	0.14	0.07	0.91	0	0	3	Yes
Sodium dehydroacetate	CC1=CC(=C(C(=O)O1)C(=O)C)[O-].[Na+]	CC1=CC(=C(C(=O)O1)C(=O)C)[O-]	C8H7O4-	[M-H]-	167.035	polyala	develop_2min_0B_100B_30mm	Kinetex_C18_30mm	136.79	0.46	0.34	0.78	0.01	0.74	3	Yes
Triisobutyl phosphate	CC(C)COP(=O)(OCC(C)C)OCC(C)C	CC(C)COP(=O)(OCC(C)C)OCC(C)C	C12H27O4P	[M+Na]+	289.154	polyala	develop_2min_0B_100B_30mm	Kinetex_C18_30mm	181.66	0.16	0.09	1	0	0	3	Yes
Neodecanoic acid	CC(C)(C)CCCCCC(=O)O	CC(C)(C)CCCCCC(=O)O	C10H20O2	[M-H]-	171.139	polyala	develop_2min_0B_100B_30mm	Kinetex_C18_30mm	148.98	0.42	0.28	0.91	0.01	0.63	3	No
Strychnine hemisulphate salt	C1CN2CC3=CCOC4CC(=O)N5C6C4C3CC2C61C7=CC=CC=C75.C1CN2CC3=CCOC4CC(=O)N5C6C4C3CC2C61C7=CC=CC=C75.OS(=O)(=O)O	C1CN2CC3=CCOC4CC(=O)N5C6C4C3CC2C61C7=CC=CC=C75	C21H22N2O2	[M+H]+	335.175	polyala	develop_2min_0B_100B_30mm	Kinetex_C18_30mm	172.64	0.25	0.14	0.76	0	0	3	Yes
Strychnine hemisulphate salt	C1CN2CC3=CCOC4CC(=O)N5C6C4C3CC2C61C7=CC=CC=C75.C1CN2CC3=CCOC4CC(=O)N5C6C4C3CC2C61C7=CC=CC=C75.OS(=O)(=O)O	C1CN2CC3=CCOC4CC(=O)N5C6C4C3CC2C61C7=CC=CC=C75	C21H22N2O2	[M-H]-	333.161	polyala	develop_2min_0B_100B_30mm	Kinetex_C18_30mm	175.43	0.48	0.27	0.74	0	0	3	No
Strychnine hemisulphate salt	C1CN2CC3=CCOC4CC(=O)N5C6C4C3CC2C61C7=CC=CC=C75.C1CN2CC3=CCOC4CC(=O)N5C6C4C3CC2C61C7=CC=CC=C75.OS(=O)(=O)O	C1CN2CC3=CCOC4CC(=O)N5C6C4C3CC2C61C7=CC=CC=C75	C21H22N2O2	[M-H-H2O]-	315.15	polyala	develop_2min_0B_100B_30mm	Kinetex_C18_30mm	171.44	0.07	0.04	0.75	0.01	1.53	3	No
N,N',N''-Tricyclohexyl-1-methylsilanetriamine	C[Si](NC1CCCCC1)(NC2CCCCC2)NC3CCCCC3	C[Si](NC1CCCCC1)(NC2CCCCC2)NC3CCCCC3	C19H39N3Si	[M+K]+	376.255	polyala	develop_2min_0B_100B_30mm	Kinetex_C18_30mm	209.32	0.15	0.07	0.9	0	0	3	Yes
Benzyltriethylammonium chloride	CC[N+](CC)(CC)CC1=CC=CC=C1.[Cl-]	CC[N+](CC)(CC)CC1=CC=CC=C1	C13H22N+	[M]+	192.175	polyala	develop_2min_0B_100B_30mm	Kinetex_C18_30mm	144.22	0.17	0.12	0.74	0	0	3	Yes
4-Nitrobenzyl alcohol	C1=CC(=CC=C1CO)[N+](=O)[O-]	C1=CC(=CC=C1CO)[N+](=O)[O-]	C7H7NO3	[M-H]-	152.035	polyala	develop_2min_0B_100B_30mm	Kinetex_C18_30mm	131.71	0.72	0.55	0.79	0	0	3	No
2-tert-Butyl-6-methylphenol	CC1=C(C(=CC=C1)C(C)(C)C)O	CC1=C(C(=CC=C1)C(C)(C)C)O	C11H16O	[M+FA-H]-	209.118	polyala	develop_2min_0B_100B_30mm	Kinetex_C18_30mm	151.32	0.25	0.17	0.91	0	0	3	Yes
3-Methoxy-5-methylphenol	CC1=CC(=CC(=C1)OC)O	CC1=CC(=CC(=C1)OC)O	C8H10O2	[M+FA-H]-	183.066	polyala	develop_2min_0B_100B_30mm	Kinetex_C18_30mm	141.95	0.23	0.16	0.77	0.02	3.01	3	No
3-Methoxy-5-methylphenol	CC1=CC(=CC(=C1)OC)O	CC1=CC(=CC(=C1)OC)O	C8H10O2	[M+H]+	139.075	polyala	develop_2min_0B_100B_30mm	Kinetex_C18_30mm	125.49	0.23	0.19	0.81	0	0	3	Yes
3-Methoxy-5-methylphenol	CC1=CC(=CC(=C1)OC)O	CC1=CC(=CC(=C1)OC)O	C8H10O2	[M-H]-	137.061	polyala	develop_2min_0B_100B_30mm	Kinetex_C18_30mm	134.66	0.42	0.31	0.77	0.01	1.49	3	Yes
Buprofezin	CC(C)N1C(=NC(C)(C)C)SCN(C1=O)C2=CC=CC=C2	CC(C)N1C(=NC(C)(C)C)SCN(C1=O)C2=CC=CC=C2	C16H23N3OS	[M+H]+	306.163	polyala	develop_2min_0B_100B_30mm	Kinetex_C18_30mm	172.96	0.25	0.15	1.02	0.01	0.56	3	Yes
Buprofezin	CC(C)N1C(=NC(C)(C)C)SCN(C1=O)C2=CC=CC=C2	CC(C)N1C(=NC(C)(C)C)SCN(C1=O)C2=CC=CC=C2	C16H23N3OS	[M+Na]+	328.145	polyala	develop_2min_0B_100B_30mm	Kinetex_C18_30mm	184.76	0.11	0.06	1.02	0	0	3	Yes
Diatrizoate sodium	CC(=O)NC1=C(C(=C(C(=C1I)C(=O)[O-])I)NC(=O)C)I.[Na+]	CC(=O)NC1=C(C(=C(C(=C1I)C(=O)[O-])I)NC(=O)C)I	C11H8I3N2O4-	[M+H]+	614.777	polyala	develop_2min_0B_100B_30mm	Kinetex_C18_30mm	175.09	0.16	0.09	0.73	0	0	3	Yes
Diatrizoate sodium	CC(=O)NC1=C(C(=C(C(=C1I)C(=O)[O-])I)NC(=O)C)I.[Na+]	CC(=O)NC1=C(C(=C(C(=C1I)C(=O)[O-])I)NC(=O)C)I	C11H8I3N2O4-	[M+K]+	652.733	polyala	develop_2min_0B_100B_30mm	Kinetex_C18_30mm	179	0.29	0.16	0.73	0	0	3	Yes
Diatrizoate sodium	CC(=O)NC1=C(C(=C(C(=C1I)C(=O)[O-])I)NC(=O)C)I.[Na+]	CC(=O)NC1=C(C(=C(C(=C1I)C(=O)[O-])I)NC(=O)C)I	C11H8I3N2O4-	[M+Na]+	636.759	polyala	develop_2min_0B_100B_30mm	Kinetex_C18_30mm	178.68	0.1	0.06	0.73	0	0	3	No
Diatrizoate sodium	CC(=O)NC1=C(C(=C(C(=C1I)C(=O)[O-])I)NC(=O)C)I.[Na+]	CC(=O)NC1=C(C(=C(C(=C1I)C(=O)[O-])I)NC(=O)C)I	C11H8I3N2O4-	[M-H-H2O]-	594.751	polyala	develop_2min_0B_100B_30mm	Kinetex_C18_30mm	177.1	0.38	0.21	0.69	0	0	3	Yes
Ametryn	CCNC1=NC(=NC(=N1)SC)NC(C)C	CCNC1=NC(=NC(=N1)SC)NC(C)C	C9H17N5S	[M+H]+	228.128	polyala	develop_2min_0B_100B_30mm	Kinetex_C18_30mm	155.91	0.07	0.05	0.84	0.01	1.37	3	No
Ametryn	CCNC1=NC(=NC(=N1)SC)NC(C)C	CCNC1=NC(=NC(=N1)SC)NC(C)C	C9H17N5S	[M+H]+	228.128	polyala	develop_2min_0B_100B_30mm	Kinetex_C18_30mm	155.91	0.07	0.05	0.84	0.01	1.37	3	Yes
4-(1,1,3,3-Tetramethylbutyl)phenol	CC(C)(C)CC(C)(C)C1=CC=C(C=C1)O	CC(C)(C)CC(C)(C)C1=CC=C(C=C1)O	C14H22O	[M+FA-H]-	251.165	polyala	develop_2min_0B_100B_30mm	Kinetex_C18_30mm	165.17	0.11	0.07	0.98	0	0	3	Yes
4-(1,1,3,3-Tetramethylbutyl)phenol	CC(C)(C)CC(C)(C)C1=CC=C(C=C1)O	CC(C)(C)CC(C)(C)C1=CC=C(C=C1)O	C14H22O	[M-H]-	205.16	polyala	develop_2min_0B_100B_30mm	Kinetex_C18_30mm	159.51	0.06	0.03	1.03	0.01	0.56	3	No
Imazamox	CC(C)C1(C(=O)NC(=N1)C2=C(C=C(C=N2)COC)C(=O)O)C	CC(C)C1(C(=O)NC(=N1)C2=C(C=C(C=N2)COC)C(=O)O)C	C15H19N3O4	[M+H]+	306.145	polyala	develop_2min_0B_100B_30mm	Kinetex_C18_30mm	171.72	0.07	0.04	0.79	0	0	3	Yes
Imazamox	CC(C)C1(C(=O)NC(=N1)C2=C(C=C(C=N2)COC)C(=O)O)C	CC(C)C1(C(=O)NC(=N1)C2=C(C=C(C=N2)COC)C(=O)O)C	C15H19N3O4	[M+H-H2O]+	288.134	polyala	develop_2min_0B_100B_30mm	Kinetex_C18_30mm	165.95	0.05	0.03	0.79	0	0	3	Yes
Imazamox	CC(C)C1(C(=O)NC(=N1)C2=C(C=C(C=N2)COC)C(=O)O)C	CC(C)C1(C(=O)NC(=N1)C2=C(C=C(C=N2)COC)C(=O)O)C	C15H19N3O4	[M+Na]+	328.127	polyala	develop_2min_0B_100B_30mm	Kinetex_C18_30mm	185.83	0.3	0.16	0.77	0.01	1.51	3	Yes
Imazamox	CC(C)C1(C(=O)NC(=N1)C2=C(C=C(C=N2)COC)C(=O)O)C	CC(C)C1(C(=O)NC(=N1)C2=C(C=C(C=N2)COC)C(=O)O)C	C15H19N3O4	[M-H]-	304.13	polyala	develop_2min_0B_100B_30mm	Kinetex_C18_30mm	179.08	0.63	0.35	0.75	0.02	2.31	3	Yes
Fluroxypyr-meptyl	CCCCCCC(C)OC(=O)COC1=NC(=C(C(=C1Cl)N)Cl)F	CCCCCCC(C)OC(=O)COC1=NC(=C(C(=C1Cl)N)Cl)F	C15H21Cl2FN2O3	[M+Na]+	389.08	polyala	develop_2min_0B_100B_30mm	Kinetex_C18_30mm	192.34	0.12	0.06	1.07	0	0	3	Yes
Fluroxypyr-meptyl	CCCCCCC(C)OC(=O)COC1=NC(=C(C(=C1Cl)N)Cl)F	CCCCCCC(C)OC(=O)COC1=NC(=C(C(=C1Cl)N)Cl)F	C15H21Cl2FN2O3	[M-H]-	365.084	polyala	develop_2min_0B_100B_30mm	Kinetex_C18_30mm	177.63	0.19	0.11	1.02	0	0	3	Yes
Fenoxycarb	CCOC(=O)NCCOC1=CC=C(C=C1)OC2=CC=CC=C2	CCOC(=O)NCCOC1=CC=C(C=C1)OC2=CC=CC=C2	C17H19NO4	[M+H]+	302.139	polyala	develop_2min_0B_100B_30mm	Kinetex_C18_30mm	177.22	0.09	0.05	0.94	0.01	1.23	3	Yes
Fenoxycarb	CCOC(=O)NCCOC1=CC=C(C=C1)OC2=CC=CC=C2	CCOC(=O)NCCOC1=CC=C(C=C1)OC2=CC=CC=C2	C17H19NO4	[M+Na]+	324.121	polyala	develop_2min_0B_100B_30mm	Kinetex_C18_30mm	182.48	0.25	0.14	0.93	0	0	3	Yes
Sodium 4-nitrophenolate	C1=CC(=CC=C1[N+](=O)[O-])[O-].[Na+]	C1=CC(=CC=C1[N+](=O)[O-])[O-]	C6H4NO3-	[M-H]-	138.02	polyala	develop_2min_0B_100B_30mm	Kinetex_C18_30mm	127.4	0.74	0.58	0.76	0	0	3	Yes
Hexazinone	CN1C(=NC(=O)N(C1=O)C2CCCCC2)N(C)C	CN1C(=NC(=O)N(C1=O)C2CCCCC2)N(C)C	C12H20N4O2	[M+H]+	253.166	polyala	develop_2min_0B_100B_30mm	Kinetex_C18_30mm	160.31	0.22	0.14	0.86	0	0	3	Yes
Hexazinone	CN1C(=NC(=O)N(C1=O)C2CCCCC2)N(C)C	CN1C(=NC(=O)N(C1=O)C2CCCCC2)N(C)C	C12H20N4O2	[M+Na]+	275.148	polyala	develop_2min_0B_100B_30mm	Kinetex_C18_30mm	173.26	0.07	0.04	0.83	0	0	3	Yes
Forchlorfenuron	C1=CC=C(C=C1)NC(=O)NC2=CC(=NC=C2)Cl	C1=CC=C(C=C1)NC(=O)NC2=CC(=NC=C2)Cl	C12H10ClN3O	[M+H]+	248.059	polyala	develop_2min_0B_100B_30mm	Kinetex_C18_30mm	155.06	0.25	0.16	0.89	0.01	1.3	3	Yes
Cyclanilide	C1CC1(C(=O)NC2=C(C=C(C=C2)Cl)Cl)C(=O)O	C1CC1(C(=O)NC2=C(C=C(C=C2)Cl)Cl)C(=O)O	C11H9Cl2NO3	[M+H]+	274.003	polyala	develop_2min_0B_100B_30mm	Kinetex_C18_30mm	155.14	0.07	0.04	0.95	0	0	3	Yes
Cyclanilide	C1CC1(C(=O)NC2=C(C=C(C=C2)Cl)Cl)C(=O)O	C1CC1(C(=O)NC2=C(C=C(C=C2)Cl)Cl)C(=O)O	C11H9Cl2NO3	[M+H-H2O]+	255.993	polyala	develop_2min_0B_100B_30mm	Kinetex_C18_30mm	147.31	0.12	0.08	0.95	0	0	3	Yes
Fluridone	CN1C=C(C(=O)C(=C1)C2=CC(=CC=C2)C(F)(F)F)C3=CC=CC=C3	CN1C=C(C(=O)C(=C1)C2=CC(=CC=C2)C(F)(F)F)C3=CC=CC=C3	C19H14F3NO	[M+H]+	330.11	polyala	develop_2min_0B_100B_30mm	Kinetex_C18_30mm	178.75	0.25	0.14	0.88	0	0	3	Yes
Fluridone	CN1C=C(C(=O)C(=C1)C2=CC(=CC=C2)C(F)(F)F)C3=CC=CC=C3	CN1C=C(C(=O)C(=C1)C2=CC(=CC=C2)C(F)(F)F)C3=CC=CC=C3	C19H14F3NO	[M+H-H2O]+	312.099	polyala	develop_2min_0B_100B_30mm	Kinetex_C18_30mm	169.17	0.41	0.24	0.88	0	0	3	No
Fluridone	CN1C=C(C(=O)C(=C1)C2=CC(=CC=C2)C(F)(F)F)C3=CC=CC=C3	CN1C=C(C(=O)C(=C1)C2=CC(=CC=C2)C(F)(F)F)C3=CC=CC=C3	C19H14F3NO	[M+Na]+	352.092	polyala	develop_2min_0B_100B_30mm	Kinetex_C18_30mm	186.15	0.52	0.28	0.91	0.01	0.64	3	Yes
Fluazifop-butyl	CCCCOC(=O)C(C)OC1=CC=C(C=C1)OC2=NC=C(C=C2)C(F)(F)F	CCCCOC(=O)C(C)OC1=CC=C(C=C1)OC2=NC=C(C=C2)C(F)(F)F	C19H20F3NO4	[M+H]+	384.142	polyala	develop_2min_0B_100B_30mm	Kinetex_C18_30mm	193.56	0.06	0.03	1.03	0.01	0.56	3	Yes
Fluazifop-butyl	CCCCOC(=O)C(C)OC1=CC=C(C=C1)OC2=NC=C(C=C2)C(F)(F)F	CCCCOC(=O)C(C)OC1=CC=C(C=C1)OC2=NC=C(C=C2)C(F)(F)F	C19H20F3NO4	[M+Na]+	406.124	polyala	develop_2min_0B_100B_30mm	Kinetex_C18_30mm	191.33	0.25	0.13	1.03	0.01	1.12	3	Yes
2-Phenoxyethanol	C1=CC=C(C=C1)OCCO	C1=CC=C(C=C1)OCCO	C8H10O2	[M-H]-	137.061	polyala	develop_2min_0B_100B_30mm	Kinetex_C18_30mm	134.51	0.57	0.43	0.77	0.01	1.49	3	No
2,4,6-Trimethylphenol	CC1=CC(=C(C(=C1)C)O)C	CC1=CC(=C(C(=C1)C)O)C	C9H12O	[M+H]+	137.096	polyala	develop_2min_0B_100B_30mm	Kinetex_C18_30mm	127.82	0.87	0.68	0.85	0.01	0.68	3	No
Clopyralid-olamine	C1=CC(=NC(=C1Cl)C(=O)O)Cl.C(CO)N	C1=CC(=NC(=C1Cl)C(=O)O)Cl	C6H3Cl2NO2	[M-H]-	189.947	polyala	develop_2min_0B_100B_30mm	Kinetex_C18_30mm	153.7	0.34	0.22	0.73	0	0	3	Yes
Clopyralid-olamine	C1=CC(=NC(=C1Cl)C(=O)O)Cl.C(CO)N	C1=CC(=NC(=C1Cl)C(=O)O)Cl	C6H3Cl2NO2	[M-H]-	189.947	polyala	develop_2min_0B_100B_30mm	Kinetex_C18_30mm	139.12	0.51	0.37	0.73	0	0	3	Yes
4-Androstene-3,17-dione	CC12CCC(=O)C=C1CCC3C2CCC4(C3CCC4=O)C	CC12CCC(=O)C=C1CCC3C2CCC4(C3CCC4=O)C	C19H26O2	[M+H]+	287.201	polyala	develop_2min_0B_100B_30mm	Kinetex_C18_30mm	170.62	0.26	0.15	0.91	0	0	3	Yes
4-Androstene-3,17-dione	CC12CCC(=O)C=C1CCC3C2CCC4(C3CCC4=O)C	CC12CCC(=O)C=C1CCC3C2CCC4(C3CCC4=O)C	C19H26O2	[M+H-H2O]+	269.19	polyala	develop_2min_0B_100B_30mm	Kinetex_C18_30mm	164.96	0.2	0.12	0.91	0	0	3	No
4-Androstene-3,17-dione	CC12CCC(=O)C=C1CCC3C2CCC4(C3CCC4=O)C	CC12CCC(=O)C=C1CCC3C2CCC4(C3CCC4=O)C	C19H26O2	[M+K]+	325.156	polyala	develop_2min_0B_100B_30mm	Kinetex_C18_30mm	168.42	0.25	0.15	0.81	0	0	3	No
Limonene dioxide	CC12CCC(CC1O2)C3(CO3)C	CC12CCC(CC1O2)C3(CO3)C	C10H16O2	[M+FA-H]-	213.113	polyala	develop_2min_0B_100B_30mm	Kinetex_C18_30mm	152.6	0.34	0.22	0.75	0.01	1.53	3	Yes
Limonene dioxide	CC12CCC(CC1O2)C3(CO3)C	CC12CCC(CC1O2)C3(CO3)C	C10H16O2	[M+Na]+	191.104	polyala	develop_2min_0B_100B_30mm	Kinetex_C18_30mm	141.55	0.42	0.3	0.79	0.01	0.73	3	No
Quinalphos	CCOP(=S)(OCC)OC1=NC2=CC=CC=C2N=C1	CCOP(=S)(OCC)OC1=NC2=CC=CC=C2N=C1	C12H15N2O3PS	[M+H]+	299.061	polyala	develop_2min_0B_100B_30mm	Kinetex_C18_30mm	163.43	0.25	0.16	0.97	0	0	3	Yes
Quinalphos	CCOP(=S)(OCC)OC1=NC2=CC=CC=C2N=C1	CCOP(=S)(OCC)OC1=NC2=CC=CC=C2N=C1	C12H15N2O3PS	[M+Na]+	321.043	polyala	develop_2min_0B_100B_30mm	Kinetex_C18_30mm	169.88	0.25	0.15	0.97	0	0	3	Yes
5-Methyl-2-octanone	CCCC(C)CCC(=O)C	CCCC(C)CCC(=O)C	C9H18O	[M+FA-H]-	187.134	polyala	develop_2min_0B_100B_30mm	Kinetex_C18_30mm	151.58	0.87	0.57	0.86	0.01	0.67	3	No
Aminocarb	CC1=C(C=CC(=C1)OC(=O)NC)N(C)C	CC1=C(C=CC(=C1)OC(=O)NC)N(C)C	C11H16N2O2	[M+H]+	209.129	polyala	develop_2min_0B_100B_30mm	Kinetex_C18_30mm	150.19	0.12	0.08	0.73	0	0	3	Yes
Aminocarb	CC1=C(C=CC(=C1)OC(=O)NC)N(C)C	CC1=C(C=CC(=C1)OC(=O)NC)N(C)C	C11H16N2O2	[M+Na]+	231.11	polyala	develop_2min_0B_100B_30mm	Kinetex_C18_30mm	155.04	0.07	0.05	0.73	0	0	3	Yes
1,1'-Bi(cyclohexyl)-2-one	C1CCC(CC1)C2CCCCC2=O	C1CCC(CC1)C2CCCCC2=O	C12H20O	[M+FA-H]-	225.15	polyala	develop_2min_0B_100B_30mm	Kinetex_C18_30mm	159.72	0.48	0.3	0.84	0.01	1.37	3	Yes
Ethyl 2-cyano-3,3-diphenylacrylate	CCOC(=O)C(=C(C1=CC=CC=C1)C2=CC=CC=C2)C#N	CCOC(=O)C(=C(C1=CC=CC=C1)C2=CC=CC=C2)C#N	C18H15NO2	[M+H]+	278.118	polyala	develop_2min_0B_100B_30mm	Kinetex_C18_30mm	164.82	0.05	0.03	0.92	0.01	1.25	3	Yes
Ethyl 2-cyano-3,3-diphenylacrylate	CCOC(=O)C(=C(C1=CC=CC=C1)C2=CC=CC=C2)C#N	CCOC(=O)C(=C(C1=CC=CC=C1)C2=CC=CC=C2)C#N	C18H15NO2	[M+H-H2O]+	260.107	polyala	develop_2min_0B_100B_30mm	Kinetex_C18_30mm	159.72	0.22	0.14	0.92	0.01	1.25	3	Yes
Ethyl 2-cyano-3,3-diphenylacrylate	CCOC(=O)C(=C(C1=CC=CC=C1)C2=CC=CC=C2)C#N	CCOC(=O)C(=C(C1=CC=CC=C1)C2=CC=CC=C2)C#N	C18H15NO2	[M+Na]+	300.099	polyala	develop_2min_0B_100B_30mm	Kinetex_C18_30mm	177.16	0.25	0.14	0.94	0.01	1.22	3	Yes
1-Cyclohexylpyrrolidin-2-one	C1CCC(CC1)N2CCCC2=O	C1CCC(CC1)N2CCCC2=O	C10H17NO	[M+H]+	168.138	polyala	develop_2min_0B_100B_30mm	Kinetex_C18_30mm	138.91	0.24	0.17	0.85	0.01	0.68	3	Yes
2,5-Dimethoxybenzaldehyde	COC1=CC(=C(C=C1)OC)C=O	COC1=CC(=C(C=C1)OC)C=O	C9H10O3	[M+H]+	167.07	polyala	develop_2min_0B_100B_30mm	Kinetex_C18_30mm	130	0.36	0.28	0.84	0.01	1.38	3	Yes
3-Thiatetradecanoic acid	CCCCCCCCCCCSCC(=O)O	CCCCCCCCCCCSCC(=O)O	C13H26O2S	[M-H]-	245.158	polyala	develop_2min_0B_100B_30mm	Kinetex_C18_30mm	166.81	0.3	0.18	1.05	0	0	3	Yes
Methyl nicotinate	COC(=O)C1=CN=CC=C1	COC(=O)C1=CN=CC=C1	C7H7NO2	[M+H]+	138.055	polyala	develop_2min_0B_100B_30mm	Kinetex_C18_30mm	126.04	0.23	0.18	0.78	0	0	3	Yes
1,2,3,4-Butanetetracarboxylic acid	C(C(C(CC(=O)O)C(=O)O)C(=O)O)C(=O)O	C(C(C(CC(=O)O)C(=O)O)C(=O)O)C(=O)O	C8H10O8	[M-H]-	233.03	polyala	develop_2min_0B_100B_30mm	Kinetex_C18_30mm	142.55	0.55	0.39	0.44	0.01	2.6	3	Yes
1,2,3,4-Butanetetracarboxylic acid	C(C(C(CC(=O)O)C(=O)O)C(=O)O)C(=O)O	C(C(C(CC(=O)O)C(=O)O)C(=O)O)C(=O)O	C8H10O8	[M-H-H2O]-	215.019	polyala	develop_2min_0B_100B_30mm	Kinetex_C18_30mm	140.44	0.6	0.42	0.44	0.01	2.6	3	Yes
2-Methoxy-4-methylphenol	CC1=CC(=C(C=C1)O)OC	CC1=CC(=C(C=C1)O)OC	C8H10O2	[M+FA-H]-	183.066	polyala	develop_2min_0B_100B_30mm	Kinetex_C18_30mm	142.25	0.15	0.1	0.74	0.03	3.88	3	Yes
2-Methoxy-4-methylphenol	CC1=CC(=C(C=C1)O)OC	CC1=CC(=C(C=C1)O)OC	C8H10O2	[M+H]+	139.075	polyala	develop_2min_0B_100B_30mm	Kinetex_C18_30mm	125.49	0.23	0.19	0.79	0	0	3	No
2-Methoxy-4-methylphenol	CC1=CC(=C(C=C1)O)OC	CC1=CC(=C(C=C1)O)OC	C8H10O2	[M-H]-	137.061	polyala	develop_2min_0B_100B_30mm	Kinetex_C18_30mm	134.43	0.53	0.4	0.75	0.01	1.53	3	Yes
Dichlorvos	COP(=O)(OC)OC=C(Cl)Cl	COP(=O)(OC)OC=C(Cl)Cl	C4H7Cl2O4P	[M+H]+	220.953	polyala	develop_2min_0B_100B_30mm	Kinetex_C18_30mm	134.6	0.36	0.27	0.83	0	0	3	Yes
Propazine	CC(C)NC1=NC(=NC(=N1)Cl)NC(C)C	CC(C)NC1=NC(=NC(=N1)Cl)NC(C)C	C9H16ClN5	[M+H]+	230.117	polyala	develop_2min_0B_100B_30mm	Kinetex_C18_30mm	156.08	0.26	0.17	0.9	0	0	3	No
Dimethenamid	CC1=CSC(=C1N(C(C)COC)C(=O)CCl)C	CC1=CSC(=C1N(C(C)COC)C(=O)CCl)C	C12H18ClNO2S	[M+H]+	276.082	polyala	develop_2min_0B_100B_30mm	Kinetex_C18_30mm	155.83	0.07	0.04	0.92	0.01	1.25	3	No
Dimethenamid	CC1=CSC(=C1N(C(C)COC)C(=O)CCl)C	CC1=CSC(=C1N(C(C)COC)C(=O)CCl)C	C12H18ClNO2S	[M+Na]+	298.064	polyala	develop_2min_0B_100B_30mm	Kinetex_C18_30mm	166.16	0.25	0.15	0.91	0.01	0.64	3	Yes
Dicamba	COC1=C(C=CC(=C1C(=O)O)Cl)Cl	COC1=C(C=CC(=C1C(=O)O)Cl)Cl	C8H6Cl2O3	[M+H-H2O]+	202.966	polyala	develop_2min_0B_100B_30mm	Kinetex_C18_30mm	128.99	0.33	0.25	0.83	0	0	3	Yes
Prometon	CC(C)NC1=NC(=NC(=N1)OC)NC(C)C	CC(C)NC1=NC(=NC(=N1)OC)NC(C)C	C10H19N5O	[M+H]+	226.166	polyala	develop_2min_0B_100B_30mm	Kinetex_C18_30mm	157.61	0.21	0.13	0.8	0.01	1.44	3	Yes
Benfluralin	CCCCN(CC)C1=C(C=C(C=C1[N+](=O)[O-])C(F)(F)F)[N+](=O)[O-]	CCCCN(CC)C1=C(C=C(C=C1[N+](=O)[O-])C(F)(F)F)[N+](=O)[O-]	C13H16F3N3O4	[M+H-H2O]+	318.106	polyala	develop_2min_0B_100B_30mm	Kinetex_C18_30mm	165.57	0.06	0.03	0.86	0	0	3	Yes
Benfluralin	CCCCN(CC)C1=C(C=C(C=C1[N+](=O)[O-])C(F)(F)F)[N+](=O)[O-]	CCCCN(CC)C1=C(C=C(C=C1[N+](=O)[O-])C(F)(F)F)[N+](=O)[O-]	C13H16F3N3O4	[M-H-H2O]-	316.091	polyala	develop_2min_0B_100B_30mm	Kinetex_C18_30mm	167.59	0.2	0.12	0.9	0	0	3	No
Mevinphos	CC(=CC(=O)OC)OP(=O)(OC)OC	CC(=CC(=O)OC)OP(=O)(OC)OC	C7H13O6P	[M+Na]+	247.034	polyala	develop_2min_0B_100B_30mm	Kinetex_C18_30mm	146.16	0.17	0.11	0.78	0	0	3	Yes
Mevinphos	CC(=CC(=O)OC)OP(=O)(OC)OC	CC(=CC(=O)OC)OP(=O)(OC)OC	C7H13O6P	[M-H]-	223.038	polyala	develop_2min_0B_100B_30mm	Kinetex_C18_30mm	152.49	0.36	0.24	0.85	0	0	3	Yes
3,4-Dimethylphenol	CC1=C(C=C(C=C1)O)C	CC1=C(C=C(C=C1)O)C	C8H10O	[M+H]+	123.08	polyala	develop_2min_0B_100B_30mm	Kinetex_C18_30mm	124.63	0.26	0.21	0.83	0.02	2.41	3	Yes
Cyhalofop-butyl	CCCCOC(=O)[C@@H](C)OC1=CC=C(C=C1)OC2=C(C=C(C=C2)C#N)F	CCCCOC(=O)[C@@H](C)OC1=CC=C(C=C1)OC2=C(C=C(C=C2)C#N)F	C20H20FNO4	[M+Na]+	380.127	polyala	develop_2min_0B_100B_30mm	Kinetex_C18_30mm	196.08	0.06	0.03	1	0	0	3	Yes
(E)-Anethole	CC=CC1=CC=C(C=C1)OC	CC=CC1=CC=C(C=C1)OC	C10H12O	[M+FA-H]-	193.087	polyala	develop_2min_0B_100B_30mm	Kinetex_C18_30mm	146.73	0.2	0.13	0.83	0	0	3	Yes
Flumetsulam	CC1=NC2=NC(=NN2C=C1)S(=O)(=O)NC3=C(C=CC=C3F)F	CC1=NC2=NC(=NN2C=C1)S(=O)(=O)NC3=C(C=CC=C3F)F	C12H9F2N5O2S	[M+H]+	326.052	polyala	develop_2min_0B_100B_30mm	Kinetex_C18_30mm	165.04	0.05	0.03	0.78	0	0	3	Yes
Flumetsulam	CC1=NC2=NC(=NN2C=C1)S(=O)(=O)NC3=C(C=CC=C3F)F	CC1=NC2=NC(=NN2C=C1)S(=O)(=O)NC3=C(C=CC=C3F)F	C12H9F2N5O2S	[M+K]+	364.008	polyala	develop_2min_0B_100B_30mm	Kinetex_C18_30mm	180.34	0.09	0.05	0.78	0	0	3	Yes
Flumetsulam	CC1=NC2=NC(=NN2C=C1)S(=O)(=O)NC3=C(C=CC=C3F)F	CC1=NC2=NC(=NN2C=C1)S(=O)(=O)NC3=C(C=CC=C3F)F	C12H9F2N5O2S	[M+Na]+	348.034	polyala	develop_2min_0B_100B_30mm	Kinetex_C18_30mm	174.06	0.25	0.14	0.78	0	0	3	Yes
Flumetsulam	CC1=NC2=NC(=NN2C=C1)S(=O)(=O)NC3=C(C=CC=C3F)F	CC1=NC2=NC(=NN2C=C1)S(=O)(=O)NC3=C(C=CC=C3F)F	C12H9F2N5O2S	[M-H]-	324.037	polyala	develop_2min_0B_100B_30mm	Kinetex_C18_30mm	171.38	0.34	0.2	0.73	0	0	3	Yes
PD 0343701	CC1=CC(=CC2=C1NC(=O)CC2(C)C)CCN3CCN(CC3)C4=NSC5=CC=CC=C54.CS(=O)(=O)O	CC1=CC(=CC2=C1NC(=O)CC2(C)C)CCN3CCN(CC3)C4=NSC5=CC=CC=C54	C25H30N4OS	[M+H]+	435.221	polyala	develop_2min_0B_100B_30mm	Kinetex_C18_30mm	203.62	0.14	0.07	0.78	0	0	3	Yes
Thiamethoxam	CN\1COCN(/C1=N/[N+](=O)[O-])CC2=CN=C(S2)Cl	CN\1COCN(/C1=N/[N+](=O)[O-])CC2=CN=C(S2)Cl	C8H10ClN5O3S	[M+H]+	292.027	polyala	develop_2min_0B_100B_30mm	Kinetex_C18_30mm	157.61	0.06	0.03	0.74	0	0	3	Yes
Thiamethoxam	CN\1COCN(/C1=N/[N+](=O)[O-])CC2=CN=C(S2)Cl	CN\1COCN(/C1=N/[N+](=O)[O-])CC2=CN=C(S2)Cl	C8H10ClN5O3S	[M+Na]+	314.009	polyala	develop_2min_0B_100B_30mm	Kinetex_C18_30mm	158.55	0.06	0.03	0.74	0	0	3	Yes
(E)-11-Tetradecen-1-ol acetate	CCC=CCCCCCCCCCCOC(=O)C	CCC=CCCCCCCCCCCOC(=O)C	C16H30O2	[M+FA-H]-	299.223	polyala	develop_2min_0B_100B_30mm	Kinetex_C18_30mm	175.38	0.1	0.06	0.95	0	0	3	Yes
Icaridin	CCC(C)OC(=O)N1CCCCC1CCO	CCC(C)OC(=O)N1CCCCC1CCO	C12H23NO3	[M+Na]+	252.157	polyala	develop_2min_0B_100B_30mm	Kinetex_C18_30mm	164.2	0.04	0.03	0.88	0	0	3	Yes
Icaridin	CCC(C)OC(=O)N1CCCCC1CCO	CCC(C)OC(=O)N1CCCCC1CCO	C12H23NO3	[M-H]-	228.161	polyala	develop_2min_0B_100B_30mm	Kinetex_C18_30mm	158.15	0.39	0.25	0.81	0	0	3	Yes
2-Tert-Butyl-5-methylphenol	CC1=CC(=C(C=C1)C(C)(C)C)O	CC1=CC(=C(C=C1)C(C)(C)C)O	C11H16O	[M+FA-H]-	209.118	polyala	develop_2min_0B_100B_30mm	Kinetex_C18_30mm	151.25	0.14	0.09	0.91	0.01	0.64	3	No
2-Butoxyethanol	CCCCOCCO	CCCCOCCO	C6H14O2	[M+Na]+	141.089	polyala	develop_2min_0B_100B_30mm	Kinetex_C18_30mm	123.92	0.25	0.2	0.85	0	0	3	No
Ethylparaben	CCOC(=O)C1=CC=C(C=C1)O	CCOC(=O)C1=CC=C(C=C1)O	C9H10O3	[M-H]-	165.056	polyala	develop_2min_0B_100B_30mm	Kinetex_C18_30mm	139.58	0.43	0.31	0.79	0	0	3	Yes
Tri-m-tolyl phosphate	CC1=CC(=CC=C1)OP(=O)(OC2=CC=CC(=C2)C)OC3=CC=CC(=C3)C	CC1=CC(=CC=C1)OP(=O)(OC2=CC=CC(=C2)C)OC3=CC=CC(=C3)C	C21H21O4P	[M+H]+	369.125	polyala	develop_2min_0B_100B_30mm	Kinetex_C18_30mm	187.4	0.12	0.06	1.09	0	0	3	No
Tri-m-tolyl phosphate	CC1=CC(=CC=C1)OP(=O)(OC2=CC=CC(=C2)C)OC3=CC=CC(=C3)C	CC1=CC(=CC=C1)OP(=O)(OC2=CC=CC(=C2)C)OC3=CC=CC(=C3)C	C21H21O4P	[M+H-H2O]+	351.115	polyala	develop_2min_0B_100B_30mm	Kinetex_C18_30mm	178.08	0.34	0.19	1.07	0	0	3	Yes
Tri-m-tolyl phosphate	CC1=CC(=CC=C1)OP(=O)(OC2=CC=CC(=C2)C)OC3=CC=CC(=C3)C	CC1=CC(=CC=C1)OP(=O)(OC2=CC=CC(=C2)C)OC3=CC=CC(=C3)C	C21H21O4P	[M+Na]+	391.107	polyala	develop_2min_0B_100B_30mm	Kinetex_C18_30mm	198.1	0.57	0.29	1.07	0	0	3	Yes
2-Methoxy-5-methylaniline	CC1=CC(=C(C=C1)OC)N	CC1=CC(=C(C=C1)OC)N	C8H11NO	[M+H]+	138.091	polyala	develop_2min_0B_100B_30mm	Kinetex_C18_30mm	130.35	0.45	0.35	0.74	0	0	3	Yes
Parinol	C1=CC(=CN=C1)C(C2=CC=C(C=C2)Cl)(C3=CC=C(C=C3)Cl)O	C1=CC(=CN=C1)C(C2=CC=C(C=C2)Cl)(C3=CC=C(C=C3)Cl)O	C18H13Cl2NO	[M+H]+	330.045	polyala	develop_2min_0B_100B_30mm	Kinetex_C18_30mm	178.75	0.1	0.05	0.93	0	0	3	No
Parinol	C1=CC(=CN=C1)C(C2=CC=C(C=C2)Cl)(C3=CC=C(C=C3)Cl)O	C1=CC(=CN=C1)C(C2=CC=C(C=C2)Cl)(C3=CC=C(C=C3)Cl)O	C18H13Cl2NO	[M+H-H2O]+	312.034	polyala	develop_2min_0B_100B_30mm	Kinetex_C18_30mm	170.32	0.15	0.09	0.93	0	0	3	No
Amiloride hydrochloride	C1(=C(N=C(C(=N1)Cl)N)N)C(=O)N=C(N)N.Cl	C1(=C(N=C(C(=N1)Cl)N)N)C(=O)N=C(N)N	C6H8ClN7O	[M+H]+	230.055	polyala	develop_2min_0B_100B_30mm	Kinetex_C18_30mm	146.21	0.14	0.1	0.74	0	0	3	Yes
2,5-Dimethyl-1,4-dithiane-2,5-diol	CC1(CSC(CS1)(C)O)O	CC1(CSC(CS1)(C)O)O	C6H12O2S2	[M+FA-H]-	225.026	polyala	develop_2min_0B_100B_30mm	Kinetex_C18_30mm	152.12	0.34	0.22	0.85	0	0	3	Yes
4-tert-Butylbenzoic acid	CC(C)(C)C1=CC=C(C=C1)C(=O)O	CC(C)(C)C1=CC=C(C=C1)C(=O)O	C11H14O2	[M+H-H2O]+	161.096	polyala	develop_2min_0B_100B_30mm	Kinetex_C18_30mm	134.05	0.13	0.1	0.92	0.01	1.26	3	Yes
4-tert-Butylbenzoic acid	CC(C)(C)C1=CC=C(C=C1)C(=O)O	CC(C)(C)C1=CC=C(C=C1)C(=O)O	C11H14O2	[M-H]-	177.092	polyala	develop_2min_0B_100B_30mm	Kinetex_C18_30mm	151.93	0.27	0.18	0.88	0	0	3	Yes
Methyl linolenate	CC/C=C\C/C=C\C/C=C\CCCCCCCC(=O)OC	CC/C=C\C/C=C\C/C=C\CCCCCCCC(=O)OC	C19H32O2	[M+H]+	293.248	polyala	develop_2min_0B_100B_30mm	Kinetex_C18_30mm	175.9	0.18	0.1	1.11	0.01	1.04	3	Yes
Methylparaoxon	COP(=O)(OC)OC1=CC=C(C=C1)[N+](=O)[O-]	COP(=O)(OC)OC1=CC=C(C=C1)[N+](=O)[O-]	C8H10NO6P	[M+H]+	248.032	polyala	develop_2min_0B_100B_30mm	Kinetex_C18_30mm	148.34	0.12	0.08	0.81	0	0	3	Yes
Trimethylolpropane triacrylate	CCC(COC(=O)C=C)(COC(=O)C=C)COC(=O)C=C	CCC(COC(=O)C=C)(COC(=O)C=C)COC(=O)C=C	C15H20O6	[M+Na]+	319.115	polyala	develop_2min_0B_100B_30mm	Kinetex_C18_30mm	164.84	0.05	0.03	0.89	0.01	1.29	3	Yes
Linalyl isobutyrate	CC(C)C(=O)OC(C)(CCC=C(C)C)C=C	CC(C)C(=O)OC(C)(CCC=C(C)C)C=C	C14H24O2	[M+FA-H]-	269.176	polyala	develop_2min_0B_100B_30mm	Kinetex_C18_30mm	166.46	0.13	0.08	0.86	0.01	0.67	3	No
Thiobencarb	CCN(CC)C(=O)SCC1=CC=C(C=C1)Cl	CCN(CC)C(=O)SCC1=CC=C(C=C1)Cl	C12H16ClNOS	[M+H]+	258.071	polyala	develop_2min_0B_100B_30mm	Kinetex_C18_30mm	156.3	0.15	0.1	0.99	0.01	1.17	3	Yes
AVE5638	C1CN(CCC1C2=CC=CC(=C2)CN)C(=O)C3=CC=C(O3)C#CC4=CC=CC=C4F	C1CN(CCC1C2=CC=CC(=C2)CN)C(=O)C3=CC=C(O3)C#CC4=CC=CC=C4F	C25H23FN2O2	[M+H]+	403.182	polyala	develop_2min_0B_100B_30mm	Kinetex_C18_30mm	190.31	0.24	0.13	0.84	0.01	1.38	3	Yes
Metolachlor	CCC1=CC=CC(=C1N(C(C)COC)C(=O)CCl)C	CCC1=CC=CC(=C1N(C(C)COC)C(=O)CCl)C	C15H22ClNO2	[M+H]+	284.141	polyala	develop_2min_0B_100B_30mm	Kinetex_C18_30mm	160.55	0.21	0.13	0.99	0.01	1.17	3	Yes
Metolachlor	CCC1=CC=CC(=C1N(C(C)COC)C(=O)CCl)C	CCC1=CC=CC(=C1N(C(C)COC)C(=O)CCl)C	C15H22ClNO2	[M+Na]+	306.123	polyala	develop_2min_0B_100B_30mm	Kinetex_C18_30mm	171.31	0.27	0.15	0.96	0.02	1.8	3	Yes
Propetamphos	CCNP(=S)(OC)O/C(=C/C(=O)OC(C)C)/C	CCNP(=S)(OC)O/C(=C/C(=O)OC(C)C)/C	C10H20NO4PS	[M+Na]+	304.074	polyala	develop_2min_0B_100B_30mm	Kinetex_C18_30mm	169.29	0.3	0.18	0.91	0.02	1.67	3	No
Ipconazole	CC(C)C1CCC(C1(CN2C=NC=N2)O)CC3=CC=C(C=C3)Cl	CC(C)C1CCC(C1(CN2C=NC=N2)O)CC3=CC=C(C=C3)Cl	C18H24ClN3O	[M+H]+	334.168	polyala	develop_2min_0B_100B_30mm	Kinetex_C18_30mm	173.17	0.13	0.08	1.02	0.02	1.5	3	Yes
Methyldopa sesquihydrate	C[C@](CC1=CC(=C(C=C1)O)O)(C(=O)O)N.C[C@](CC1=CC(=C(C=C1)O)O)(C(=O)O)N.O.O.O	C[C@](CC1=CC(=C(C=C1)O)O)(C(=O)O)N	C10H13NO4	[M+H]+	212.092	polyala	develop_2min_0B_100B_30mm	Kinetex_C18_30mm	147.85	0.37	0.25	0.72	0.01	1.61	3	Yes
Quinoline	C1=CC=C2C(=C1)C=CC=N2	C1=CC=C2C(=C1)C=CC=N2	C9H7N	[M+H]+	130.065	polyala	develop_2min_0B_100B_30mm	Kinetex_C18_30mm	125.45	0.36	0.29	0.74	0	0	3	Yes
Theobromine	CN1C=NC2=C1C(=O)NC(=O)N2C	CN1C=NC2=C1C(=O)NC(=O)N2C	C7H8N4O2	[M+H]+	181.072	polyala	develop_2min_0B_100B_30mm	Kinetex_C18_30mm	131.2	0.31	0.23	0.75	0.01	1.55	3	Yes
Rifampicin	CC1C=CC=C(C(=O)NC2=C(C(=C3C(=C2O)C(=C(C4=C3C(=O)C(O4)(OC=CC(C(C(C(C(C(C1O)C)O)C)OC(=O)C)C)OC)C)C)O)O)C=NN5CCN(CC5)C)C	CC1C=CC=C(C(=O)NC2=C(C(=C3C(=C2O)C(=C(C4=C3C(=O)C(O4)(OC=CC(C(C(C(C(C(C1O)C)O)C)OC(=O)C)C)OC)C)C)O)O)C=NN5CCN(CC5)C)C	C43H58N4O12	[M+Na]+	845.394	polyala	develop_2min_0B_100B_30mm	Kinetex_C18_30mm	278.68	0.69	0.25	0.85	0.03	2.95	3	No
Dipropylene glycol monomethyl ether	CC(CO)OCC(C)OC	CC(CO)OCC(C)OC	C7H16O3	[M+Na]+	171.099	polyala	develop_2min_0B_100B_30mm	Kinetex_C18_30mm	134.81	0.17	0.13	0.77	0.01	1.49	3	Yes
Benodanil	C1=CC=C(C=C1)NC(=O)C2=CC=CC=C2I	C1=CC=C(C=C1)NC(=O)C2=CC=CC=C2I	C13H10INO	[M+H]+	323.988	polyala	develop_2min_0B_100B_30mm	Kinetex_C18_30mm	150.65	0.17	0.11	0.87	0.01	1.33	3	Yes
Benodanil	C1=CC=C(C=C1)NC(=O)C2=CC=CC=C2I	C1=CC=C(C=C1)NC(=O)C2=CC=CC=C2I	C13H10INO	[M+H-H2O]+	305.978	polyala	develop_2min_0B_100B_30mm	Kinetex_C18_30mm	147.6	0.17	0.11	0.86	0.02	1.77	3	Yes
Benodanil	C1=CC=C(C=C1)NC(=O)C2=CC=CC=C2I	C1=CC=C(C=C1)NC(=O)C2=CC=CC=C2I	C13H10INO	[M+Na]+	345.97	polyala	develop_2min_0B_100B_30mm	Kinetex_C18_30mm	164.89	0.28	0.17	0.86	0.02	1.77	3	Yes
PharmaGSID_48166	CC(=O)N1C2C1C3(C(C4=C(C=C(C=C4OC)C=O)N(C2)O3)COC(=O)N)OC(=O)C	CC(=O)N1C2C1C3(C(C4=C(C=C(C=C4OC)C=O)N(C2)O3)COC(=O)N)OC(=O)C	C19H21N3O8	[M+H]+	420.14	polyala	develop_2min_0B_100B_30mm	Kinetex_C18_30mm	189.94	0.12	0.06	0.78	0.01	0.74	3	Yes
PharmaGSID_48166	CC(=O)N1C2C1C3(C(C4=C(C=C(C=C4OC)C=O)N(C2)O3)COC(=O)N)OC(=O)C	CC(=O)N1C2C1C3(C(C4=C(C=C(C=C4OC)C=O)N(C2)O3)COC(=O)N)OC(=O)C	C19H21N3O8	[M+K]+	458.096	polyala	develop_2min_0B_100B_30mm	Kinetex_C18_30mm	188.89	0.24	0.12	0.77	0.01	1.51	3	Yes
PharmaGSID_48166	CC(=O)N1C2C1C3(C(C4=C(C=C(C=C4OC)C=O)N(C2)O3)COC(=O)N)OC(=O)C	CC(=O)N1C2C1C3(C(C4=C(C=C(C=C4OC)C=O)N(C2)O3)COC(=O)N)OC(=O)C	C19H21N3O8	[M+Na]+	442.122	polyala	develop_2min_0B_100B_30mm	Kinetex_C18_30mm	187.01	0.13	0.07	0.78	0.01	0.74	3	Yes
Estrone	CC12CCC3C(C1CCC2=O)CCC4=C3C=CC(=C4)O	CC12CCC3C(C1CCC2=O)CCC4=C3C=CC(=C4)O	C18H22O2	[M+H]+	271.169	polyala	develop_2min_0B_100B_30mm	Kinetex_C18_30mm	163.71	0.21	0.13	0.91	0.02	1.67	3	No
Estrone	CC12CCC3C(C1CCC2=O)CCC4=C3C=CC(=C4)O	CC12CCC3C(C1CCC2=O)CCC4=C3C=CC(=C4)O	C18H22O2	[M+H-H2O]+	253.159	polyala	develop_2min_0B_100B_30mm	Kinetex_C18_30mm	158.69	0.14	0.09	0.91	0.02	1.67	3	Yes
Estrone	CC12CCC3C(C1CCC2=O)CCC4=C3C=CC(=C4)O	CC12CCC3C(C1CCC2=O)CCC4=C3C=CC(=C4)O	C18H22O2	[M-H-H2O]-	251.144	polyala	develop_2min_0B_100B_30mm	Kinetex_C18_30mm	165.34	0.23	0.14	0.97	0.01	0.59	3	No
Troglitazone	CC1=C(C2=C(CCC(O2)(C)COC3=CC=C(C=C3)CC4C(=O)NC(=O)S4)C(=C1O)C)C	CC1=C(C2=C(CCC(O2)(C)COC3=CC=C(C=C3)CC4C(=O)NC(=O)S4)C(=C1O)C)C	C24H27NO5S	[M+Na]+	464.15	polyala	develop_2min_0B_100B_30mm	Kinetex_C18_30mm	198.21	0.09	0.05	0.97	0.01	0.59	3	Yes
Troglitazone	CC1=C(C2=C(CCC(O2)(C)COC3=CC=C(C=C3)CC4C(=O)NC(=O)S4)C(=C1O)C)C	CC1=C(C2=C(CCC(O2)(C)COC3=CC=C(C=C3)CC4C(=O)NC(=O)S4)C(=C1O)C)C	C24H27NO5S	[M-H]-	440.154	polyala	develop_2min_0B_100B_30mm	Kinetex_C18_30mm	194.59	0.07	0.03	0.92	0.01	1.25	3	No
Cyclopamine	CC1CC2C(C(C3(O2)CCC4C5CC=C6CC(CCC6(C5CC4=C3C)C)O)C)NC1	CC1CC2C(C(C3(O2)CCC4C5CC=C6CC(CCC6(C5CC4=C3C)C)O)C)NC1	C27H41NO2	[M+H]+	412.321	polyala	develop_2min_0B_100B_30mm	Kinetex_C18_30mm	213.55	0.23	0.11	0.82	0.01	1.41	3	Yes
2,4-Di-tert-pentylphenol	CCC(C)(C)C1=CC(=C(C=C1)O)C(C)(C)CC	CCC(C)(C)C1=CC(=C(C=C1)O)C(C)(C)CC	C16H26O	[M+K]+	273.162	polyala	develop_2min_0B_100B_30mm	Kinetex_C18_30mm	159.79	0.29	0.18	0.8	0.01	1.44	3	Yes
Tolcapone	CC1=CC=C(C=C1)C(=O)C2=CC(=C(C(=C2)O)O)[N+](=O)[O-]	CC1=CC=C(C=C1)C(=O)C2=CC(=C(C(=C2)O)O)[N+](=O)[O-]	C14H11NO5	[M+H]+	274.071	polyala	develop_2min_0B_100B_30mm	Kinetex_C18_30mm	158.17	0.16	0.1	0.9	0.01	0.64	3	Yes
Tolcapone	CC1=CC=C(C=C1)C(=O)C2=CC(=C(C(=C2)O)O)[N+](=O)[O-]	CC1=CC=C(C=C1)C(=O)C2=CC(=C(C(=C2)O)O)[N+](=O)[O-]	C14H11NO5	[M-H]-	272.056	polyala	develop_2min_0B_100B_30mm	Kinetex_C18_30mm	163.41	0.22	0.14	0.85	0.01	0.68	3	Yes
SB281832	C1=CC=C(C=C1)OC2=NC=CC(=N2)C3=C(N=CN3C(CO)CO)C4=CC=C(C=C4)F	C1=CC=C(C=C1)OC2=NC=CC(=N2)C3=C(N=CN3C(CO)CO)C4=CC=C(C=C4)F	C22H19FN4O3	[M+H]+	407.151	polyala	develop_2min_0B_100B_30mm	Kinetex_C18_30mm	195.5	0.25	0.13	0.82	0.01	1.41	3	Yes
Pirinixic acid	CC1=C(C(=CC=C1)NC2=CC(=NC(=N2)SCC(=O)O)Cl)C	CC1=C(C(=CC=C1)NC2=CC(=NC(=N2)SCC(=O)O)Cl)C	C14H14ClN3O2S	[M+H]+	324.057	polyala	develop_2min_0B_100B_30mm	Kinetex_C18_30mm	174.41	0.34	0.19	0.92	0.01	1.26	3	No
Pirinixic acid	CC1=C(C(=CC=C1)NC2=CC(=NC(=N2)SCC(=O)O)Cl)C	CC1=C(C(=CC=C1)NC2=CC(=NC(=N2)SCC(=O)O)Cl)C	C14H14ClN3O2S	[M+H-H2O]+	306.046	polyala	develop_2min_0B_100B_30mm	Kinetex_C18_30mm	167.97	0.13	0.08	0.92	0.01	1.26	3	Yes
Pirinixic acid	CC1=C(C(=CC=C1)NC2=CC(=NC(=N2)SCC(=O)O)Cl)C	CC1=C(C(=CC=C1)NC2=CC(=NC(=N2)SCC(=O)O)Cl)C	C14H14ClN3O2S	[M+Na]+	346.039	polyala	develop_2min_0B_100B_30mm	Kinetex_C18_30mm	180.38	0.13	0.07	0.92	0.01	1.26	3	No
Pirinixic acid	CC1=C(C(=CC=C1)NC2=CC(=NC(=N2)SCC(=O)O)Cl)C	CC1=C(C(=CC=C1)NC2=CC(=NC(=N2)SCC(=O)O)Cl)C	C14H14ClN3O2S	[M-H-H2O]-	304.031	polyala	develop_2min_0B_100B_30mm	Kinetex_C18_30mm	171.58	0.82	0.48	0.89	0.03	3.89	3	No
2-[2-(2-Ethoxyethoxy)ethoxy]ethanol	CCOCCOCCOCCO	CCOCCOCCOCCO	C8H18O4	[M+Na]+	201.11	polyala	develop_2min_0B_100B_30mm	Kinetex_C18_30mm	139.53	0.19	0.14	0.77	0.01	1.51	3	No
Benzyl butyl phthalate	CCCCOC(=O)C1=CC=CC=C1C(=O)OCC2=CC=CC=C2	CCCCOC(=O)C1=CC=CC=C1C(=O)OCC2=CC=CC=C2	C19H20O4	[M+Na]+	335.125	polyala	develop_2min_0B_100B_30mm	Kinetex_C18_30mm	177.3	0.14	0.08	1.01	0.02	1.71	3	No
3-Hydroxyfluorene	C1C2=C(C=C(C=C2)O)C3=CC=CC=C31	C1C2=C(C=C(C=C2)O)C3=CC=CC=C31	C13H10O	[M-H]-	181.066	polyala	develop_2min_0B_100B_30mm	Kinetex_C18_30mm	143.61	2.47	1.72	0.73	0.01	0.79	3	No
4-Aminobenzoic acid	C1=CC(=CC=C1C(=O)O)N	C1=CC(=CC=C1C(=O)O)N	C7H7NO2	[M+H]+	138.055	polyala	develop_2min_0B_100B_30mm	Kinetex_C18_30mm	133.72	1.43	1.07	0.73	0.01	0.79	3	No
Methomyl	CC(=NOC(=O)NC)SC	CC(=NOC(=O)NC)SC	C5H10N2O2S	[M+H]+	163.054	polyala	develop_2min_0B_100B_30mm	Kinetex_C18_30mm	123.57	0.35	0.28	1.02	0.02	1.5	3	No
DEET	CCN(CC)C(=O)C1=CC=CC(=C1)C	CCN(CC)C(=O)C1=CC=CC(=C1)C	C12H17NO	[M+H]+	192.138	polyala	develop_2min_0B_100B_30mm	Kinetex_C18_30mm	144.48	0.18	0.12	0.89	0.01	1.3	3	No
Triclosan	C1=CC(=C(C=C1Cl)O)OC2=C(C=C(C=C2)Cl)Cl	C1=CC(=C(C=C1Cl)O)OC2=C(C=C(C=C2)Cl)Cl	C12H7Cl3O2	[M-H]-	286.944	polyala	develop_2min_0B_100B_30mm	Kinetex_C18_30mm	160.17	0.12	0.07	0.95	0	0	3	Yes
2-(Phenylmethylene)octanal	CCCCCC/C(=C\C1=CC=CC=C1)/C=O	CCCCCC/C(=C\C1=CC=CC=C1)/C=O	C15H20O	[M+H]+	217.159	polyala	develop_2min_0B_100B_30mm	Kinetex_C18_30mm	152.02	1.32	0.87	0.87	0.01	1.33	3	Yes
4-Hydroxytamoxifen	CCC(=C(C1=CC=C(C=C1)O)C2=CC=C(C=C2)OCCN(C)C)C3=CC=CC=C3	CCC(=C(C1=CC=C(C=C1)O)C2=CC=C(C=C2)OCCN(C)C)C3=CC=CC=C3	C26H29NO2	[M+H]+	388.227	polyala	develop_2min_0B_100B_30mm	Kinetex_C18_30mm	203.38	0.23	0.11	0.84	0.01	1.38	3	Yes
PharmaGSID_48172	C1CCCN(CC1)CC2=CC=C(S2)C3=NC(=NO3)CCN4C(=O)C5=CC=CC=C5C4=O	C1CCCN(CC1)CC2=CC=C(S2)C3=NC(=NO3)CCN4C(=O)C5=CC=CC=C5C4=O	C23H24N4O3S	[M+H]+	437.164	polyala	develop_2min_0B_100B_30mm	Kinetex_C18_30mm	210.75	0.19	0.09	0.78	0.01	0.74	3	Yes
PharmaGSID_48172	C1CCCN(CC1)CC2=CC=C(S2)C3=NC(=NO3)CCN4C(=O)C5=CC=CC=C5C4=O	C1CCCN(CC1)CC2=CC=C(S2)C3=NC(=NO3)CCN4C(=O)C5=CC=CC=C5C4=O	C23H24N4O3S	[M+Na]+	459.146	polyala	develop_2min_0B_100B_30mm	Kinetex_C18_30mm	212.63	0.33	0.16	0.78	0.01	0.74	3	Yes
Didecyldimethylammonium chloride	CCCCCCCCCC[N+](C)(C)CCCCCCCCCC.[Cl-]	CCCCCCCCCC[N+](C)(C)CCCCCCCCCC	C22H48N+	[M]+	326.378	polyala	develop_2min_0B_100B_30mm	Kinetex_C18_30mm	210.57	0.07	0.04	0.96	0.01	1.2	3	Yes
Fabesetron hydrochloride	CC1=C2CCC(C(=O)N2C3=CC=CC=C13)CC4=C(NC=N4)C.Cl	CC1=C2CCC(C(=O)N2C3=CC=CC=C13)CC4=C(NC=N4)C	C18H19N3O	[M+H]+	294.16	polyala	develop_2min_0B_100B_30mm	Kinetex_C18_30mm	172.88	0.15	0.09	0.82	0.01	1.41	3	Yes
Fabesetron hydrochloride	CC1=C2CCC(C(=O)N2C3=CC=CC=C13)CC4=C(NC=N4)C.Cl	CC1=C2CCC(C(=O)N2C3=CC=CC=C13)CC4=C(NC=N4)C	C18H19N3O	[M-H-H2O]-	274.134	polyala	develop_2min_0B_100B_30mm	Kinetex_C18_30mm	164.7	0.1	0.06	0.74	0	0	3	Yes
Imazalil	C=CCOC(CN1C=CN=C1)C2=C(C=C(C=C2)Cl)Cl	C=CCOC(CN1C=CN=C1)C2=C(C=C(C=C2)Cl)Cl	C14H14Cl2N2O	[M+H]+	297.056	polyala	develop_2min_0B_100B_30mm	Kinetex_C18_30mm	165.73	0.13	0.08	0.81	0.02	2.47	3	Yes
Diethyl phthalate	CCOC(=O)C1=CC=CC=C1C(=O)OCC	CCOC(=O)C1=CC=CC=C1C(=O)OCC	C12H14O4	[M+Na]+	245.078	polyala	develop_2min_0B_100B_30mm	Kinetex_C18_30mm	158.46	0.08	0.05	0.89	0.01	1.3	3	Yes
1,2,4-Trimethoxybenzene	COC1=CC(=C(C=C1)OC)OC	COC1=CC(=C(C=C1)OC)OC	C9H12O3	[M+H]+	169.086	polyala	develop_2min_0B_100B_30mm	Kinetex_C18_30mm	131.56	0.09	0.07	0.84	0.01	1.38	3	Yes
Undecanedioic acid	C(CCCCC(=O)O)CCCCC(=O)O	C(CCCCC(=O)O)CCCCC(=O)O	C11H20O4	[M-H]-	215.129	polyala	develop_2min_0B_100B_30mm	Kinetex_C18_30mm	151.68	0.38	0.25	0.83	0	0	3	No
Undecanedioic acid	C(CCCCC(=O)O)CCCCC(=O)O	C(CCCCC(=O)O)CCCCC(=O)O	C11H20O4	[M-H-H2O]-	197.118	polyala	develop_2min_0B_100B_30mm	Kinetex_C18_30mm	152.78	0.27	0.17	0.83	0	0	3	Yes
Dicyclohexyl disulfide	C1CCC(CC1)SSC2CCCCC2	C1CCC(CC1)SSC2CCCCC2	C12H22S2	[M+FA-H]-	275.115	polyala	develop_2min_0B_100B_30mm	Kinetex_C18_30mm	160.84	0.17	0.1	0.71	0	0	3	Yes
5-Ethyl-2,3-pyridinedicarboxylic acid	CCC1=CC(=C(N=C1)C(=O)O)C(=O)O	CCC1=CC(=C(N=C1)C(=O)O)C(=O)O	C9H9NO4	[M+H-H2O]+	178.05	polyala	develop_2min_0B_100B_30mm	Kinetex_C18_30mm	134.86	0.17	0.13	0.74	0.01	0.78	3	Yes
Sulfisoxazole	CC1=C(ON=C1C)NS(=O)(=O)C2=CC=C(C=C2)N	CC1=C(ON=C1C)NS(=O)(=O)C2=CC=C(C=C2)N	C11H13N3O3S	[M+H]+	268.075	polyala	develop_2min_0B_100B_30mm	Kinetex_C18_30mm	159.45	0.16	0.1	0.77	0.01	1.49	3	Yes
Sulfisoxazole	CC1=C(ON=C1C)NS(=O)(=O)C2=CC=C(C=C2)N	CC1=C(ON=C1C)NS(=O)(=O)C2=CC=C(C=C2)N	C11H13N3O3S	[M-H]-	266.06	polyala	develop_2min_0B_100B_30mm	Kinetex_C18_30mm	162.88	0.16	0.1	0.73	0	0	3	No
Diflufenzopyr-sodium	CC(=NNC(=O)NC1=CC(=CC(=C1)F)F)C2=C(C=CC=N2)C(=O)[O-].[Na+]	CC(=NNC(=O)NC1=CC(=CC(=C1)F)F)C2=C(C=CC=N2)C(=O)[O-]	C15H11F2N4O3-	[M+H]+	335.095	polyala	develop_2min_0B_100B_30mm	Kinetex_C18_30mm	173.38	0.32	0.18	0.87	0.01	1.33	3	Yes
Diflufenzopyr-sodium	CC(=NNC(=O)NC1=CC(=CC(=C1)F)F)C2=C(C=CC=N2)C(=O)[O-].[Na+]	CC(=NNC(=O)NC1=CC(=CC(=C1)F)F)C2=C(C=CC=N2)C(=O)[O-]	C15H11F2N4O3-	[M+H-H2O]+	317.084	polyala	develop_2min_0B_100B_30mm	Kinetex_C18_30mm	173.55	0.13	0.08	0.87	0.01	1.33	3	No
Diflufenzopyr-sodium	CC(=NNC(=O)NC1=CC(=CC(=C1)F)F)C2=C(C=CC=N2)C(=O)[O-].[Na+]	CC(=NNC(=O)NC1=CC(=CC(=C1)F)F)C2=C(C=CC=N2)C(=O)[O-]	C15H11F2N4O3-	[M+Na]+	357.077	polyala	develop_2min_0B_100B_30mm	Kinetex_C18_30mm	179.28	0.26	0.14	0.87	0.01	1.33	3	Yes
Diflufenzopyr-sodium	CC(=NNC(=O)NC1=CC(=CC(=C1)F)F)C2=C(C=CC=N2)C(=O)[O-].[Na+]	CC(=NNC(=O)NC1=CC(=CC(=C1)F)F)C2=C(C=CC=N2)C(=O)[O-]	C15H11F2N4O3-	[M-H]-	333.08	polyala	develop_2min_0B_100B_30mm	Kinetex_C18_30mm	173.82	0.19	0.11	0.82	0.01	1.4	3	Yes
Sulfentrazone	CC1=NN(C(=O)N1C(F)F)C2=C(C=C(C(=C2)NS(=O)(=O)C)Cl)Cl	CC1=NN(C(=O)N1C(F)F)C2=C(C=C(C(=C2)NS(=O)(=O)C)Cl)Cl	C11H10Cl2F2N4O3S	[M+H]+	386.989	polyala	develop_2min_0B_100B_30mm	Kinetex_C18_30mm	175.32	0.14	0.08	0.85	0.02	1.8	3	No
Sulfentrazone	CC1=NN(C(=O)N1C(F)F)C2=C(C=C(C(=C2)NS(=O)(=O)C)Cl)Cl	CC1=NN(C(=O)N1C(F)F)C2=C(C=C(C(=C2)NS(=O)(=O)C)Cl)Cl	C11H10Cl2F2N4O3S	[M+H-H2O]+	368.979	polyala	develop_2min_0B_100B_30mm	Kinetex_C18_30mm	171.26	0.14	0.08	0.84	0.01	1.38	3	No
Sulfentrazone	CC1=NN(C(=O)N1C(F)F)C2=C(C=C(C(=C2)NS(=O)(=O)C)Cl)Cl	CC1=NN(C(=O)N1C(F)F)C2=C(C=C(C(=C2)NS(=O)(=O)C)Cl)Cl	C11H10Cl2F2N4O3S	[M+K]+	424.945	polyala	develop_2min_0B_100B_30mm	Kinetex_C18_30mm	188.51	0.13	0.07	0.84	0.01	1.38	3	No
Sulfentrazone	CC1=NN(C(=O)N1C(F)F)C2=C(C=C(C(=C2)NS(=O)(=O)C)Cl)Cl	CC1=NN(C(=O)N1C(F)F)C2=C(C=C(C(=C2)NS(=O)(=O)C)Cl)Cl	C11H10Cl2F2N4O3S	[M+Na]+	408.971	polyala	develop_2min_0B_100B_30mm	Kinetex_C18_30mm	182.5	0.13	0.07	0.85	0.02	1.8	3	Yes
Sulfentrazone	CC1=NN(C(=O)N1C(F)F)C2=C(C=C(C(=C2)NS(=O)(=O)C)Cl)Cl	CC1=NN(C(=O)N1C(F)F)C2=C(C=C(C(=C2)NS(=O)(=O)C)Cl)Cl	C11H10Cl2F2N4O3S	[M-H]-	384.975	polyala	develop_2min_0B_100B_30mm	Kinetex_C18_30mm	183.61	0.02	0.01	0.79	0	0	3	No
Flutolanil	CC(C)OC1=CC=CC(=C1)NC(=O)C2=CC=CC=C2C(F)(F)F	CC(C)OC1=CC=CC(=C1)NC(=O)C2=CC=CC=C2C(F)(F)F	C17H16F3NO2	[M+H]+	324.121	polyala	develop_2min_0B_100B_30mm	Kinetex_C18_30mm	172.49	0.14	0.08	0.9	0.01	0.64	3	Yes
Flutolanil	CC(C)OC1=CC=CC(=C1)NC(=O)C2=CC=CC=C2C(F)(F)F	CC(C)OC1=CC=CC(=C1)NC(=O)C2=CC=CC=C2C(F)(F)F	C17H16F3NO2	[M+Na]+	346.103	polyala	develop_2min_0B_100B_30mm	Kinetex_C18_30mm	183.09	0.25	0.14	0.9	0.01	0.64	3	Yes
Flutolanil	CC(C)OC1=CC=CC(=C1)NC(=O)C2=CC=CC=C2C(F)(F)F	CC(C)OC1=CC=CC(=C1)NC(=O)C2=CC=CC=C2C(F)(F)F	C17H16F3NO2	[M-H]-	322.106	polyala	develop_2min_0B_100B_30mm	Kinetex_C18_30mm	176.24	0.05	0.03	0.85	0.01	0.68	3	Yes
Cerivastatin sodium	CC(C)C1=C(C(=C(C(=N1)C(C)C)COC)C2=CC=C(C=C2)F)C=CC(CC(CC(=O)[O-])O)O.[Na+]	CC(C)C1=C(C(=C(C(=N1)C(C)C)COC)C2=CC=C(C=C2)F)C=CC(CC(CC(=O)[O-])O)O	C26H33FNO5-	[M+H]+	460.249	polyala	develop_2min_0B_100B_30mm	Kinetex_C18_30mm	216.58	0.49	0.22	0.97	0.02	1.58	3	Yes
Cerivastatin sodium	CC(C)C1=C(C(=C(C(=N1)C(C)C)COC)C2=CC=C(C=C2)F)C=CC(CC(CC(=O)[O-])O)O.[Na+]	CC(C)C1=C(C(=C(C(=N1)C(C)C)COC)C2=CC=C(C=C2)F)C=CC(CC(CC(=O)[O-])O)O	C26H33FNO5-	[M-H]-	458.235	polyala	develop_2min_0B_100B_30mm	Kinetex_C18_30mm	218.47	0.23	0.11	0.9	0.01	0.64	3	Yes
Cerivastatin sodium	CC(C)C1=C(C(=C(C(=N1)C(C)C)COC)C2=CC=C(C=C2)F)C=CC(CC(CC(=O)[O-])O)O.[Na+]	CC(C)C1=C(C(=C(C(=N1)C(C)C)COC)C2=CC=C(C=C2)F)C=CC(CC(CC(=O)[O-])O)O	C26H33FNO5-	[M-H-H2O]-	440.224	polyala	develop_2min_0B_100B_30mm	Kinetex_C18_30mm	214.25	0.08	0.04	0.91	0.01	0.64	3	No
4-Dodecylphenol	CCCCCCCCCCCCC1=CC=C(C=C1)O	CCCCCCCCCCCCC1=CC=C(C=C1)O	C18H30O	[M+FA-H]-	307.228	polyala	develop_2min_0B_100B_30mm	Kinetex_C18_30mm	178.98	0.34	0.19	0.91	0.02	1.67	3	No
2-Phenylethyl propionate	CCC(=O)OCCC1=CC=CC=C1	CCC(=O)OCCC1=CC=CC=C1	C11H14O2	[M+FA-H]-	223.098	polyala	develop_2min_0B_100B_30mm	Kinetex_C18_30mm	152.72	0.26	0.17	0.82	0.02	2.83	3	Yes
Maltol	CC1=C(C(=O)C=CO1)O	CC1=C(C(=O)C=CO1)O	C6H6O3	[M+H]+	127.039	polyala	develop_2min_0B_100B_30mm	Kinetex_C18_30mm	125.09	0.39	0.31	0.75	0.01	1.55	3	Yes
MK-968	C1CC(CCC1NC2=NC=NC3=C2C=NN3)OCC(C4=CC=CC=C4F)F	C1CC(CCC1NC2=NC=NC3=C2C=NN3)OCC(C4=CC=CC=C4F)F	C19H21F2N5O	[M+H]+	374.179	polyala	develop_2min_0B_100B_30mm	Kinetex_C18_30mm	189.88	0.27	0.14	0.85	0.02	1.8	3	No
MK-968	C1CC(CCC1NC2=NC=NC3=C2C=NN3)OCC(C4=CC=CC=C4F)F	C1CC(CCC1NC2=NC=NC3=C2C=NN3)OCC(C4=CC=CC=C4F)F	C19H21F2N5O	[M+Na]+	396.161	polyala	develop_2min_0B_100B_30mm	Kinetex_C18_30mm	189.38	0.21	0.11	0.84	0.04	4.29	3	Yes
MK-968	C1CC(CCC1NC2=NC=NC3=C2C=NN3)OCC(C4=CC=CC=C4F)F	C1CC(CCC1NC2=NC=NC3=C2C=NN3)OCC(C4=CC=CC=C4F)F	C19H21F2N5O	[M+Na]+	396.161	polyala	develop_2min_0B_100B_30mm	Kinetex_C18_30mm	206.81	0.96	0.46	0.84	0.04	4.29	3	No
MK-968	C1CC(CCC1NC2=NC=NC3=C2C=NN3)OCC(C4=CC=CC=C4F)F	C1CC(CCC1NC2=NC=NC3=C2C=NN3)OCC(C4=CC=CC=C4F)F	C19H21F2N5O	[M-H]-	372.164	polyala	develop_2min_0B_100B_30mm	Kinetex_C18_30mm	199.8	0.2	0.1	0.79	0	0	3	No
Triglycidyl isocyanurate	C1C(O1)CN2C(=O)N(C(=O)N(C2=O)CC3CO3)CC4CO4	C1C(O1)CN2C(=O)N(C(=O)N(C2=O)CC3CO3)CC4CO4	C12H15N3O6	[M+H]+	298.103	polyala	develop_2min_0B_100B_30mm	Kinetex_C18_30mm	157.91	0.16	0.1	0.76	0	0	3	Yes
Triglycidyl isocyanurate	C1C(O1)CN2C(=O)N(C(=O)N(C2=O)CC3CO3)CC4CO4	C1C(O1)CN2C(=O)N(C(=O)N(C2=O)CC3CO3)CC4CO4	C12H15N3O6	[M+K]+	336.059	polyala	develop_2min_0B_100B_30mm	Kinetex_C18_30mm	164.49	0.83	0.51	0.74	0.02	2.34	3	Yes
Triglycidyl isocyanurate	C1C(O1)CN2C(=O)N(C(=O)N(C2=O)CC3CO3)CC4CO4	C1C(O1)CN2C(=O)N(C(=O)N(C2=O)CC3CO3)CC4CO4	C12H15N3O6	[M+Na]+	320.085	polyala	develop_2min_0B_100B_30mm	Kinetex_C18_30mm	161.39	0.16	0.1	0.75	0.01	1.55	3	No
Diethyl butanedioate	CCOC(=O)CCC(=O)OCC	CCOC(=O)CCC(=O)OCC	C8H14O4	[M+Na]+	197.078	polyala	develop_2min_0B_100B_30mm	Kinetex_C18_30mm	141.09	0.26	0.18	0.81	0.02	2.47	3	Yes
4,4'-Bipyridine	C1=CN=CC=C1C2=CC=NC=C2	C1=CN=CC=C1C2=CC=NC=C2	C10H8N2	[M+H]+	157.076	polyala	develop_2min_0B_100B_30mm	Kinetex_C18_30mm	133.04	0.31	0.23	0.73	0	0	3	Yes
Sulfasalazine	C1=CC=NC(=C1)NS(=O)(=O)C2=CC=C(C=C2)N=NC3=CC(=C(C=C3)O)C(=O)O	C1=CC=NC(=C1)NS(=O)(=O)C2=CC=C(C=C2)N=NC3=CC(=C(C=C3)O)C(=O)O	C18H14N4O5S	[M+H]+	399.076	polyala	develop_2min_0B_100B_30mm	Kinetex_C18_30mm	198.68	0.25	0.12	0.87	0.01	1.33	3	No
Sulfasalazine	C1=CC=NC(=C1)NS(=O)(=O)C2=CC=C(C=C2)N=NC3=CC(=C(C=C3)O)C(=O)O	C1=CC=NC(=C1)NS(=O)(=O)C2=CC=C(C=C2)N=NC3=CC(=C(C=C3)O)C(=O)O	C18H14N4O5S	[M+H-H2O]+	381.065	polyala	develop_2min_0B_100B_30mm	Kinetex_C18_30mm	193.39	0.11	0.05	0.87	0.01	1.33	3	Yes
FR150011	CC(C)(C)C1=CSC(=N1)C2=CC3=C(O2)C=CC(=C3)OCC4=CC=CC=C4CC(=O)O	CC(C)(C)C1=CSC(=N1)C2=CC3=C(O2)C=CC(=C3)OCC4=CC=CC=C4CC(=O)O	C24H23NO4S	[M+H]+	422.142	polyala	develop_2min_0B_100B_30mm	Kinetex_C18_30mm	211.38	0.35	0.17	1.09	0.01	0.53	3	Yes
Alachlor	CCC1=C(C(=CC=C1)CC)N(COC)C(=O)CCl	CCC1=C(C(=CC=C1)CC)N(COC)C(=O)CCl	C14H20ClNO2	[M+H]+	270.126	polyala	develop_2min_0B_100B_30mm	Kinetex_C18_30mm	157.67	0.08	0.05	0.92	0.01	1.26	3	Yes
Alachlor	CCC1=C(C(=CC=C1)CC)N(COC)C(=O)CCl	CCC1=C(C(=CC=C1)CC)N(COC)C(=O)CCl	C14H20ClNO2	[M+Na]+	292.108	polyala	develop_2min_0B_100B_30mm	Kinetex_C18_30mm	169.71	0.13	0.08	0.94	0.01	1.23	3	No
PharmaGSID_48521	CCCCC1CN(C(=O)OC12CCN(CC2)C3(CCN(CC3)C(=O)C4=C(N=CN=C4C)C)C)CC5CCOCC5	CCCCC1CN(C(=O)OC12CCN(CC2)C3(CCN(CC3)C(=O)C4=C(N=CN=C4C)C)C)CC5CCOCC5	C31H49N5O4	[M+H]+	556.386	polyala	develop_2min_0B_100B_30mm	Kinetex_C18_30mm	243.51	0.21	0.08	0.77	0.01	1.51	3	Yes
Oxadiazon	CC(C)OC1=C(C=C(C(=C1)N2C(=O)OC(=N2)C(C)(C)C)Cl)Cl	CC(C)OC1=C(C=C(C(=C1)N2C(=O)OC(=N2)C(C)(C)C)Cl)Cl	C15H18Cl2N2O3	[M+H]+	345.077	polyala	develop_2min_0B_100B_30mm	Kinetex_C18_30mm	181.27	0.13	0.07	1.06	0.01	1.09	3	No
Oxadiazon	CC(C)OC1=C(C=C(C(=C1)N2C(=O)OC(=N2)C(C)(C)C)Cl)Cl	CC(C)OC1=C(C=C(C(=C1)N2C(=O)OC(=N2)C(C)(C)C)Cl)Cl	C15H18Cl2N2O3	[M+Na]+	367.059	polyala	develop_2min_0B_100B_30mm	Kinetex_C18_30mm	196.13	0.1	0.05	1.06	0.01	1.09	3	Yes
Farglitazar	CC1=C(N=C(O1)C2=CC=CC=C2)CCOC3=CC=C(C=C3)CC(C(=O)O)NC4=CC=CC=C4C(=O)C5=CC=CC=C5	CC1=C(N=C(O1)C2=CC=CC=C2)CCOC3=CC=C(C=C3)CC(C(=O)O)NC4=CC=CC=C4C(=O)C5=CC=CC=C5	C34H30N2O5	[M+H]+	547.223	polyala	develop_2min_0B_100B_30mm	Kinetex_C18_30mm	216.92	0.52	0.24	1.12	0	0	3	Yes
Farglitazar	CC1=C(N=C(O1)C2=CC=CC=C2)CCOC3=CC=C(C=C3)CC(C(=O)O)NC4=CC=CC=C4C(=O)C5=CC=CC=C5	CC1=C(N=C(O1)C2=CC=CC=C2)CCOC3=CC=C(C=C3)CC(C(=O)O)NC4=CC=CC=C4C(=O)C5=CC=CC=C5	C34H30N2O5	[M-H]-	545.208	polyala	develop_2min_0B_100B_30mm	Kinetex_C18_30mm	229.64	0.17	0.08	1.04	0.01	0.56	3	Yes
6-Hydroxy-2-naphthyl disulfide	C1=CC2=C(C=CC(=C2)SSC3=CC4=C(C=C3)C=C(C=C4)O)C=C1O	C1=CC2=C(C=CC(=C2)SSC3=CC4=C(C=C3)C=C(C=C4)O)C=C1O	C20H14O2S2	[M-H]-	349.036	polyala	develop_2min_0B_100B_30mm	Kinetex_C18_30mm	167.36	0.2	0.12	1.02	0	0	3	Yes
6-Hydroxy-2-naphthyl disulfide	C1=CC2=C(C=CC(=C2)SSC3=CC4=C(C=C3)C=C(C=C4)O)C=C1O	C1=CC2=C(C=CC(=C2)SSC3=CC4=C(C=C3)C=C(C=C4)O)C=C1O	C20H14O2S2	[M-H]-	349.036	polyala	develop_2min_0B_100B_30mm	Kinetex_C18_30mm	184.53	0.76	0.41	1.02	0	0	3	Yes
5,5-Diphenylhydantoin	C1=CC=C(C=C1)C2(C(=O)NC(=O)N2)C3=CC=CC=C3	C1=CC=C(C=C1)C2(C(=O)NC(=O)N2)C3=CC=CC=C3	C15H12N2O2	[M+H]+	253.097	polyala	develop_2min_0B_100B_30mm	Kinetex_C18_30mm	159.3	0.08	0.05	0.84	0.01	1.38	3	No
5,5-Diphenylhydantoin	C1=CC=C(C=C1)C2(C(=O)NC(=O)N2)C3=CC=CC=C3	C1=CC=C(C=C1)C2(C(=O)NC(=O)N2)C3=CC=CC=C3	C15H12N2O2	[M-H]-	251.083	polyala	develop_2min_0B_100B_30mm	Kinetex_C18_30mm	161.36	0.17	0.11	0.78	0	0	3	Yes
Spirodiclofen	CCC(C)(C)C(=O)OC1=C(C(=O)OC12CCCCC2)C3=C(C=C(C=C3)Cl)Cl	CCC(C)(C)C(=O)OC1=C(C(=O)OC12CCCCC2)C3=C(C=C(C=C3)Cl)Cl	C21H24Cl2O4	[M+H]+	411.113	polyala	develop_2min_0B_100B_30mm	Kinetex_C18_30mm	189.14	0.21	0.11	1.02	0.01	0.56	3	Yes
PharmaGSID_48516	C1=CC=C(C=C1)C=CS(=O)(=O)NC(=O)C2=C(C=C(C=C2)F)Cl	C1=CC=C(C=C1)C=CS(=O)(=O)NC(=O)C2=C(C=C(C=C2)F)Cl	C15H11ClFNO3S	[M+H]+	340.021	polyala	develop_2min_0B_100B_30mm	Kinetex_C18_30mm	171.58	0.08	0.04	0.87	0.01	1.33	3	Yes
PharmaGSID_48516	C1=CC=C(C=C1)C=CS(=O)(=O)NC(=O)C2=C(C=C(C=C2)F)Cl	C1=CC=C(C=C1)C=CS(=O)(=O)NC(=O)C2=C(C=C(C=C2)F)Cl	C15H11ClFNO3S	[M+Na]+	362.002	polyala	develop_2min_0B_100B_30mm	Kinetex_C18_30mm	185.03	0.08	0.04	0.87	0.01	1.33	3	Yes
PharmaGSID_48516	C1=CC=C(C=C1)C=CS(=O)(=O)NC(=O)C2=C(C=C(C=C2)F)Cl	C1=CC=C(C=C1)C=CS(=O)(=O)NC(=O)C2=C(C=C(C=C2)F)Cl	C15H11ClFNO3S	[M-H]-	338.006	polyala	develop_2min_0B_100B_30mm	Kinetex_C18_30mm	177.92	0.16	0.09	0.82	0.01	1.4	3	Yes
Acetochlor	CCC1=CC=CC(=C1N(COCC)C(=O)CCl)C	CCC1=CC=CC(=C1N(COCC)C(=O)CCl)C	C14H20ClNO2	[M+H]+	270.126	polyala	develop_2min_0B_100B_30mm	Kinetex_C18_30mm	157.8	0.14	0.09	0.92	0.01	1.26	3	Yes
Acetochlor	CCC1=CC=CC(=C1N(COCC)C(=O)CCl)C	CCC1=CC=CC(=C1N(COCC)C(=O)CCl)C	C14H20ClNO2	[M+Na]+	292.108	polyala	develop_2min_0B_100B_30mm	Kinetex_C18_30mm	169.6	0.08	0.04	0.94	0.01	1.23	3	Yes
AVE2865	C1CN(CCC1C(=O)O)C2=C(C=C(C=C2)F)NC(=O)NC(=O)C3=CC(=C(C=C3Cl)F)F	C1CN(CCC1C(=O)O)C2=C(C=C(C=C2)F)NC(=O)NC(=O)C3=CC(=C(C=C3Cl)F)F	C20H17ClF3N3O4	[M+H]+	456.093	polyala	develop_2min_0B_100B_30mm	Kinetex_C18_30mm	199.41	0.16	0.08	0.96	0.01	1.21	3	Yes
AVE2865	C1CN(CCC1C(=O)O)C2=C(C=C(C=C2)F)NC(=O)NC(=O)C3=CC(=C(C=C3Cl)F)F	C1CN(CCC1C(=O)O)C2=C(C=C(C=C2)F)NC(=O)NC(=O)C3=CC(=C(C=C3Cl)F)F	C20H17ClF3N3O4	[M+Na]+	478.075	polyala	develop_2min_0B_100B_30mm	Kinetex_C18_30mm	191.23	0.18	0.09	0.96	0.01	1.21	3	Yes
AVE2865	C1CN(CCC1C(=O)O)C2=C(C=C(C=C2)F)NC(=O)NC(=O)C3=CC(=C(C=C3Cl)F)F	C1CN(CCC1C(=O)O)C2=C(C=C(C=C2)F)NC(=O)NC(=O)C3=CC(=C(C=C3Cl)F)F	C20H17ClF3N3O4	[M-H]-	454.079	polyala	develop_2min_0B_100B_30mm	Kinetex_C18_30mm	196.75	0.13	0.07	0.89	0.01	1.29	3	Yes
5HPP-33	CC(C)C1=C(C(=CC=C1)C(C)C)N2C(=O)C3=C(C2=O)C=C(C=C3)O	CC(C)C1=C(C(=CC=C1)C(C)C)N2C(=O)C3=C(C2=O)C=C(C=C3)O	C20H21NO3	[M+H]+	324.159	polyala	develop_2min_0B_100B_30mm	Kinetex_C18_30mm	177.65	0.31	0.17	0.97	0.01	0.59	3	Yes
5HPP-33	CC(C)C1=C(C(=CC=C1)C(C)C)N2C(=O)C3=C(C2=O)C=C(C=C3)O	CC(C)C1=C(C(=CC=C1)C(C)C)N2C(=O)C3=C(C2=O)C=C(C=C3)O	C20H21NO3	[M+H-H2O]+	306.149	polyala	develop_2min_0B_100B_30mm	Kinetex_C18_30mm	172.57	0.15	0.09	0.96	0.01	1.21	3	Yes
5HPP-33	CC(C)C1=C(C(=CC=C1)C(C)C)N2C(=O)C3=C(C2=O)C=C(C=C3)O	CC(C)C1=C(C(=CC=C1)C(C)C)N2C(=O)C3=C(C2=O)C=C(C=C3)O	C20H21NO3	[M+Na]+	346.141	polyala	develop_2min_0B_100B_30mm	Kinetex_C18_30mm	183.85	0.2	0.11	0.97	0.01	0.59	3	Yes
5HPP-33	CC(C)C1=C(C(=CC=C1)C(C)C)N2C(=O)C3=C(C2=O)C=C(C=C3)O	CC(C)C1=C(C(=CC=C1)C(C)C)N2C(=O)C3=C(C2=O)C=C(C=C3)O	C20H21NO3	[M-H]-	322.145	polyala	develop_2min_0B_100B_30mm	Kinetex_C18_30mm	183.47	0.22	0.12	0.91	0	0	3	Yes
Triethylene glycol	C(COCCOCCO)O	C(COCCOCCO)O	C6H14O4	[M+Na]+	173.078	polyala	develop_2min_0B_100B_30mm	Kinetex_C18_30mm	130.44	0.09	0.07	0.72	0.01	1.61	3	Yes
CP-457920	CCOC1=NC2=C(C=C1)NC=C(C2=O)C(=O)NCC3=CC=CC=C3	CCOC1=NC2=C(C=C1)NC=C(C2=O)C(=O)NCC3=CC=CC=C3	C18H17N3O3	[M+H]+	324.134	polyala	develop_2min_0B_100B_30mm	Kinetex_C18_30mm	181.08	0.21	0.11	0.89	0.01	1.3	3	Yes
CP-457920	CCOC1=NC2=C(C=C1)NC=C(C2=O)C(=O)NCC3=CC=CC=C3	CCOC1=NC2=C(C=C1)NC=C(C2=O)C(=O)NCC3=CC=CC=C3	C18H17N3O3	[M+H-H2O]+	306.124	polyala	develop_2min_0B_100B_30mm	Kinetex_C18_30mm	172.57	0.41	0.24	0.89	0.01	1.3	3	Yes
CP-457920	CCOC1=NC2=C(C=C1)NC=C(C2=O)C(=O)NCC3=CC=CC=C3	CCOC1=NC2=C(C=C1)NC=C(C2=O)C(=O)NCC3=CC=CC=C3	C18H17N3O3	[M+Na]+	346.116	polyala	develop_2min_0B_100B_30mm	Kinetex_C18_30mm	186.64	0.08	0.04	0.89	0.01	1.3	3	Yes
CP-457920	CCOC1=NC2=C(C=C1)NC=C(C2=O)C(=O)NCC3=CC=CC=C3	CCOC1=NC2=C(C=C1)NC=C(C2=O)C(=O)NCC3=CC=CC=C3	C18H17N3O3	[M-H]-	322.12	polyala	develop_2min_0B_100B_30mm	Kinetex_C18_30mm	182.84	0.11	0.06	0.85	0	0	3	Yes
GW473178E methyl benzene sulphonic acid	CCN(C(C)C)C(=O)C1=CC(=CC(=C1)C)OCC(C)NC2=CC=NC=C2.CC1=CC=C(C=C1)S(=O)(=O)O	CCN(C(C)C)C(=O)C1=CC(=CC(=C1)C)OCC(C)NC2=CC=NC=C2	C21H29N3O2	[M+H]+	356.233	polyala	develop_2min_0B_100B_30mm	Kinetex_C18_30mm	186.74	0.29	0.15	0.79	0	0	3	No
3-Methyl-3,4-dihydro-2H-1,4-benzoxazine	CC1COC2=CC=CC=C2N1	CC1COC2=CC=CC=C2N1	C9H11NO	[M+H]+	150.091	polyala	develop_2min_0B_100B_30mm	Kinetex_C18_30mm	130.38	0.17	0.13	0.82	0.01	1.41	3	Yes
L-Tartaric acid	C(C(C(=O)O)O)(C(=O)O)O	C(C(C(=O)O)O)(C(=O)O)O	C4H6O6	[M-H]-	149.009	polyala	develop_2min_0B_100B_30mm	Kinetex_C18_30mm	126.32	0.77	0.61	0.24	0	0	3	Yes
UK-416244	CC1=C(C=CC(=C1)OC2=C(C=C(C=C2)S(=O)(=O)N)CN(C)C)SC	CC1=C(C=CC(=C1)OC2=C(C=C(C=C2)S(=O)(=O)N)CN(C)C)SC	C17H22N2O3S2	[M+H]+	367.115	polyala	develop_2min_0B_100B_30mm	Kinetex_C18_30mm	192.72	0.11	0.06	0.78	0	0	3	Yes
UK-416244	CC1=C(C=CC(=C1)OC2=C(C=C(C=C2)S(=O)(=O)N)CN(C)C)SC	CC1=C(C=CC(=C1)OC2=C(C=C(C=C2)S(=O)(=O)N)CN(C)C)SC	C17H22N2O3S2	[M+Na]+	389.096	polyala	develop_2min_0B_100B_30mm	Kinetex_C18_30mm	206.94	0.96	0.46	0.78	0.02	2.22	3	Yes
Pentachlorophenol	C1(=C(C(=C(C(=C1Cl)Cl)Cl)Cl)Cl)O	C1(=C(C(=C(C(=C1Cl)Cl)Cl)Cl)Cl)O	C6HCl5O	[M-H]-	264.837	polyala	develop_2min_0B_100B_30mm	Kinetex_C18_30mm	141.8	0.59	0.42	0.98	0	0	3	No
2,4-Dichloro-3,5-dimethylphenol	CC1=CC(=C(C(=C1Cl)C)Cl)O	CC1=CC(=C(C(=C1Cl)C)Cl)O	C8H8Cl2O	[M-H]-	188.988	polyala	develop_2min_0B_100B_30mm	Kinetex_C18_30mm	139.58	0.54	0.39	0.9	0.01	0.64	3	Yes
Niclosamide	C1=CC(=C(C=C1[N+](=O)[O-])Cl)NC(=O)C2=C(C=CC(=C2)Cl)O	C1=CC(=C(C=C1[N+](=O)[O-])Cl)NC(=O)C2=C(C=CC(=C2)Cl)O	C13H8Cl2N2O4	[M-H]-	324.979	polyala	develop_2min_0B_100B_30mm	Kinetex_C18_30mm	164.58	0.14	0.08	0.96	0.01	1.2	3	Yes
PK 11195	CCC(C)N(C)C(=O)C1=CC2=CC=CC=C2C(=N1)C3=CC=CC=C3Cl	CCC(C)N(C)C(=O)C1=CC2=CC=CC=C2C(=N1)C3=CC=CC=C3Cl	C21H21ClN2O	[M+H]+	353.142	polyala	develop_2min_0B_100B_30mm	Kinetex_C18_30mm	185.53	0.29	0.15	0.99	0.01	1.17	3	Yes
PK 11195	CCC(C)N(C)C(=O)C1=CC2=CC=CC=C2C(=N1)C3=CC=CC=C3Cl	CCC(C)N(C)C(=O)C1=CC2=CC=CC=C2C(=N1)C3=CC=CC=C3Cl	C21H21ClN2O	[M+H-H2O]+	335.131	polyala	develop_2min_0B_100B_30mm	Kinetex_C18_30mm	176.74	0.38	0.21	1.01	0.02	1.71	3	No
PK 11195	CCC(C)N(C)C(=O)C1=CC2=CC=CC=C2C(=N1)C3=CC=CC=C3Cl	CCC(C)N(C)C(=O)C1=CC2=CC=CC=C2C(=N1)C3=CC=CC=C3Cl	C21H21ClN2O	[M+K]+	391.097	polyala	develop_2min_0B_100B_30mm	Kinetex_C18_30mm	191.54	0.21	0.11	1.01	0.01	1.14	3	Yes
PK 11195	CCC(C)N(C)C(=O)C1=CC2=CC=CC=C2C(=N1)C3=CC=CC=C3Cl	CCC(C)N(C)C(=O)C1=CC2=CC=CC=C2C(=N1)C3=CC=CC=C3Cl	C21H21ClN2O	[M+Na]+	375.123	polyala	develop_2min_0B_100B_30mm	Kinetex_C18_30mm	190.59	0.19	0.1	0.99	0.01	1.17	3	No
Zearalenone	CC1CCCC(=O)CCCC=CC2=C(C(=CC(=C2)O)O)C(=O)O1	CC1CCCC(=O)CCCC=CC2=C(C(=CC(=C2)O)O)C(=O)O1	C18H22O5	[M-H]-	317.139	polyala	develop_2min_0B_100B_30mm	Kinetex_C18_30mm	177.8	0.14	0.08	0.88	0	0	3	Yes
Malic acid	C(C(C(=O)O)O)C(=O)O	C(C(C(=O)O)O)C(=O)O	C4H6O5	[M-H]-	133.014	polyala	develop_2min_0B_100B_30mm	Kinetex_C18_30mm	125.89	0.93	0.74	0.26	0	0	3	Yes
Tetrac	C1=C(C=C(C(=C1I)OC2=CC(=C(C(=C2)I)O)I)I)CC(=O)O	C1=C(C=C(C(=C1I)OC2=CC(=C(C(=C2)I)O)I)I)CC(=O)O	C14H8I4O4	[M-H]-	746.653	polyala	develop_2min_0B_100B_30mm	Kinetex_C18_30mm	202.27	0.05	0.02	0.9	0	0	3	Yes
2,4,6-Trichlorophenol	C1=C(C=C(C(=C1Cl)O)Cl)Cl	C1=C(C=C(C(=C1Cl)O)Cl)Cl	C6H3Cl3O	[M-H]-	194.918	polyala	develop_2min_0B_100B_30mm	Kinetex_C18_30mm	133.91	0.61	0.46	0.88	0	0	3	Yes
2,4,6-Trichlorophenol	C1=C(C=C(C(=C1Cl)O)Cl)Cl	C1=C(C=C(C(=C1Cl)O)Cl)Cl	C6H3Cl3O	[M-H]-	194.918	polyala	develop_2min_0B_100B_30mm	Kinetex_C18_30mm	133.91	0.61	0.46	0.88	0	0	3	Yes
Triethyl citrate	CCOC(=O)CC(CC(=O)OCC)(C(=O)OCC)O	CCOC(=O)CC(CC(=O)OCC)(C(=O)OCC)O	C12H20O7	[M+Na]+	299.11	polyala	develop_2min_0B_100B_30mm	Kinetex_C18_30mm	167.09	0.23	0.14	0.84	0.01	1.37	3	No
Monuron	CN(C)C(=O)NC1=CC=C(C=C1)Cl	CN(C)C(=O)NC1=CC=C(C=C1)Cl	C9H11ClN2O	[M+H]+	199.063	polyala	develop_2min_0B_100B_30mm	Kinetex_C18_30mm	141.14	0.08	0.05	0.84	0.01	1.38	3	No
Monuron	CN(C)C(=O)NC1=CC=C(C=C1)Cl	CN(C)C(=O)NC1=CC=C(C=C1)Cl	C9H11ClN2O	[M-H]-	197.049	polyala	develop_2min_0B_100B_30mm	Kinetex_C18_30mm	144.61	0.38	0.27	0.79	0.01	0.73	3	Yes
Dibutyl decanedioate	CCCCOC(=O)CCCCCCCCC(=O)OCCCC	CCCCOC(=O)CCCCCCCCC(=O)OCCCC	C18H34O4	[M-H]-	313.238	polyala	develop_2min_0B_100B_30mm	Kinetex_C18_30mm	178.27	0.12	0.07	0.93	0	0	3	Yes
3,7-Dimethyloct-6-en-1-yl formate	CC(CCC=C(C)C)CCOC=O	CC(CCC=C(C)C)CCOC=O	C11H20O2	[M+FA-H]-	229.144	polyala	develop_2min_0B_100B_30mm	Kinetex_C18_30mm	156.28	0.33	0.21	0.79	0	0	3	Yes
3,7-Dimethyloct-6-en-1-yl formate	CC(CCC=C(C)C)CCOC=O	CC(CCC=C(C)C)CCOC=O	C11H20O2	[M-H-H2O]-	165.128	polyala	develop_2min_0B_100B_30mm	Kinetex_C18_30mm	147.84	0.5	0.34	0.79	0.01	0.73	3	No
17-Methyltestosterone	CC12CCC(=O)C=C1CCC3C2CCC4(C3CCC4(C)O)C	CC12CCC(=O)C=C1CCC3C2CCC4(C3CCC4(C)O)C	C20H30O2	[M+H]+	303.232	polyala	develop_2min_0B_100B_30mm	Kinetex_C18_30mm	175.59	0.22	0.12	0.97	0.01	0.59	3	Yes
17-Methyltestosterone	CC12CCC(=O)C=C1CCC3C2CCC4(C3CCC4(C)O)C	CC12CCC(=O)C=C1CCC3C2CCC4(C3CCC4(C)O)C	C20H30O2	[M+H-H2O]+	285.221	polyala	develop_2min_0B_100B_30mm	Kinetex_C18_30mm	170.95	0.22	0.13	0.97	0.01	0.59	3	Yes
17-Methyltestosterone	CC12CCC(=O)C=C1CCC3C2CCC4(C3CCC4(C)O)C	CC12CCC(=O)C=C1CCC3C2CCC4(C3CCC4(C)O)C	C20H30O2	[M+Na]+	325.214	polyala	develop_2min_0B_100B_30mm	Kinetex_C18_30mm	199.07	0.22	0.11	0.97	0.01	0.59	3	Yes
17-Methyltestosterone	CC12CCC(=O)C=C1CCC3C2CCC4(C3CCC4(C)O)C	CC12CCC(=O)C=C1CCC3C2CCC4(C3CCC4(C)O)C	C20H30O2	[M+Na]+	325.214	polyala	develop_2min_0B_100B_30mm	Kinetex_C18_30mm	175.72	0.2	0.11	0.97	0.01	0.59	3	Yes
Prodiamine	CCCN(CCC)C1=C(C=C(C(=C1[N+](=O)[O-])N)C(F)(F)F)[N+](=O)[O-]	CCCN(CCC)C1=C(C=C(C(=C1[N+](=O)[O-])N)C(F)(F)F)[N+](=O)[O-]	C13H17F3N4O4	[M-H]-	349.113	polyala	develop_2min_0B_100B_30mm	Kinetex_C18_30mm	171.61	0.2	0.12	0.97	0	0	3	Yes
PharmaGSID_48507	CC(C)(CNC1=NC=C2C(=CC(=O)N(C2=N1)C)OC3=C(C=C(C=C3)F)F)O	CC(C)(CNC1=NC=C2C(=CC(=O)N(C2=N1)C)OC3=C(C=C(C=C3)F)F)O	C18H18F2N4O3	[M+H]+	377.142	polyala	develop_2min_0B_100B_30mm	Kinetex_C18_30mm	190.24	0.29	0.15	0.9	0.02	1.7	3	Yes
PharmaGSID_48507	CC(C)(CNC1=NC=C2C(=CC(=O)N(C2=N1)C)OC3=C(C=C(C=C3)F)F)O	CC(C)(CNC1=NC=C2C(=CC(=O)N(C2=N1)C)OC3=C(C=C(C=C3)F)F)O	C18H18F2N4O3	[M+H-H2O]+	359.132	polyala	develop_2min_0B_100B_30mm	Kinetex_C18_30mm	186.58	0.37	0.2	0.89	0.01	1.3	3	Yes
PharmaGSID_48507	CC(C)(CNC1=NC=C2C(=CC(=O)N(C2=N1)C)OC3=C(C=C(C=C3)F)F)O	CC(C)(CNC1=NC=C2C(=CC(=O)N(C2=N1)C)OC3=C(C=C(C=C3)F)F)O	C18H18F2N4O3	[M+Na]+	399.124	polyala	develop_2min_0B_100B_30mm	Kinetex_C18_30mm	202.09	0.4	0.2	0.89	0.01	1.3	3	Yes
PharmaGSID_48507	CC(C)(CNC1=NC=C2C(=CC(=O)N(C2=N1)C)OC3=C(C=C(C=C3)F)F)O	CC(C)(CNC1=NC=C2C(=CC(=O)N(C2=N1)C)OC3=C(C=C(C=C3)F)F)O	C18H18F2N4O3	[M-H]-	375.127	polyala	develop_2min_0B_100B_30mm	Kinetex_C18_30mm	193.62	0.06	0.03	0.83	0	0	3	Yes
Imazethapyr	CCC1=CC(=C(N=C1)C2=NC(C(=O)N2)(C)C(C)C)C(=O)O	CCC1=CC(=C(N=C1)C2=NC(C(=O)N2)(C)C(C)C)C(=O)O	C15H19N3O3	[M+H]+	290.15	polyala	develop_2min_0B_100B_30mm	Kinetex_C18_30mm	168.25	0.08	0.05	0.84	0.01	1.38	3	Yes
Imazethapyr	CCC1=CC(=C(N=C1)C2=NC(C(=O)N2)(C)C(C)C)C(=O)O	CCC1=CC(=C(N=C1)C2=NC(C(=O)N2)(C)C(C)C)C(=O)O	C15H19N3O3	[M+H-H2O]+	272.139	polyala	develop_2min_0B_100B_30mm	Kinetex_C18_30mm	162.6	0.21	0.13	0.84	0.01	1.38	3	Yes
Imazethapyr	CCC1=CC(=C(N=C1)C2=NC(C(=O)N2)(C)C(C)C)C(=O)O	CCC1=CC(=C(N=C1)C2=NC(C(=O)N2)(C)C(C)C)C(=O)O	C15H19N3O3	[M-H]-	288.135	polyala	develop_2min_0B_100B_30mm	Kinetex_C18_30mm	176.95	0.29	0.17	0.74	0	0	3	Yes
Nuarimol	C1=CC=C(C(=C1)C(C2=CC=C(C=C2)F)(C3=CN=CN=C3)O)Cl	C1=CC=C(C(=C1)C(C2=CC=C(C=C2)F)(C3=CN=CN=C3)O)Cl	C17H12ClFN2O	[M+H]+	315.07	polyala	develop_2min_0B_100B_30mm	Kinetex_C18_30mm	168.1	0.23	0.14	0.9	0.01	0.64	3	Yes
Nuarimol	C1=CC=C(C(=C1)C(C2=CC=C(C=C2)F)(C3=CN=CN=C3)O)Cl	C1=CC=C(C(=C1)C(C2=CC=C(C=C2)F)(C3=CN=CN=C3)O)Cl	C17H12ClFN2O	[M+H-H2O]+	297.059	polyala	develop_2min_0B_100B_30mm	Kinetex_C18_30mm	162.4	0.34	0.21	0.9	0.01	0.64	3	Yes
Carbendazim	COC(=O)NC1=NC2=CC=CC=C2N1	COC(=O)NC1=NC2=CC=CC=C2N1	C9H9N3O2	[M+H]+	192.077	polyala	develop_2min_0B_100B_30mm	Kinetex_C18_30mm	137.28	0.08	0.06	0.76	0	0	3	Yes
4,4'-Sulfonyldiphenol	C1=CC(=CC=C1O)S(=O)(=O)C2=CC=C(C=C2)O	C1=CC(=CC=C1O)S(=O)(=O)C2=CC=C(C=C2)O	C12H10O4S	[M+H]+	251.037	polyala	develop_2min_0B_100B_30mm	Kinetex_C18_30mm	151.86	0.08	0.05	0.79	0	0	3	Yes
4,4'-Sulfonyldiphenol	C1=CC(=CC=C1O)S(=O)(=O)C2=CC=C(C=C2)O	C1=CC(=CC=C1O)S(=O)(=O)C2=CC=C(C=C2)O	C12H10O4S	[M+Na]+	273.019	polyala	develop_2min_0B_100B_30mm	Kinetex_C18_30mm	168.16	0.23	0.14	0.78	0.01	0.74	3	Yes
Fenhexamid	CC1(CCCCC1)C(=O)NC2=C(C(=C(C=C2)O)Cl)Cl	CC1(CCCCC1)C(=O)NC2=C(C(=C(C=C2)O)Cl)Cl	C14H17Cl2NO2	[M+H]+	302.071	polyala	develop_2min_0B_100B_30mm	Kinetex_C18_30mm	165.25	0.23	0.14	0.92	0.02	2.5	3	Yes
Fenhexamid	CC1(CCCCC1)C(=O)NC2=C(C(=C(C=C2)O)Cl)Cl	CC1(CCCCC1)C(=O)NC2=C(C(=C(C=C2)O)Cl)Cl	C14H17Cl2NO2	[M-H]-	300.056	polyala	develop_2min_0B_100B_30mm	Kinetex_C18_30mm	172.12	0.08	0.05	0.86	0	0	3	Yes
N,N'-Methylenebisacrylamide	C=CC(=O)NCNC(=O)C=C	C=CC(=O)NCNC(=O)C=C	C7H10N2O2	[M+Na]+	177.063	polyala	develop_2min_0B_100B_30mm	Kinetex_C18_30mm	135.48	0.09	0.06	0.73	0.01	0.79	3	Yes
Isopropalin	CCCN(CCC)C1=C(C=C(C=C1[N+](=O)[O-])C(C)C)[N+](=O)[O-]	CCCN(CCC)C1=C(C=C(C=C1[N+](=O)[O-])C(C)C)[N+](=O)[O-]	C15H23N3O4	[M+H]+	310.176	polyala	develop_2min_0B_100B_30mm	Kinetex_C18_30mm	170.99	0.22	0.13	1.11	0.01	1.04	3	No
Mefenamic acid	CC1=C(C(=CC=C1)NC2=CC=CC=C2C(=O)O)C	CC1=C(C(=CC=C1)NC2=CC=CC=C2C(=O)O)C	C15H15NO2	[M+H]+	242.118	polyala	develop_2min_0B_100B_30mm	Kinetex_C18_30mm	154.46	0.22	0.14	1.02	0.01	0.56	3	Yes
Mefenamic acid	CC1=C(C(=CC=C1)NC2=CC=CC=C2C(=O)O)C	CC1=C(C(=CC=C1)NC2=CC=CC=C2C(=O)O)C	C15H15NO2	[M+H-H2O]+	224.107	polyala	develop_2min_0B_100B_30mm	Kinetex_C18_30mm	147.5	0.24	0.16	1.01	0.02	1.71	3	No
Mefenamic acid	CC1=C(C(=CC=C1)NC2=CC=CC=C2C(=O)O)C	CC1=C(C(=CC=C1)NC2=CC=CC=C2C(=O)O)C	C15H15NO2	[M-H]-	240.103	polyala	develop_2min_0B_100B_30mm	Kinetex_C18_30mm	161.52	0.18	0.11	0.95	0	0	3	Yes
Endothal	C1CC2C(C(C1O2)C(=O)O)C(=O)O	C1CC2C(C(C1O2)C(=O)O)C(=O)O	C8H10O5	[M+FA-H]-	231.051	polyala	develop_2min_0B_100B_30mm	Kinetex_C18_30mm	148.33	0.45	0.3	0.69	0	0	3	Yes
Endothal	C1CC2C(C(C1O2)C(=O)O)C(=O)O	C1CC2C(C(C1O2)C(=O)O)C(=O)O	C8H10O5	[M+Na]+	209.042	polyala	develop_2min_0B_100B_30mm	Kinetex_C18_30mm	137.94	0.19	0.14	0.73	0.01	0.79	3	No
Endothal	C1CC2C(C(C1O2)C(=O)O)C(=O)O	C1CC2C(C(C1O2)C(=O)O)C(=O)O	C8H10O5	[M-H]-	185.046	polyala	develop_2min_0B_100B_30mm	Kinetex_C18_30mm	139.83	0.54	0.39	0.69	0	0	3	Yes
Difpas-pyrazole	COC1=CC=C(C=C1)N2C(=CC(=N2)C(F)F)C3=CC=C(C=C3)S(=O)C	COC1=CC=C(C=C1)N2C(=CC(=N2)C(F)F)C3=CC=C(C=C3)S(=O)C	C18H16F2N2O2S	[M+H]+	363.097	polyala	develop_2min_0B_100B_30mm	Kinetex_C18_30mm	187.77	0.12	0.06	0.87	0.01	1.33	3	Yes
Difpas-pyrazole	COC1=CC=C(C=C1)N2C(=CC(=N2)C(F)F)C3=CC=C(C=C3)S(=O)C	COC1=CC=C(C=C1)N2C(=CC(=N2)C(F)F)C3=CC=C(C=C3)S(=O)C	C18H16F2N2O2S	[M+H-H2O]+	345.087	polyala	develop_2min_0B_100B_30mm	Kinetex_C18_30mm	175.19	1.13	0.65	0.87	0.01	1.33	3	Yes
Propamocarb	CCCOC(=O)NCCCN(C)C	CCCOC(=O)NCCCN(C)C	C9H20N2O2	[M+H]+	189.16	polyala	develop_2min_0B_100B_30mm	Kinetex_C18_30mm	144.9	0.08	0.05	0.73	0.01	0.79	3	Yes
Flamprop-isopropyl	CC(C)OC(=O)C(C)N(C1=CC(=C(C=C1)F)Cl)C(=O)C2=CC=CC=C2	CC(C)OC(=O)C(C)N(C1=CC(=C(C=C1)F)Cl)C(=O)C2=CC=CC=C2	C19H19ClFNO3	[M+Na]+	386.093	polyala	develop_2min_0B_100B_30mm	Kinetex_C18_30mm	189.14	0.19	0.1	0.96	0.01	1.21	3	No
4-Nitrophenol	C1=CC(=CC=C1[N+](=O)[O-])O	C1=CC(=CC=C1[N+](=O)[O-])O	C6H5NO3	[M-H]-	138.02	polyala	develop_2min_0B_100B_30mm	Kinetex_C18_30mm	127.8	0.77	0.6	0.76	0	0	3	Yes
Fenitrothion	CC1=C(C=CC(=C1)OP(=S)(OC)OC)[N+](=O)[O-]	CC1=C(C=CC(=C1)OP(=S)(OC)OC)[N+](=O)[O-]	C9H12NO5PS	[M+H]+	278.025	polyala	develop_2min_0B_100B_30mm	Kinetex_C18_30mm	157.57	0.24	0.15	0.86	0.02	1.77	3	Yes
Cresyl diphenyl phosphate	CC1=CC=C(C=C1)OP(=O)(OC2=CC=CC=C2)OC3=CC=CC=C3	CC1=CC=C(C=C1)OP(=O)(OC2=CC=CC=C2)OC3=CC=CC=C3	C19H17O4P	[M+H]+	341.094	polyala	develop_2min_0B_100B_30mm	Kinetex_C18_30mm	177.5	0.4	0.22	1.01	0.01	1.15	3	No
Cresyl diphenyl phosphate	CC1=CC=C(C=C1)OP(=O)(OC2=CC=CC=C2)OC3=CC=CC=C3	CC1=CC=C(C=C1)OP(=O)(OC2=CC=CC=C2)OC3=CC=CC=C3	C19H17O4P	[M+H-H2O]+	323.083	polyala	develop_2min_0B_100B_30mm	Kinetex_C18_30mm	168.96	0.23	0.14	1.01	0.01	1.15	3	No
Cresyl diphenyl phosphate	CC1=CC=C(C=C1)OP(=O)(OC2=CC=CC=C2)OC3=CC=CC=C3	CC1=CC=C(C=C1)OP(=O)(OC2=CC=CC=C2)OC3=CC=CC=C3	C19H17O4P	[M+Na]+	363.076	polyala	develop_2min_0B_100B_30mm	Kinetex_C18_30mm	188.3	0.19	0.1	1.01	0.01	1.15	3	Yes
5-Chloro-2-methyl-3(2H)-isothiazolone	CN1C(=O)C=C(S1)Cl	CN1C(=O)C=C(S1)Cl	C4H4ClNOS	[M+H]+	149.977	polyala	develop_2min_0B_100B_30mm	Kinetex_C18_30mm	120.1	0.38	0.32	0.77	0.01	1.49	3	Yes
(2,4,6-Trioxo-1,3,5-triazinane-1,3,5-triyl)triethane-2,1-diyl trisprop-2-enoate		0		[M+H]+	424.135	polyala	develop_2min_0B_100B_30mm	Kinetex_C18_30mm	182.49	0.2	0.11	0.87	0.01	1.33	3	Yes
(2,4,6-Trioxo-1,3,5-triazinane-1,3,5-triyl)triethane-2,1-diyl trisprop-2-enoate		0		[M+K]+	462.091	polyala	develop_2min_0B_100B_30mm	Kinetex_C18_30mm	188.32	0.18	0.1	0.85	0.01	0.68	3	Yes
(2,4,6-Trioxo-1,3,5-triazinane-1,3,5-triyl)triethane-2,1-diyl trisprop-2-enoate		0		[M+Na]+	446.117	polyala	develop_2min_0B_100B_30mm	Kinetex_C18_30mm	182.51	0.2	0.11	0.85	0.01	0.68	3	Yes
Phosphoric acid, dibutyl ester	CCCCOP(=O)(O)OCCCC	CCCCOP(=O)(O)OCCCC	C8H19O4P	[M+K]+	249.065	polyala	develop_2min_0B_100B_30mm	Kinetex_C18_30mm	175.56	0.22	0.12	0.89	0.01	1.3	3	Yes
Phosphoric acid, dibutyl ester	CCCCOP(=O)(O)OCCCC	CCCCOP(=O)(O)OCCCC	C8H19O4P	[M+Na]+	233.091	polyala	develop_2min_0B_100B_30mm	Kinetex_C18_30mm	165.98	0.24	0.14	0.89	0.01	1.3	3	Yes
2,4-Dichlorophenol	C1=CC(=C(C=C1Cl)Cl)O	C1=CC(=C(C=C1Cl)Cl)O	C6H4Cl2O	[M-H]-	160.957	polyala	develop_2min_0B_100B_30mm	Kinetex_C18_30mm	129.98	0.7	0.54	0.85	0	0	3	Yes
Levonorgestrel	CCC12CCC3C(C1CCC2(C#C)O)CCC4=CC(=O)CCC34	CCC12CCC3C(C1CCC2(C#C)O)CCC4=CC(=O)CCC34	C21H28O2	[M+H]+	313.216	polyala	develop_2min_0B_100B_30mm	Kinetex_C18_30mm	178.69	0.21	0.12	0.96	0.01	1.21	3	Yes
Levonorgestrel	CCC12CCC3C(C1CCC2(C#C)O)CCC4=CC(=O)CCC34	CCC12CCC3C(C1CCC2(C#C)O)CCC4=CC(=O)CCC34	C21H28O2	[M+H-H2O]+	295.206	polyala	develop_2min_0B_100B_30mm	Kinetex_C18_30mm	173.08	0.22	0.13	0.96	0.01	1.21	3	Yes
Levonorgestrel	CCC12CCC3C(C1CCC2(C#C)O)CCC4=CC(=O)CCC34	CCC12CCC3C(C1CCC2(C#C)O)CCC4=CC(=O)CCC34	C21H28O2	[M+Na]+	335.198	polyala	develop_2min_0B_100B_30mm	Kinetex_C18_30mm	202.84	0.22	0.11	0.96	0.01	1.21	3	Yes
Levonorgestrel	CCC12CCC3C(C1CCC2(C#C)O)CCC4=CC(=O)CCC34	CCC12CCC3C(C1CCC2(C#C)O)CCC4=CC(=O)CCC34	C21H28O2	[M+Na]+	335.198	polyala	develop_2min_0B_100B_30mm	Kinetex_C18_30mm	175.5	0.2	0.11	0.96	0.01	1.21	3	Yes
1,7-Dioxaspiro[5.5]undecane	C1CCOC2(C1)CCCCO2	C1CCOC2(C1)CCCCO2	C9H16O2	[M-H]-	155.108	polyala	develop_2min_0B_100B_30mm	Kinetex_C18_30mm	147.07	0.39	0.26	0.74	0	0	3	Yes
Ro 23-7637	C1CN(CCC1C=C(C2=CC=CC=C2)C3=CC=CC=C3)C(=O)CCCCCCCCC4=CN=CC=C4	C1CN(CCC1C=C(C2=CC=CC=C2)C3=CC=CC=C3)C(=O)CCCCCCCCC4=CN=CC=C4	C33H40N2O	[M+H]+	481.321	polyala	develop_2min_0B_100B_30mm	Kinetex_C18_30mm	236.33	0.48	0.2	1.06	0.01	1.09	3	Yes
Ro 23-7637	C1CN(CCC1C=C(C2=CC=CC=C2)C3=CC=CC=C3)C(=O)CCCCCCCCC4=CN=CC=C4	C1CN(CCC1C=C(C2=CC=CC=C2)C3=CC=CC=C3)C(=O)CCCCCCCCC4=CN=CC=C4	C33H40N2O	[M+Na]+	503.303	polyala	develop_2min_0B_100B_30mm	Kinetex_C18_30mm	248.91	0.37	0.15	1.06	0.01	1.09	3	Yes
4-Vinyl-1-cyclohexene dioxide	C1CC2C(O2)CC1C3CO3	C1CC2C(O2)CC1C3CO3	C8H12O2	[M+FA-H]-	185.082	polyala	develop_2min_0B_100B_30mm	Kinetex_C18_30mm	144.91	0.36	0.25	0.73	0	0	3	Yes
PHA-00543613	C1CN2CCC1C(C2)NC(=O)C3=NC=C4C(=C3)C=CO4	C1CN2CCC1C(C2)NC(=O)C3=NC=C4C(=C3)C=CO4	C15H17N3O2	[M+H]+	272.139	polyala	develop_2min_0B_100B_30mm	Kinetex_C18_30mm	165.35	0.23	0.14	0.76	0	0	3	Yes
PHA-00543613	C1CN2CCC1C(C2)NC(=O)C3=NC=C4C(=C3)C=CO4	C1CN2CCC1C(C2)NC(=O)C3=NC=C4C(=C3)C=CO4	C15H17N3O2	[M+H-H2O]+	254.129	polyala	develop_2min_0B_100B_30mm	Kinetex_C18_30mm	157.17	0.15	0.1	0.75	0.01	1.55	3	Yes
PHA-00543613	C1CN2CCC1C(C2)NC(=O)C3=NC=C4C(=C3)C=CO4	C1CN2CCC1C(C2)NC(=O)C3=NC=C4C(=C3)C=CO4	C15H17N3O2	[M+Na]+	294.121	polyala	develop_2min_0B_100B_30mm	Kinetex_C18_30mm	178.72	0.2	0.11	0.75	0.01	1.55	3	No
Allura Red C.I.16035	CC1=CC(=C(C=C1S(=O)(=O)[O-])OC)N=NC2=C(C=CC3=C2C=CC(=C3)S(=O)(=O)[O-])O.[Na+].[Na+]	CC1=CC(=C(C=C1S(=O)(=O)[O-])OC)N=NC2=C(C=CC3=C2C=CC(=C3)S(=O)(=O)[O-])O	C18H14N2O8S2-2	[M-H]-	451.027	polyala	develop_2min_0B_100B_30mm	Kinetex_C18_30mm	211.8	0.85	0.4	0.77	0.01	1.49	3	Yes
Safrole	C=CCC1=CC2=C(C=C1)OCO2	C=CCC1=CC2=C(C=C1)OCO2	C10H10O2	[M+FA-H]-	207.066	polyala	develop_2min_0B_100B_30mm	Kinetex_C18_30mm	147.56	0.47	0.32	0.73	0	0	3	Yes
meso-Hexestrol	CCC(C1=CC=C(C=C1)O)C(CC)C2=CC=C(C=C2)O	CCC(C1=CC=C(C=C1)O)C(CC)C2=CC=C(C=C2)O	C18H22O2	[M+K]+	309.125	polyala	develop_2min_0B_100B_30mm	Kinetex_C18_30mm	164.25	0.08	0.05	0.77	0.01	1.51	3	Yes
2,2'-Dibenzoylaminodiphenyl disulfide	C1=CC=C(C=C1)C(=O)NC2=CC=CC=C2SSC3=CC=CC=C3NC(=O)C4=CC=CC=C4	C1=CC=C(C=C1)C(=O)NC2=CC=CC=C2SSC3=CC=CC=C3NC(=O)C4=CC=CC=C4	C26H20N2O2S2	[M+H]+	457.104	polyala	develop_2min_0B_100B_30mm	Kinetex_C18_30mm	193.03	0.18	0.09	1.01	0.01	1.15	3	Yes
2,2'-Dibenzoylaminodiphenyl disulfide	C1=CC=C(C=C1)C(=O)NC2=CC=CC=C2SSC3=CC=CC=C3NC(=O)C4=CC=CC=C4	C1=CC=C(C=C1)C(=O)NC2=CC=CC=C2SSC3=CC=CC=C3NC(=O)C4=CC=CC=C4	C26H20N2O2S2	[M+H-H2O]+	439.093	polyala	develop_2min_0B_100B_30mm	Kinetex_C18_30mm	196.89	0.22	0.11	1.01	0.01	1.15	3	Yes
2,2'-Dibenzoylaminodiphenyl disulfide	C1=CC=C(C=C1)C(=O)NC2=CC=CC=C2SSC3=CC=CC=C3NC(=O)C4=CC=CC=C4	C1=CC=C(C=C1)C(=O)NC2=CC=CC=C2SSC3=CC=CC=C3NC(=O)C4=CC=CC=C4	C26H20N2O2S2	[M+Na]+	479.086	polyala	develop_2min_0B_100B_30mm	Kinetex_C18_30mm	199.01	0.23	0.12	1.01	0.01	1.15	3	Yes
Imazapyr	CC(C)C1(C(=O)NC(=N1)C2=C(C=CC=N2)C(=O)O)C	CC(C)C1(C(=O)NC(=N1)C2=C(C=CC=N2)C(=O)O)C	C13H15N3O3	[M+H]+	262.119	polyala	develop_2min_0B_100B_30mm	Kinetex_C18_30mm	156.92	0.24	0.15	0.78	0	0	3	Yes
Imazapyr	CC(C)C1(C(=O)NC(=N1)C2=C(C=CC=N2)C(=O)O)C	CC(C)C1(C(=O)NC(=N1)C2=C(C=CC=N2)C(=O)O)C	C13H15N3O3	[M+H-H2O]+	244.108	polyala	develop_2min_0B_100B_30mm	Kinetex_C18_30mm	151.96	0.17	0.11	0.78	0.01	0.74	3	No
Imazapyr	CC(C)C1(C(=O)NC(=N1)C2=C(C=CC=N2)C(=O)O)C	CC(C)C1(C(=O)NC(=N1)C2=C(C=CC=N2)C(=O)O)C	C13H15N3O3	[M+K]+	300.075	polyala	develop_2min_0B_100B_30mm	Kinetex_C18_30mm	174.88	0.65	0.37	0.78	0.01	0.74	3	Yes
Imazapyr	CC(C)C1(C(=O)NC(=N1)C2=C(C=CC=N2)C(=O)O)C	CC(C)C1(C(=O)NC(=N1)C2=C(C=CC=N2)C(=O)O)C	C13H15N3O3	[M+Na]+	284.101	polyala	develop_2min_0B_100B_30mm	Kinetex_C18_30mm	170.86	0.08	0.04	0.76	0	0	3	No
Cyromazine	C1CC1NC2=NC(=NC(=N2)N)N	C1CC1NC2=NC(=NC(=N2)N)N	C6H10N6	[M+FA-H]-	211.095	polyala	develop_2min_0B_100B_30mm	Kinetex_C18_30mm	153.43	0.25	0.16	0.75	0.01	1.53	3	Yes
Cyromazine	C1CC1NC2=NC(=NC(=N2)N)N	C1CC1NC2=NC(=NC(=N2)N)N	C6H10N6	[M+H]+	167.104	polyala	develop_2min_0B_100B_30mm	Kinetex_C18_30mm	134.75	0.09	0.06	0.72	0.01	1.61	3	No
Nitrofurantoin	C1C(=O)NC(=O)N1N=CC2=CC=C(O2)[N+](=O)[O-]	C1C(=O)NC(=O)N1N=CC2=CC=C(O2)[N+](=O)[O-]	C8H6N4O5	[M+H]+	239.041	polyala	develop_2min_0B_100B_30mm	Kinetex_C18_30mm	151.88	0.08	0.05	0.73	0.01	0.79	3	No
Nitrofurantoin	C1C(=O)NC(=O)N1N=CC2=CC=C(O2)[N+](=O)[O-]	C1C(=O)NC(=O)N1N=CC2=CC=C(O2)[N+](=O)[O-]	C8H6N4O5	[M+Na]+	261.023	polyala	develop_2min_0B_100B_30mm	Kinetex_C18_30mm	156.71	0.17	0.11	0.74	0	0	3	No
Nitrofurantoin	C1C(=O)NC(=O)N1N=CC2=CC=C(O2)[N+](=O)[O-]	C1C(=O)NC(=O)N1N=CC2=CC=C(O2)[N+](=O)[O-]	C8H6N4O5	[M-H]-	237.026	polyala	develop_2min_0B_100B_30mm	Kinetex_C18_30mm	153.06	0.39	0.26	0.69	0	0	3	No
Sucrose octaacetate	CC(=O)OCC1C(C(C(C(O1)OC2(C(C(C(O2)COC(=O)C)OC(=O)C)OC(=O)C)COC(=O)C)OC(=O)C)OC(=O)C)OC(=O)C	CC(=O)OCC1C(C(C(C(O1)OC2(C(C(C(O2)COC(=O)C)OC(=O)C)OC(=O)C)COC(=O)C)OC(=O)C)OC(=O)C)OC(=O)C	C28H38O19	[M+K]+	717.164	polyala	develop_2min_0B_100B_30mm	Kinetex_C18_30mm	234.97	0.3	0.13	0.87	0.01	1.33	3	Yes
Carbaryl	CNC(=O)OC1=CC=CC2=CC=CC=C21	CNC(=O)OC1=CC=CC2=CC=CC=C21	C12H11NO2	[M+Na]+	224.068	polyala	develop_2min_0B_100B_30mm	Kinetex_C18_30mm	147.76	0.36	0.24	0.88	0.03	2.87	3	No
Methylene blue	CN(C)C1=CC2=C(C=C1)N=C3C=CC(=[N+](C)C)C=C3S2.[Cl-]	CN(C)C1=CC2=C(C=C1)N=C3C=CC(=[N+](C)C)C=C3S2	C16H18N3S+	[M]+	284.122	polyala	develop_2min_0B_100B_30mm	Kinetex_C18_30mm	163.58	0.81	0.5	0.6	0.32	53.41	3	No
Nicardipine hydrochloride	CC1=C(C(C(=C(N1)C)C(=O)OCCN(C)CC2=CC=CC=C2)C3=CC(=CC=C3)[N+](=O)[O-])C(=O)OC.Cl	CC1=C(C(C(=C(N1)C)C(=O)OCCN(C)CC2=CC=CC=C2)C3=CC(=CC=C3)[N+](=O)[O-])C(=O)OC	C26H29N3O6	[M+FA-H]-	524.204	polyala	develop_2min_0B_100B_30mm	Kinetex_C18_30mm	228.71	0.42	0.19	0.73	0.01	0.79	3	Yes
Nicardipine hydrochloride	CC1=C(C(C(=C(N1)C)C(=O)OCCN(C)CC2=CC=CC=C2)C3=CC(=CC=C3)[N+](=O)[O-])C(=O)OC.Cl	CC1=C(C(C(=C(N1)C)C(=O)OCCN(C)CC2=CC=CC=C2)C3=CC(=CC=C3)[N+](=O)[O-])C(=O)OC	C26H29N3O6	[M+H]+	480.213	polyala	develop_2min_0B_100B_30mm	Kinetex_C18_30mm	210.72	0.43	0.2	0.8	0.01	1.45	3	Yes
Nicardipine hydrochloride	CC1=C(C(C(=C(N1)C)C(=O)OCCN(C)CC2=CC=CC=C2)C3=CC(=CC=C3)[N+](=O)[O-])C(=O)OC.Cl	CC1=C(C(C(=C(N1)C)C(=O)OCCN(C)CC2=CC=CC=C2)C3=CC(=CC=C3)[N+](=O)[O-])C(=O)OC	C26H29N3O6	[M+H-H2O]+	462.202	polyala	develop_2min_0B_100B_30mm	Kinetex_C18_30mm	203.17	0.91	0.45	0.79	0.02	1.93	3	Yes
Nicardipine hydrochloride	CC1=C(C(C(=C(N1)C)C(=O)OCCN(C)CC2=CC=CC=C2)C3=CC(=CC=C3)[N+](=O)[O-])C(=O)OC.Cl	CC1=C(C(C(=C(N1)C)C(=O)OCCN(C)CC2=CC=CC=C2)C3=CC(=CC=C3)[N+](=O)[O-])C(=O)OC	C26H29N3O6	[M-H]-	478.198	polyala	develop_2min_0B_100B_30mm	Kinetex_C18_30mm	215.44	0.05	0.02	0.74	0	0	3	Yes
Dazomet	CN1CN(C(=S)SC1)C	CN1CN(C(=S)SC1)C	C5H10N2S2	[M+H]+	163.036	polyala	develop_2min_0B_100B_30mm	Kinetex_C18_30mm	123.57	0.32	0.26	1.01	0.02	1.71	3	No
PharmaGSID_48509	CCCN(C1CCN(CC1)C(=O)C2CCNCC2)C3CCC4=C(C3)C=C(C=C4)OC	CCCN(C1CCN(CC1)C(=O)C2CCNCC2)C3CCC4=C(C3)C=C(C=C4)OC	C25H39N3O2	[M+H]+	414.312	polyala	develop_2min_0B_100B_30mm	Kinetex_C18_30mm	205.29	0.22	0.11	0.75	0.01	1.55	3	No
PharmaGSID_48509	CCCN(C1CCN(CC1)C(=O)C2CCNCC2)C3CCC4=C(C3)C=C(C=C4)OC	CCCN(C1CCN(CC1)C(=O)C2CCNCC2)C3CCC4=C(C3)C=C(C=C4)OC	C25H39N3O2	[M+Na]+	436.293	polyala	develop_2min_0B_100B_30mm	Kinetex_C18_30mm	186.69	0.2	0.11	0.77	0.01	1.51	3	No
PharmaGSID_48509	CCCN(C1CCN(CC1)C(=O)C2CCNCC2)C3CCC4=C(C3)C=C(C=C4)OC	CCCN(C1CCN(CC1)C(=O)C2CCNCC2)C3CCC4=C(C3)C=C(C=C4)OC	C25H39N3O2	[M+Na]+	436.293	polyala	develop_2min_0B_100B_30mm	Kinetex_C18_30mm	196.93	0.22	0.11	0.77	0.01	1.51	3	No
Triclocarban	C1=CC(=CC=C1NC(=O)NC2=CC(=C(C=C2)Cl)Cl)Cl	C1=CC(=CC=C1NC(=O)NC2=CC(=C(C=C2)Cl)Cl)Cl	C13H9Cl3N2O	[M+H]+	314.985	polyala	develop_2min_0B_100B_30mm	Kinetex_C18_30mm	170.53	0.22	0.13	1.02	0.02	1.5	3	Yes
Triclocarban	C1=CC(=CC=C1NC(=O)NC2=CC(=C(C=C2)Cl)Cl)Cl	C1=CC(=CC=C1NC(=O)NC2=CC(=C(C=C2)Cl)Cl)Cl	C13H9Cl3N2O	[M+Na]+	336.967	polyala	develop_2min_0B_100B_30mm	Kinetex_C18_30mm	147.04	0.23	0.16	1.02	0.02	1.5	3	Yes
Triclocarban	C1=CC(=CC=C1NC(=O)NC2=CC(=C(C=C2)Cl)Cl)Cl	C1=CC(=CC=C1NC(=O)NC2=CC(=C(C=C2)Cl)Cl)Cl	C13H9Cl3N2O	[M+Na]+	336.967	polyala	develop_2min_0B_100B_30mm	Kinetex_C18_30mm	147.04	0.23	0.16	1.02	0.02	1.5	3	No
Triclocarban	C1=CC(=CC=C1NC(=O)NC2=CC(=C(C=C2)Cl)Cl)Cl	C1=CC(=CC=C1NC(=O)NC2=CC(=C(C=C2)Cl)Cl)Cl	C13H9Cl3N2O	[M+Na]+	336.967	polyala	develop_2min_0B_100B_30mm	Kinetex_C18_30mm	182.76	1.06	0.58	1.02	0.02	1.5	3	No
Triclocarban	C1=CC(=CC=C1NC(=O)NC2=CC(=C(C=C2)Cl)Cl)Cl	C1=CC(=CC=C1NC(=O)NC2=CC(=C(C=C2)Cl)Cl)Cl	C13H9Cl3N2O	[M-H]-	312.971	polyala	develop_2min_0B_100B_30mm	Kinetex_C18_30mm	169.34	0.34	0.2	0.93	0.02	2.15	3	No
Diclofenac sodium	C1=CC=C(C(=C1)CC(=O)[O-])NC2=C(C=CC=C2Cl)Cl.[Na+]	C1=CC=C(C(=C1)CC(=O)[O-])NC2=C(C=CC=C2Cl)Cl	C14H10Cl2NO2-	[M+H]+	296.024	polyala	develop_2min_0B_100B_30mm	Kinetex_C18_30mm	157.84	0.24	0.15	0.96	0.01	1.21	3	Yes
Diclofenac sodium	C1=CC=C(C(=C1)CC(=O)[O-])NC2=C(C=CC=C2Cl)Cl.[Na+]	C1=CC=C(C(=C1)CC(=O)[O-])NC2=C(C=CC=C2Cl)Cl	C14H10Cl2NO2-	[M+H-H2O]+	278.014	polyala	develop_2min_0B_100B_30mm	Kinetex_C18_30mm	153.72	0.08	0.05	0.96	0.01	1.21	3	Yes
Diclofenac sodium	C1=CC=C(C(=C1)CC(=O)[O-])NC2=C(C=CC=C2Cl)Cl.[Na+]	C1=CC=C(C(=C1)CC(=O)[O-])NC2=C(C=CC=C2Cl)Cl	C14H10Cl2NO2-	[M+Na]+	318.006	polyala	develop_2min_0B_100B_30mm	Kinetex_C18_30mm	164.05	0.08	0.05	0.96	0.01	1.21	3	Yes
AVE3295	CCC(C1=CC=CC=C1)NC(=O)C2=C(C=CC(=C2)F)[N-]S(=O)(=O)C3=CC=CC4=C3N=CC=C4.[Na+]	CCC(C1=CC=CC=C1)NC(=O)C2=C(C=CC(=C2)F)[N-]S(=O)(=O)C3=CC=CC4=C3N=CC=C4	C25H21FN3O3S-	[M+H]+	464.144	polyala	develop_2min_0B_100B_30mm	Kinetex_C18_30mm	196.09	0.33	0.17	0.92	0.01	1.26	3	Yes
AVE3295	CCC(C1=CC=CC=C1)NC(=O)C2=C(C=CC(=C2)F)[N-]S(=O)(=O)C3=CC=CC4=C3N=CC=C4.[Na+]	CCC(C1=CC=CC=C1)NC(=O)C2=C(C=CC(=C2)F)[N-]S(=O)(=O)C3=CC=CC4=C3N=CC=C4	C25H21FN3O3S-	[M+K]+	502.1	polyala	develop_2min_0B_100B_30mm	Kinetex_C18_30mm	206.21	0.14	0.07	0.92	0.01	1.26	3	Yes
AVE3295	CCC(C1=CC=CC=C1)NC(=O)C2=C(C=CC(=C2)F)[N-]S(=O)(=O)C3=CC=CC4=C3N=CC=C4.[Na+]	CCC(C1=CC=CC=C1)NC(=O)C2=C(C=CC(=C2)F)[N-]S(=O)(=O)C3=CC=CC4=C3N=CC=C4	C25H21FN3O3S-	[M+Na]+	486.126	polyala	develop_2min_0B_100B_30mm	Kinetex_C18_30mm	204.56	0.46	0.22	0.92	0.01	1.26	3	Yes
AVE3295	CCC(C1=CC=CC=C1)NC(=O)C2=C(C=CC(=C2)F)[N-]S(=O)(=O)C3=CC=CC4=C3N=CC=C4.[Na+]	CCC(C1=CC=CC=C1)NC(=O)C2=C(C=CC(=C2)F)[N-]S(=O)(=O)C3=CC=CC4=C3N=CC=C4	C25H21FN3O3S-	[M-H]-	462.129	polyala	develop_2min_0B_100B_30mm	Kinetex_C18_30mm	202.25	0.1	0.05	0.86	0	0	3	Yes
MK-274	C1=CC(=CC(=C1)C2=NNC(=N2)C(=O)N)C3=C(C=CC(=C3)F)OCC(C(F)(F)F)(F)F	C1=CC(=CC(=C1)C2=NNC(=N2)C(=O)N)C3=C(C=CC(=C3)F)OCC(C(F)(F)F)(F)F	C18H12F6N4O2	[M+H]+	431.094	polyala	develop_2min_0B_100B_30mm	Kinetex_C18_30mm	187.27	0.36	0.19	0.92	0.01	1.26	3	Yes
MK-274	C1=CC(=CC(=C1)C2=NNC(=N2)C(=O)N)C3=C(C=CC(=C3)F)OCC(C(F)(F)F)(F)F	C1=CC(=CC(=C1)C2=NNC(=N2)C(=O)N)C3=C(C=CC(=C3)F)OCC(C(F)(F)F)(F)F	C18H12F6N4O2	[M+H-H2O]+	413.083	polyala	develop_2min_0B_100B_30mm	Kinetex_C18_30mm	194.59	1.38	0.71	0.92	0.01	1.26	3	Yes
MK-274	C1=CC(=CC(=C1)C2=NNC(=N2)C(=O)N)C3=C(C=CC(=C3)F)OCC(C(F)(F)F)(F)F	C1=CC(=CC(=C1)C2=NNC(=N2)C(=O)N)C3=C(C=CC(=C3)F)OCC(C(F)(F)F)(F)F	C18H12F6N4O2	[M+K]+	469.05	polyala	develop_2min_0B_100B_30mm	Kinetex_C18_30mm	193.08	0.3	0.15	0.92	0.02	2.5	3	No
MK-274	C1=CC(=CC(=C1)C2=NNC(=N2)C(=O)N)C3=C(C=CC(=C3)F)OCC(C(F)(F)F)(F)F	C1=CC(=CC(=C1)C2=NNC(=N2)C(=O)N)C3=C(C=CC(=C3)F)OCC(C(F)(F)F)(F)F	C18H12F6N4O2	[M+Na]+	453.076	polyala	develop_2min_0B_100B_30mm	Kinetex_C18_30mm	190.82	0.53	0.28	0.92	0.01	1.26	3	Yes
MK-274	C1=CC(=CC(=C1)C2=NNC(=N2)C(=O)N)C3=C(C=CC(=C3)F)OCC(C(F)(F)F)(F)F	C1=CC(=CC(=C1)C2=NNC(=N2)C(=O)N)C3=C(C=CC(=C3)F)OCC(C(F)(F)F)(F)F	C18H12F6N4O2	[M-H]-	429.079	polyala	develop_2min_0B_100B_30mm	Kinetex_C18_30mm	194.53	0.07	0.04	0.86	0	0	3	Yes
Linuron	CN(C(=O)NC1=CC(=C(C=C1)Cl)Cl)OC	CN(C(=O)NC1=CC(=C(C=C1)Cl)Cl)OC	C9H10Cl2N2O2	[M+H]+	249.019	polyala	develop_2min_0B_100B_30mm	Kinetex_C18_30mm	151.16	0.08	0.05	0.9	0.01	0.64	3	No
2-Methyl-4'-(methylthio)-2-morpholinopropiophenone	CC(C)(C(=O)C1=CC=C(C=C1)SC)N2CCOCC2	CC(C)(C(=O)C1=CC=C(C=C1)SC)N2CCOCC2	C15H21NO2S	[M+H]+	280.137	polyala	develop_2min_0B_100B_30mm	Kinetex_C18_30mm	165.47	0.23	0.14	0.83	0.02	2.41	3	Yes
1,2-Benzisothiazolin-3-one	C1=CC=C2C(=C1)C(=O)NS2	C1=CC=C2C(=C1)C(=O)NS2	C7H5NOS	[M+H]+	152.017	polyala	develop_2min_0B_100B_30mm	Kinetex_C18_30mm	124.4	0.1	0.08	0.8	0.01	1.45	3	Yes
1,2-Benzisothiazolin-3-one	C1=CC=C2C(=C1)C(=O)NS2	C1=CC=C2C(=C1)C(=O)NS2	C7H5NOS	[M+H-H2O]+	134.006	polyala	develop_2min_0B_100B_30mm	Kinetex_C18_30mm	125.9	0.38	0.3	0.8	0.01	1.45	3	Yes
Penoxsulam	COC1=CN=C(N2C1=NC(=N2)NS(=O)(=O)C3=C(C=CC=C3OCC(F)F)C(F)(F)F)OC	COC1=CN=C(N2C1=NC(=N2)NS(=O)(=O)C3=C(C=CC=C3OCC(F)F)C(F)(F)F)OC	C16H14F5N5O5S	[M+H]+	484.071	polyala	develop_2min_0B_100B_30mm	Kinetex_C18_30mm	193.82	0.51	0.26	0.85	0.01	0.68	3	Yes
Penoxsulam	COC1=CN=C(N2C1=NC(=N2)NS(=O)(=O)C3=C(C=CC=C3OCC(F)F)C(F)(F)F)OC	COC1=CN=C(N2C1=NC(=N2)NS(=O)(=O)C3=C(C=CC=C3OCC(F)F)C(F)(F)F)OC	C16H14F5N5O5S	[M+K]+	522.027	polyala	develop_2min_0B_100B_30mm	Kinetex_C18_30mm	200.7	0.93	0.46	0.85	0.01	0.68	3	Yes
Penoxsulam	COC1=CN=C(N2C1=NC(=N2)NS(=O)(=O)C3=C(C=CC=C3OCC(F)F)C(F)(F)F)OC	COC1=CN=C(N2C1=NC(=N2)NS(=O)(=O)C3=C(C=CC=C3OCC(F)F)C(F)(F)F)OC	C16H14F5N5O5S	[M+Na]+	506.053	polyala	develop_2min_0B_100B_30mm	Kinetex_C18_30mm	196.9	0.78	0.4	0.85	0.01	0.68	3	Yes
Penoxsulam	COC1=CN=C(N2C1=NC(=N2)NS(=O)(=O)C3=C(C=CC=C3OCC(F)F)C(F)(F)F)OC	COC1=CN=C(N2C1=NC(=N2)NS(=O)(=O)C3=C(C=CC=C3OCC(F)F)C(F)(F)F)OC	C16H14F5N5O5S	[M-H]-	482.056	polyala	develop_2min_0B_100B_30mm	Kinetex_C18_30mm	192.74	0.07	0.04	0.79	0	0	3	Yes
Isooctyl acrylate	CC(C)CCCCCOC(=O)C=C	CC(C)CCCCCOC(=O)C=C	C11H20O2	[M+FA-H]-	229.144	polyala	develop_2min_0B_100B_30mm	Kinetex_C18_30mm	156.79	0.22	0.14	0.85	0	0	3	Yes
Isooctyl acrylate	CC(C)CCCCCOC(=O)C=C	CC(C)CCCCCOC(=O)C=C	C11H20O2	[M-H]-	183.139	polyala	develop_2min_0B_100B_30mm	Kinetex_C18_30mm	152.14	0.31	0.21	0.86	0	0	3	Yes
N-Butyldiethanolamine	CCCCN(CCO)CCO	CCCCN(CCO)CCO	C8H19NO2	[M+H]+	162.149	polyala	develop_2min_0B_100B_30mm	Kinetex_C18_30mm	136.82	0.29	0.21	0.49	0.02	4.68	3	No
Triethylene glycol dimethyl ether	COCCOCCOCCOC	COCCOCCOCCOC	C8H18O4	[M+Na]+	201.11	polyala	develop_2min_0B_100B_30mm	Kinetex_C18_30mm	138.56	0.08	0.06	0.77	0.01	1.51	3	Yes
Equilin	CC12CCC3C(=CCC4=C3C=CC(=C4)O)C1CCC2=O	CC12CCC3C(=CCC4=C3C=CC(=C4)O)C1CCC2=O	C18H20O2	[M+H]+	269.154	polyala	develop_2min_0B_100B_30mm	Kinetex_C18_30mm	162.09	0.08	0.05	0.91	0.02	1.9	3	No
SSR504734	C1CCNC(C1)C(C2=CC=CC=C2)NC(=O)C3=C(C(=CC=C3)C(F)(F)F)Cl	C1CCNC(C1)C(C2=CC=CC=C2)NC(=O)C3=C(C(=CC=C3)C(F)(F)F)Cl	C20H20ClF3N2O	[M+H]+	397.129	polyala	develop_2min_0B_100B_30mm	Kinetex_C18_30mm	188.53	0.27	0.14	0.82	0.01	1.41	3	No
SSR504734	C1CCNC(C1)C(C2=CC=CC=C2)NC(=O)C3=C(C(=CC=C3)C(F)(F)F)Cl	C1CCNC(C1)C(C2=CC=CC=C2)NC(=O)C3=C(C(=CC=C3)C(F)(F)F)Cl	C20H20ClF3N2O	[M+Na]+	419.111	polyala	develop_2min_0B_100B_30mm	Kinetex_C18_30mm	198.05	0.49	0.25	0.8	0.01	1.44	3	Yes
SSR504734	C1CCNC(C1)C(C2=CC=CC=C2)NC(=O)C3=C(C(=CC=C3)C(F)(F)F)Cl	C1CCNC(C1)C(C2=CC=CC=C2)NC(=O)C3=C(C(=CC=C3)C(F)(F)F)Cl	C20H20ClF3N2O	[M-H]-	395.114	polyala	develop_2min_0B_100B_30mm	Kinetex_C18_30mm	191.8	0.06	0.03	0.76	0	0	3	Yes
Fluoroglycofen-ethyl	CCOC(=O)COC(=O)C1=C(C=CC(=C1)OC2=C(C=C(C=C2)C(F)(F)F)Cl)[N+](=O)[O-]	CCOC(=O)COC(=O)C1=C(C=CC(=C1)OC2=C(C=C(C=C2)C(F)(F)F)Cl)[N+](=O)[O-]	C18H13ClF3NO7	[M+H-H2O]+	430.03	polyala	develop_2min_0B_100B_30mm	Kinetex_C18_30mm	194.84	0.25	0.13	1	0.02	2	3	No
Fluoroglycofen-ethyl	CCOC(=O)COC(=O)C1=C(C=CC(=C1)OC2=C(C=C(C=C2)C(F)(F)F)Cl)[N+](=O)[O-]	CCOC(=O)COC(=O)C1=C(C=CC(=C1)OC2=C(C=C(C=C2)C(F)(F)F)Cl)[N+](=O)[O-]	C18H13ClF3NO7	[M+Na]+	470.022	polyala	develop_2min_0B_100B_30mm	Kinetex_C18_30mm	205.15	0.14	0.07	1.01	0.01	1.15	3	Yes
{4-[({2-[3-Fluoro-4-(trifluoromethyl)phenyl]-4-methyl-1,3-thiazol-5-yl}methyl)sulfanyl]-2-methylphenoxy}acetic acid		0		[M+H]+	472.066	polyala	develop_2min_0B_100B_30mm	Kinetex_C18_30mm	194.87	0.51	0.26	1.08	0.01	1.07	3	No
{4-[({2-[3-Fluoro-4-(trifluoromethyl)phenyl]-4-methyl-1,3-thiazol-5-yl}methyl)sulfanyl]-2-methylphenoxy}acetic acid		0		[M+K]+	510.022	polyala	develop_2min_0B_100B_30mm	Kinetex_C18_30mm	205.93	0.81	0.39	1.08	0.01	1.07	3	Yes
{4-[({2-[3-Fluoro-4-(trifluoromethyl)phenyl]-4-methyl-1,3-thiazol-5-yl}methyl)sulfanyl]-2-methylphenoxy}acetic acid	CC1=C(C=CC(=C1)SCC2=C(N=C(S2)C3=CC(=C(C=C3)C(F)(F)F)F)C)OCC(=O)O	CC1=C(C=CC(=C1)SCC2=C(N=C(S2)C3=CC(=C(C=C3)C(F)(F)F)F)C)OCC(=O)O	C21H17F4NO3S2	[M+Na]+	494.048	polyala	develop_2min_0B_100B_30mm	Kinetex_C18_30mm	196.84	0.95	0.48	1.08	0.02	1.6	3	Yes
{4-[({2-[3-Fluoro-4-(trifluoromethyl)phenyl]-4-methyl-1,3-thiazol-5-yl}methyl)sulfanyl]-2-methylphenoxy}acetic acid	CC1=C(C=CC(=C1)SCC2=C(N=C(S2)C3=CC(=C(C=C3)C(F)(F)F)F)C)OCC(=O)O	CC1=C(C=CC(=C1)SCC2=C(N=C(S2)C3=CC(=C(C=C3)C(F)(F)F)F)C)OCC(=O)O	C21H17F4NO3S2	[M-H]-	470.051	polyala	develop_2min_0B_100B_30mm	Kinetex_C18_30mm	199.24	0.12	0.06	1	0	0	3	Yes
1-Benzylquinolinium chloride	C1=CC=C(C=C1)C[N+]2=CC=CC3=CC=CC=C32.[Cl-]	C1=CC=C(C=C1)C[N+]2=CC=CC3=CC=CC=C32	C16H14N+	[M]+	220.112	polyala	develop_2min_0B_100B_30mm	Kinetex_C18_30mm	147.78	0.17	0.12	0.77	0.01	1.51	3	Yes
Acifluorfen	C1=CC(=C(C=C1C(F)(F)F)Cl)OC2=CC(=C(C=C2)[N+](=O)[O-])C(=O)O	C1=CC(=C(C=C1C(F)(F)F)Cl)OC2=CC(=C(C=C2)[N+](=O)[O-])C(=O)O	C14H7ClF3NO5	[M+H-H2O]+	343.993	polyala	develop_2min_0B_100B_30mm	Kinetex_C18_30mm	165.74	0.23	0.14	0.94	0.01	1.23	3	Yes
Acifluorfen	C1=CC(=C(C=C1C(F)(F)F)Cl)OC2=CC(=C(C=C2)[N+](=O)[O-])C(=O)O	C1=CC(=C(C=C1C(F)(F)F)Cl)OC2=CC(=C(C=C2)[N+](=O)[O-])C(=O)O	C14H7ClF3NO5	[M+Na]+	383.986	polyala	develop_2min_0B_100B_30mm	Kinetex_C18_30mm	187.81	0.35	0.19	0.94	0.01	1.23	3	Yes
N,N-Dimethylaniline	CN(C)C1=CC=CC=C1	CN(C)C1=CC=CC=C1	C8H11N	[M+H]+	122.096	polyala	develop_2min_0B_100B_30mm	Kinetex_C18_30mm	127.79	0.4	0.31	0.73	0.01	0.79	3	Yes
N,N-Dimethylaniline	CN(C)C1=CC=CC=C1	CN(C)C1=CC=CC=C1	C8H11N	[M+H]+	122.096	polyala	develop_2min_0B_100B_30mm	Kinetex_C18_30mm	127.79	0.4	0.31	0.73	0.01	0.79	3	No
Metalaxyl	CC1=C(C(=CC=C1)C)N(C(C)C(=O)OC)C(=O)COC	CC1=C(C(=CC=C1)C)N(C(C)C(=O)OC)C(=O)COC	C15H21NO4	[M+H]+	280.154	polyala	develop_2min_0B_100B_30mm	Kinetex_C18_30mm	160.2	0.16	0.1	0.92	0.01	1.26	3	Yes
Metalaxyl	CC1=C(C(=CC=C1)C)N(C(C)C(=O)OC)C(=O)COC	CC1=C(C(=CC=C1)C)N(C(C)C(=O)OC)C(=O)COC	C15H21NO4	[M+Na]+	302.136	polyala	develop_2min_0B_100B_30mm	Kinetex_C18_30mm	167.71	0.23	0.14	0.89	0.01	1.3	3	No
Metalaxyl	CC1=C(C(=CC=C1)C)N(C(C)C(=O)OC)C(=O)COC	CC1=C(C(=CC=C1)C)N(C(C)C(=O)OC)C(=O)COC	C15H21NO4	[M-H]-	278.14	polyala	develop_2min_0B_100B_30mm	Kinetex_C18_30mm	169.68	0.32	0.19	0.9	0	0	3	Yes
Tripropylene glycol monomethyl ether	CC(CO)OCC(C)OCC(C)OC	CC(CO)OCC(C)OCC(C)OC	C10H22O4	[M+Na]+	229.141	polyala	develop_2min_0B_100B_30mm	Kinetex_C18_30mm	149.53	0.08	0.05	0.8	0.01	1.45	3	Yes
4-Chloro-1,2-diaminobenzene	C1=CC(=C(C=C1Cl)N)N	C1=CC(=C(C=C1Cl)N)N	C6H7ClN2	[M-H]-	141.023	polyala	develop_2min_0B_100B_30mm	Kinetex_C18_30mm	130.31	1.15	0.88	0.74	0	0	3	No
Ethion	CCOP(=S)(OCC)SCSP(=S)(OCC)OCC	CCOP(=S)(OCC)SCSP(=S)(OCC)OCC	C9H22O4P2S4	[M+H]+	384.995	polyala	develop_2min_0B_100B_30mm	Kinetex_C18_30mm	175.13	0.08	0.04	1.06	0.01	1.09	3	Yes
Ethion	CCOP(=S)(OCC)SCSP(=S)(OCC)OCC	CCOP(=S)(OCC)SCSP(=S)(OCC)OCC	C9H22O4P2S4	[M+Na]+	406.977	polyala	develop_2min_0B_100B_30mm	Kinetex_C18_30mm	180.16	0.21	0.12	1.06	0.01	1.09	3	Yes
7-(Dimethylamino)-4-methylcoumarin	CC1=CC(=O)OC2=C1C=CC(=C2)N(C)C	CC1=CC(=O)OC2=C1C=CC(=C2)N(C)C	C12H13NO2	[M+H]+	204.102	polyala	develop_2min_0B_100B_30mm	Kinetex_C18_30mm	142.15	0.08	0.05	0.89	0.01	1.3	3	Yes
7-(Dimethylamino)-4-methylcoumarin	CC1=CC(=O)OC2=C1C=CC(=C2)N(C)C	CC1=CC(=O)OC2=C1C=CC(=C2)N(C)C	C12H13NO2	[M+Na]+	226.084	polyala	develop_2min_0B_100B_30mm	Kinetex_C18_30mm	162.48	0.21	0.13	0.9	0.01	0.64	3	Yes
Darbufelone mesylate	CC(C)(C)C1=CC(=CC(=C1O)C(C)(C)C)C=C2C(=O)N=C(S2)N.CS(=O)(=O)O	CC(C)(C)C1=CC(=CC(=C1O)C(C)(C)C)C=C2C(=O)N=C(S2)N	C18H24N2O2S	[M+H]+	333.163	polyala	develop_2min_0B_100B_30mm	Kinetex_C18_30mm	187.77	0.37	0.2	0.98	0.02	1.77	3	Yes
Darbufelone mesylate	CC(C)(C)C1=CC(=CC(=C1O)C(C)(C)C)C=C2C(=O)N=C(S2)N.CS(=O)(=O)O	CC(C)(C)C1=CC(=CC(=C1O)C(C)(C)C)C=C2C(=O)N=C(S2)N	C18H24N2O2S	[M+Na]+	355.145	polyala	develop_2min_0B_100B_30mm	Kinetex_C18_30mm	204.65	0.48	0.23	0.98	0.02	1.77	3	Yes
MEHP	CCCCC(CC)COC(=O)C1=CC=CC=C1C(=O)O	CCCCC(CC)COC(=O)C1=CC=CC=C1C(=O)O	C16H22O4	[M+Na]+	301.141	polyala	develop_2min_0B_100B_30mm	Kinetex_C18_30mm	179.67	0.21	0.12	1	0.02	2	3	Yes
MEHP	CCCCC(CC)COC(=O)C1=CC=CC=C1C(=O)O	CCCCC(CC)COC(=O)C1=CC=CC=C1C(=O)O	C16H22O4	[M-H]-	277.144	polyala	develop_2min_0B_100B_30mm	Kinetex_C18_30mm	170.77	0.11	0.06	0.93	0	0	3	Yes
Methyleugenol	COC1=C(C=C(C=C1)CC=C)OC	COC1=C(C=C(C=C1)CC=C)OC	C11H14O2	[M+FA-H]-	223.098	polyala	develop_2min_0B_100B_30mm	Kinetex_C18_30mm	152.44	0.29	0.19	0.8	0.01	1.45	3	Yes
Terbutylazine	CCNC1=NC(=NC(=N1)Cl)NC(C)(C)C	CCNC1=NC(=NC(=N1)Cl)NC(C)(C)C	C9H16ClN5	[M+H]+	230.117	polyala	develop_2min_0B_100B_30mm	Kinetex_C18_30mm	154.5	0.08	0.05	0.94	0.01	1.23	3	Yes
4-Ethyloct-1-yn-3-ol	CCCCC(CC)C(C#C)O	CCCCC(CC)C(C#C)O	C10H18O	[M+FA-H]-	199.134	polyala	develop_2min_0B_100B_30mm	Kinetex_C18_30mm	153.12	0.27	0.17	0.82	0.01	1.4	3	Yes
SB413217A	CC1=NC(=NO1)C2=CC3=C(CCN(CC3)CCC4CCC(CC4)NC(=O)C=CC5=CC=C(C=C5)F)C=C2	CC1=NC(=NO1)C2=CC3=C(CCN(CC3)CCC4CCC(CC4)NC(=O)C=CC5=CC=C(C=C5)F)C=C2	C30H35FN4O2	[M+FA-H]-	547.273	polyala	develop_2min_0B_100B_30mm	Kinetex_C18_30mm	244.31	0.1	0.04	0.76	0	0	3	Yes
SB413217A	CC1=NC(=NO1)C2=CC3=C(CCN(CC3)CCC4CCC(CC4)NC(=O)C=CC5=CC=C(C=C5)F)C=C2	CC1=NC(=NO1)C2=CC3=C(CCN(CC3)CCC4CCC(CC4)NC(=O)C=CC5=CC=C(C=C5)F)C=C2	C30H35FN4O2	[M+FA-H]-	547.273	polyala	develop_2min_0B_100B_30mm	Kinetex_C18_30mm	220.21	0.8	0.36	0.76	0	0	3	Yes
SB413217A	CC1=NC(=NO1)C2=CC3=C(CCN(CC3)CCC4CCC(CC4)NC(=O)C=CC5=CC=C(C=C5)F)C=C2	CC1=NC(=NO1)C2=CC3=C(CCN(CC3)CCC4CCC(CC4)NC(=O)C=CC5=CC=C(C=C5)F)C=C2	C30H35FN4O2	[M+H]+	503.282	polyala	develop_2min_0B_100B_30mm	Kinetex_C18_30mm	224.78	0.52	0.23	0.82	0.01	1.41	3	Yes
Fenofibrate	CC(C)OC(=O)C(C)(C)OC1=CC=C(C=C1)C(=O)C2=CC=C(C=C2)Cl	CC(C)OC(=O)C(C)(C)OC1=CC=C(C=C1)C(=O)C2=CC=C(C=C2)Cl	C20H21ClO4	[M+H]+	361.12	polyala	develop_2min_0B_100B_30mm	Kinetex_C18_30mm	189.92	0.19	0.1	1.06	0.01	1.09	3	Yes
Fenofibrate	CC(C)OC(=O)C(C)(C)OC1=CC=C(C=C1)C(=O)C2=CC=C(C=C2)Cl	CC(C)OC(=O)C(C)(C)OC1=CC=C(C=C1)C(=O)C2=CC=C(C=C2)Cl	C20H21ClO4	[M+Na]+	383.102	polyala	develop_2min_0B_100B_30mm	Kinetex_C18_30mm	193.35	0.35	0.18	1.06	0.01	1.09	3	No
PharmaGSID_48505	CC1=C2C(=NN1)NC3=C(C=C(C=C3)[N+](=O)[O-])C(=N2)C4=CC=CC=C4Cl	CC1=C2C(=NN1)NC3=C(C=C(C=C3)[N+](=O)[O-])C(=N2)C4=CC=CC=C4Cl	C17H12ClN5O2	[M+H]+	354.075	polyala	develop_2min_0B_100B_30mm	Kinetex_C18_30mm	177.57	0.4	0.22	0.91	0.02	1.67	3	Yes
PharmaGSID_48505	CC1=C2C(=NN1)NC3=C(C=C(C=C3)[N+](=O)[O-])C(=N2)C4=CC=CC=C4Cl	CC1=C2C(=NN1)NC3=C(C=C(C=C3)[N+](=O)[O-])C(=N2)C4=CC=CC=C4Cl	C17H12ClN5O2	[M-H]-	352.061	polyala	develop_2min_0B_100B_30mm	Kinetex_C18_30mm	180.02	0.22	0.12	0.86	0	0	3	Yes
Ilepatril	CC(C)C(C(=O)NC1CC2=CC=CC=C2C3CCCC(N3C1=O)C(=O)O)SC(=O)C	CC(C)C(C(=O)NC1CC2=CC=CC=C2C3CCCC(N3C1=O)C(=O)O)SC(=O)C	C22H28N2O5S	[M+H]+	433.179	polyala	develop_2min_0B_100B_30mm	Kinetex_C18_30mm	192.95	0.26	0.13	0.9	0.02	1.7	3	Yes
Ilepatril	CC(C)C(C(=O)NC1CC2=CC=CC=C2C3CCCC(N3C1=O)C(=O)O)SC(=O)C	CC(C)C(C(=O)NC1CC2=CC=CC=C2C3CCCC(N3C1=O)C(=O)O)SC(=O)C	C22H28N2O5S	[M+H-H2O]+	415.169	polyala	develop_2min_0B_100B_30mm	Kinetex_C18_30mm	190.43	0.27	0.14	0.89	0.02	1.95	3	No
Ilepatril	CC(C)C(C(=O)NC1CC2=CC=CC=C2C3CCCC(N3C1=O)C(=O)O)SC(=O)C	CC(C)C(C(=O)NC1CC2=CC=CC=C2C3CCCC(N3C1=O)C(=O)O)SC(=O)C	C22H28N2O5S	[M+K]+	471.135	polyala	develop_2min_0B_100B_30mm	Kinetex_C18_30mm	202.88	0.3	0.15	0.9	0.02	1.7	3	No
Ilepatril	CC(C)C(C(=O)NC1CC2=CC=CC=C2C3CCCC(N3C1=O)C(=O)O)SC(=O)C	CC(C)C(C(=O)NC1CC2=CC=CC=C2C3CCCC(N3C1=O)C(=O)O)SC(=O)C	C22H28N2O5S	[M+Na]+	455.161	polyala	develop_2min_0B_100B_30mm	Kinetex_C18_30mm	196.61	0.5	0.25	0.89	0.02	1.95	3	Yes
Ilepatril	CC(C)C(C(=O)NC1CC2=CC=CC=C2C3CCCC(N3C1=O)C(=O)O)SC(=O)C	CC(C)C(C(=O)NC1CC2=CC=CC=C2C3CCCC(N3C1=O)C(=O)O)SC(=O)C	C22H28N2O5S	[M-H]-	431.165	polyala	develop_2min_0B_100B_30mm	Kinetex_C18_30mm	195.11	0.07	0.04	0.83	0	0	3	Yes
Ilepatril	CC(C)C(C(=O)NC1CC2=CC=CC=C2C3CCCC(N3C1=O)C(=O)O)SC(=O)C	CC(C)C(C(=O)NC1CC2=CC=CC=C2C3CCCC(N3C1=O)C(=O)O)SC(=O)C	C22H28N2O5S	[M-H]-	431.165	polyala	develop_2min_0B_100B_30mm	Kinetex_C18_30mm	213.01	0.08	0.04	0.83	0	0	3	Yes
Enadoline	CN(C1CCC2(CCCO2)CC1N3CCCC3)C(=O)CC4=C5C=COC5=CC=C4	CN(C1CCC2(CCCO2)CC1N3CCCC3)C(=O)CC4=C5C=COC5=CC=C4	C24H32N2O3	[M+Na]+	419.231	polyala	develop_2min_0B_100B_30mm	Kinetex_C18_30mm	197.74	0.25	0.12	0.78	0.01	0.74	3	No
6-Thioguanine	C1=NC2=C(N1)C(=S)N=C(N2)N	C1=NC2=C(N1)C(=S)N=C(N2)N	C5H5N5S	[M+H]+	168.034	polyala	develop_2min_0B_100B_30mm	Kinetex_C18_30mm	128.65	1.42	1.1	0.67	0.04	5.22	3	No
Flumetralin	CCN(CC1=C(C=CC=C1Cl)F)C2=C(C=C(C=C2[N+](=O)[O-])C(F)(F)F)[N+](=O)[O-]	CCN(CC1=C(C=CC=C1Cl)F)C2=C(C=C(C=C2[N+](=O)[O-])C(F)(F)F)[N+](=O)[O-]	C16H12ClF4N3O4	[M+H]+	422.053	polyala	develop_2min_0B_100B_30mm	Kinetex_C18_30mm	177.65	0.21	0.12	0.9	0.01	0.64	3	Yes
Flumetralin	CCN(CC1=C(C=CC=C1Cl)F)C2=C(C=C(C=C2[N+](=O)[O-])C(F)(F)F)[N+](=O)[O-]	CCN(CC1=C(C=CC=C1Cl)F)C2=C(C=C(C=C2[N+](=O)[O-])C(F)(F)F)[N+](=O)[O-]	C16H12ClF4N3O4	[M+H-H2O]+	404.042	polyala	develop_2min_0B_100B_30mm	Kinetex_C18_30mm	177.92	0.21	0.12	0.89	0.02	1.95	3	No
Flumetralin	CCN(CC1=C(C=CC=C1Cl)F)C2=C(C=C(C=C2[N+](=O)[O-])C(F)(F)F)[N+](=O)[O-]	CCN(CC1=C(C=CC=C1Cl)F)C2=C(C=C(C=C2[N+](=O)[O-])C(F)(F)F)[N+](=O)[O-]	C16H12ClF4N3O4	[M+Na]+	444.034	polyala	develop_2min_0B_100B_30mm	Kinetex_C18_30mm	186.98	0.19	0.1	0.9	0.01	0.64	3	Yes
Flumetralin	CCN(CC1=C(C=CC=C1Cl)F)C2=C(C=C(C=C2[N+](=O)[O-])C(F)(F)F)[N+](=O)[O-]	CCN(CC1=C(C=CC=C1Cl)F)C2=C(C=C(C=C2[N+](=O)[O-])C(F)(F)F)[N+](=O)[O-]	C16H12ClF4N3O4	[M-H]-	420.038	polyala	develop_2min_0B_100B_30mm	Kinetex_C18_30mm	181.82	0.55	0.3	0.82	0.01	1.41	3	Yes
Flumetralin	CCN(CC1=C(C=CC=C1Cl)F)C2=C(C=C(C=C2[N+](=O)[O-])C(F)(F)F)[N+](=O)[O-]	CCN(CC1=C(C=CC=C1Cl)F)C2=C(C=C(C=C2[N+](=O)[O-])C(F)(F)F)[N+](=O)[O-]	C16H12ClF4N3O4	[M-H-H2O]-	402.027	polyala	develop_2min_0B_100B_30mm	Kinetex_C18_30mm	182.43	0.1	0.06	0.85	0	0	3	No
Monobenzyl phthalate	C1=CC=C(C=C1)COC(=O)C2=CC=CC=C2C(=O)O	C1=CC=C(C=C1)COC(=O)C2=CC=CC=C2C(=O)O	C15H12O4	[M+Na]+	279.063	polyala	develop_2min_0B_100B_30mm	Kinetex_C18_30mm	156.56	0.29	0.18	0.87	0.01	1.33	3	Yes
Monobenzyl phthalate	C1=CC=C(C=C1)COC(=O)C2=CC=CC=C2C(=O)O	C1=CC=C(C=C1)COC(=O)C2=CC=CC=C2C(=O)O	C15H12O4	[M-H]-	255.066	polyala	develop_2min_0B_100B_30mm	Kinetex_C18_30mm	161.87	0.16	0.1	0.81	0	0	3	No
Chlorhexidine dihydrochloride	C1=CC(=CC=C1NC(=NC(=NCCCCCCN=C(N)N=C(N)NC2=CC=C(C=C2)Cl)N)N)Cl.Cl.Cl	C1=CC(=CC=C1NC(=NC(=NCCCCCCN=C(N)N=C(N)NC2=CC=C(C=C2)Cl)N)N)Cl	C22H30Cl2N10	[M+Cl]-	541.17	polyala	develop_2min_0B_100B_30mm	Kinetex_C18_30mm	248.34	0.14	0.06	0.74	0	0	3	Yes
Chlorhexidine dihydrochloride	C1=CC(=CC=C1NC(=NC(=NCCCCCCN=C(N)N=C(N)NC2=CC=C(C=C2)Cl)N)N)Cl.Cl.Cl	C1=CC(=CC=C1NC(=NC(=NCCCCCCN=C(N)N=C(N)NC2=CC=C(C=C2)Cl)N)N)Cl	C22H30Cl2N10	[M+FA-H]-	551.198	polyala	develop_2min_0B_100B_30mm	Kinetex_C18_30mm	249.32	0.09	0.03	0.74	0	0	3	Yes
Chlorhexidine dihydrochloride	C1=CC(=CC=C1NC(=NC(=NCCCCCCN=C(N)N=C(N)NC2=CC=C(C=C2)Cl)N)N)Cl.Cl.Cl	C1=CC(=CC=C1NC(=NC(=NCCCCCCN=C(N)N=C(N)NC2=CC=C(C=C2)Cl)N)N)Cl	C22H30Cl2N10	[M+H]+	507.207	polyala	develop_2min_0B_100B_30mm	Kinetex_C18_30mm	220.15	0.23	0.1	0.79	0.01	0.73	3	Yes
Chlorhexidine dihydrochloride	C1=CC(=CC=C1NC(=NC(=NCCCCCCN=C(N)N=C(N)NC2=CC=C(C=C2)Cl)N)N)Cl.Cl.Cl	C1=CC(=CC=C1NC(=NC(=NCCCCCCN=C(N)N=C(N)NC2=CC=C(C=C2)Cl)N)N)Cl	C22H30Cl2N10	[M-H]-	505.193	polyala	develop_2min_0B_100B_30mm	Kinetex_C18_30mm	232.58	0.26	0.11	0.74	0	0	3	Yes
2-Chloro-4-nitrobenzamide	C1=CC(=C(C=C1[N+](=O)[O-])Cl)C(=O)N	C1=CC(=C(C=C1[N+](=O)[O-])Cl)C(=O)N	C7H5ClN2O3	[M+H]+	201.006	polyala	develop_2min_0B_100B_30mm	Kinetex_C18_30mm	138.14	0.08	0.06	0.78	0.02	1.97	3	Yes
5-Heptyldihydro-2(3H)-furanone	CCCCCCCC1CCC(=O)O1	CCCCCCCC1CCC(=O)O1	C11H20O2	[M-H]-	183.139	polyala	develop_2min_0B_100B_30mm	Kinetex_C18_30mm	153.59	0.17	0.11	0.86	0	0	3	Yes
2-Chloroacetophenone	C1=CC=C(C=C1)C(=O)CCl	C1=CC=C(C=C1)C(=O)CCl	C8H7ClO	[M-H]-	153.011	polyala	develop_2min_0B_100B_30mm	Kinetex_C18_30mm	130.86	0.24	0.18	0.78	0	0	3	Yes
SB202235	C1C(C2=C(O1)C=C(C=C2)OCC3=CC=CC=C3)N(C(=O)N)O	C1C(C2=C(O1)C=C(C=C2)OCC3=CC=CC=C3)N(C(=O)N)O	C16H16N2O4	[M+Na]+	323.1	polyala	develop_2min_0B_100B_30mm	Kinetex_C18_30mm	164.36	0.2	0.12	0.86	0.02	1.77	3	Yes
SB202235	C1C(C2=C(O1)C=C(C=C2)OCC3=CC=CC=C3)N(C(=O)N)O	C1C(C2=C(O1)C=C(C=C2)OCC3=CC=CC=C3)N(C(=O)N)O	C16H16N2O4	[M-H]-	299.104	polyala	develop_2min_0B_100B_30mm	Kinetex_C18_30mm	176.84	0.14	0.08	0.81	0	0	3	Yes
SB202235	C1C(C2=C(O1)C=C(C=C2)OCC3=CC=CC=C3)N(C(=O)N)O	C1C(C2=C(O1)C=C(C=C2)OCC3=CC=CC=C3)N(C(=O)N)O	C16H16N2O4	[M-H]-	299.104	polyala	develop_2min_0B_100B_30mm	Kinetex_C18_30mm	167.03	0.22	0.13	0.81	0	0	3	No
Triacetin	CC(=O)OCC(COC(=O)C)OC(=O)C	CC(=O)OCC(COC(=O)C)OC(=O)C	C9H14O6	[M+Na]+	241.068	polyala	develop_2min_0B_100B_30mm	Kinetex_C18_30mm	147.94	0.08	0.05	0.79	0.02	1.93	3	No
Potassium perfluorooctanesulfonate	C(C(C(C(C(F)(F)S(=O)(=O)[O-])(F)F)(F)F)(F)F)(C(C(C(F)(F)F)(F)F)(F)F)(F)F.[K+]	C(C(C(C(C(F)(F)S(=O)(=O)[O-])(F)F)(F)F)(F)F)(C(C(C(F)(F)F)(F)F)(F)F)(F)F	C8F17O3S-	[M-H]-	498.93	polyala	develop_2min_0B_100B_30mm	Kinetex_C18_30mm	167.92	0.11	0.07	0.97	0.01	0.59	3	Yes
2,6-Diethylaniline	CCC1=C(C(=CC=C1)CC)N	CCC1=C(C(=CC=C1)CC)N	C10H15N	[M+H]+	150.128	polyala	develop_2min_0B_100B_30mm	Kinetex_C18_30mm	137.34	0.23	0.17	0.85	0.01	0.68	3	No
Methyl 2-aminobenzoate	COC(=O)C1=CC=CC=C1N	COC(=O)C1=CC=CC=C1N	C8H9NO2	[M-H]-	150.056	polyala	develop_2min_0B_100B_30mm	Kinetex_C18_30mm	133.95	0.64	0.47	0.79	0	0	3	Yes
SSR150106	C1CN(CC=C1C2=CC(=CC=C2)C(F)(F)F)CCC3=CC4=C(C=C3)C=CN=C4	C1CN(CC=C1C2=CC(=CC=C2)C(F)(F)F)CCC3=CC4=C(C=C3)C=CN=C4	C23H21F3N2	[M+H]+	383.173	polyala	develop_2min_0B_100B_30mm	Kinetex_C18_30mm	188.35	0.67	0.36	0.77	0.01	1.51	3	Yes
CI-959	CC(C)OC1=C(SC2=C1C=C(C=C2)OC)C(=O)NC3=NN=N[N-]3.[Na+]	CC(C)OC1=C(SC2=C1C=C(C=C2)OC)C(=O)NC3=NN=N[N-]3	C14H14N5O3S-	[M+H]+	334.097	polyala	develop_2min_0B_100B_30mm	Kinetex_C18_30mm	172.72	0.39	0.23	0.91	0.02	1.67	3	Yes
CI-959	CC(C)OC1=C(SC2=C1C=C(C=C2)OC)C(=O)NC3=NN=N[N-]3.[Na+]	CC(C)OC1=C(SC2=C1C=C(C=C2)OC)C(=O)NC3=NN=N[N-]3	C14H14N5O3S-	[M+Na]+	356.079	polyala	develop_2min_0B_100B_30mm	Kinetex_C18_30mm	185.9	0.19	0.1	0.91	0.02	1.67	3	Yes
CI-959	CC(C)OC1=C(SC2=C1C=C(C=C2)OC)C(=O)NC3=NN=N[N-]3.[Na+]	CC(C)OC1=C(SC2=C1C=C(C=C2)OC)C(=O)NC3=NN=N[N-]3	C14H14N5O3S-	[M-H]-	332.082	polyala	develop_2min_0B_100B_30mm	Kinetex_C18_30mm	178.4	0.13	0.07	0.86	0	0	3	Yes
Surinabant	CCC1=C(N(N=C1C(=O)NN2CCCCC2)C3=C(C=C(C=C3)Cl)Cl)C4=CC=C(C=C4)Br	CCC1=C(N(N=C1C(=O)NN2CCCCC2)C3=C(C=C(C=C3)Cl)Cl)C4=CC=C(C=C4)Br	C23H23BrCl2N4O	[M+H]+	521.051	polyala	develop_2min_0B_100B_30mm	Kinetex_C18_30mm	221.64	0.69	0.31	1.11	0.01	1.04	3	Yes
Surinabant	CCC1=C(N(N=C1C(=O)NN2CCCCC2)C3=C(C=C(C=C3)Cl)Cl)C4=CC=C(C=C4)Br	CCC1=C(N(N=C1C(=O)NN2CCCCC2)C3=C(C=C(C=C3)Cl)Cl)C4=CC=C(C=C4)Br	C23H23BrCl2N4O	[M+Na]+	543.032	polyala	develop_2min_0B_100B_30mm	Kinetex_C18_30mm	231.39	1.77	0.76	1.12	0	0	3	Yes
Cyproconazole	CC(C1CC1)C(CN2C=NC=N2)(C3=CC=C(C=C3)Cl)O	CC(C1CC1)C(CN2C=NC=N2)(C3=CC=C(C=C3)Cl)O	C15H18ClN3O	[M+H]+	292.121	polyala	develop_2min_0B_100B_30mm	Kinetex_C18_30mm	167.27	0.23	0.14	0.92	0.01	1.26	3	Yes
Cyproconazole	CC(C1CC1)C(CN2C=NC=N2)(C3=CC=C(C=C3)Cl)O	CC(C1CC1)C(CN2C=NC=N2)(C3=CC=C(C=C3)Cl)O	C15H18ClN3O	[M+H-H2O]+	274.111	polyala	develop_2min_0B_100B_30mm	Kinetex_C18_30mm	162.3	0.08	0.05	0.92	0.01	1.26	3	Yes
2-Ethylhexyl diphenyl phosphate	CCCCC(CC)COP(=O)(OC1=CC=CC=C1)OC2=CC=CC=C2	CCCCC(CC)COP(=O)(OC1=CC=CC=C1)OC2=CC=CC=C2	C20H27O4P	[M+H]+	363.172	polyala	develop_2min_0B_100B_30mm	Kinetex_C18_30mm	177.15	0.2	0.11	0.86	0.02	2.01	3	Yes
Octylparaben	CCCCCCCCOC(=O)C1=CC=C(C=C1)O	CCCCCCCCOC(=O)C1=CC=C(C=C1)O	C15H22O3	[M+Na]+	273.146	polyala	develop_2min_0B_100B_30mm	Kinetex_C18_30mm	160.85	0.21	0.13	1.06	0.02	2.17	3	Yes
Octylparaben	CCCCCCCCOC(=O)C1=CC=C(C=C1)O	CCCCCCCCOC(=O)C1=CC=C(C=C1)O	C15H22O3	[M+Na]+	273.146	polyala	develop_2min_0B_100B_30mm	Kinetex_C18_30mm	180.08	1.09	0.61	1.06	0.02	2.17	3	Yes
Octylparaben	CCCCCCCCOC(=O)C1=CC=C(C=C1)O	CCCCCCCCOC(=O)C1=CC=C(C=C1)O	C15H22O3	[M-H]-	249.15	polyala	develop_2min_0B_100B_30mm	Kinetex_C18_30mm	171.81	0.19	0.11	0.99	0.01	1.16	3	Yes
Bromuconazole	C1C(COC1(CN2C=NC=N2)C3=C(C=C(C=C3)Cl)Cl)Br	C1C(COC1(CN2C=NC=N2)C3=C(C=C(C=C3)Cl)Cl)Br	C13H12BrCl2N3O	[M+H]+	375.961	polyala	develop_2min_0B_100B_30mm	Kinetex_C18_30mm	170	0.22	0.13	0.94	0.02	2.45	3	No
Fulvestrant	CC12CCC3C(C1CCC2O)C(CC4=C3C=CC(=C4)O)CCCCCCCCCS(=O)CCCC(C(F)(F)F)(F)F	CC12CCC3C(C1CCC2O)C(CC4=C3C=CC(=C4)O)CCCCCCCCCS(=O)CCCC(C(F)(F)F)(F)F	C32H47F5O3S	[M+Cl]-	641.286	polyala	develop_2min_0B_100B_30mm	Kinetex_C18_30mm	258.93	0.3	0.12	1	0	0	3	No
Fulvestrant	CC12CCC3C(C1CCC2O)C(CC4=C3C=CC(=C4)O)CCCCCCCCCS(=O)CCCC(C(F)(F)F)(F)F	CC12CCC3C(C1CCC2O)C(CC4=C3C=CC(=C4)O)CCCCCCCCCS(=O)CCCC(C(F)(F)F)(F)F	C32H47F5O3S	[M+H]+	607.324	polyala	develop_2min_0B_100B_30mm	Kinetex_C18_30mm	242.81	0.51	0.21	1.07	0.02	1.87	3	Yes
Fulvestrant	CC12CCC3C(C1CCC2O)C(CC4=C3C=CC(=C4)O)CCCCCCCCCS(=O)CCCC(C(F)(F)F)(F)F	CC12CCC3C(C1CCC2O)C(CC4=C3C=CC(=C4)O)CCCCCCCCCS(=O)CCCC(C(F)(F)F)(F)F	C32H47F5O3S	[M+H-H2O]+	589.313	polyala	develop_2min_0B_100B_30mm	Kinetex_C18_30mm	240.76	0.41	0.17	1.07	0.02	1.87	3	No
Fulvestrant	CC12CCC3C(C1CCC2O)C(CC4=C3C=CC(=C4)O)CCCCCCCCCS(=O)CCCC(C(F)(F)F)(F)F	CC12CCC3C(C1CCC2O)C(CC4=C3C=CC(=C4)O)CCCCCCCCCS(=O)CCCC(C(F)(F)F)(F)F	C32H47F5O3S	[M+Na]+	629.306	polyala	develop_2min_0B_100B_30mm	Kinetex_C18_30mm	248.43	0.72	0.29	1.07	0.02	1.87	3	Yes
Fulvestrant	CC12CCC3C(C1CCC2O)C(CC4=C3C=CC(=C4)O)CCCCCCCCCS(=O)CCCC(C(F)(F)F)(F)F	CC12CCC3C(C1CCC2O)C(CC4=C3C=CC(=C4)O)CCCCCCCCCS(=O)CCCC(C(F)(F)F)(F)F	C32H47F5O3S	[M-H]-	605.309	polyala	develop_2min_0B_100B_30mm	Kinetex_C18_30mm	247.25	0.31	0.13	1	0	0	3	Yes
Kinoprene	CC(C)CCCC(C)CC=CC(=CC(=O)OCC#C)C	CC(C)CCCC(C)CC=CC(=CC(=O)OCC#C)C	C18H28O2	[M+K]+	315.172	polyala	develop_2min_0B_100B_30mm	Kinetex_C18_30mm	167.98	0.08	0.05	0.85	0.02	1.8	3	Yes
4-Hydroxy-3-methoxybenzaldehyde	COC1=C(C=CC(=C1)C=O)O	COC1=C(C=CC(=C1)C=O)O	C8H8O3	[M-H]-	151.04	polyala	develop_2min_0B_100B_30mm	Kinetex_C18_30mm	133.36	0.54	0.4	0.73	0	0	3	Yes
CP-634384	CC1=CC(=CC(=C1OC2=C3CCCC3=C(C=C2)O)C)NC(=O)C(=O)O	CC1=CC(=CC(=C1OC2=C3CCCC3=C(C=C2)O)C)NC(=O)C(=O)O	C19H19NO5	[M+Na]+	364.115	polyala	develop_2min_0B_100B_30mm	Kinetex_C18_30mm	204.76	0.31	0.15	0.9	0.01	0.64	3	Yes
CP-634384	CC1=CC(=CC(=C1OC2=C3CCCC3=C(C=C2)O)C)NC(=O)C(=O)O	CC1=CC(=CC(=C1OC2=C3CCCC3=C(C=C2)O)C)NC(=O)C(=O)O	C19H19NO5	[M-H]-	340.119	polyala	develop_2min_0B_100B_30mm	Kinetex_C18_30mm	197.83	0.19	0.09	0.94	0.01	1.22	3	Yes
CP-409092	CNCC1=CC=C(C=C1)NC(=O)C2=CNC3=C2C(=O)CCC3	CNCC1=CC=C(C=C1)NC(=O)C2=CNC3=C2C(=O)CCC3	C17H19N3O2	[M+Na]+	320.137	polyala	develop_2min_0B_100B_30mm	Kinetex_C18_30mm	183.02	0.37	0.2	0.77	0.01	1.49	3	Yes
CP-409092	CNCC1=CC=C(C=C1)NC(=O)C2=CNC3=C2C(=O)CCC3	CNCC1=CC=C(C=C1)NC(=O)C2=CNC3=C2C(=O)CCC3	C17H19N3O2	[M-H]-	296.14	polyala	develop_2min_0B_100B_30mm	Kinetex_C18_30mm	177.51	0.21	0.12	0.72	0.01	1.61	3	Yes
Rosiglitazone maleate	CN(CCOC1=CC=C(C=C1)CC2C(=O)NC(=O)S2)C3=CC=CC=N3.C(=CC(=O)O)C(=O)O	CN(CCOC1=CC=C(C=C1)CC2C(=O)NC(=O)S2)C3=CC=CC=N3	C18H19N3O3S	[M+H]+	358.122	polyala	develop_2min_0B_100B_30mm	Kinetex_C18_30mm	174.49	0.26	0.15	0.77	0.01	1.51	3	Yes
Rosiglitazone maleate	CN(CCOC1=CC=C(C=C1)CC2C(=O)NC(=O)S2)C3=CC=CC=N3.C(=CC(=O)O)C(=O)O	CN(CCOC1=CC=C(C=C1)CC2C(=O)NC(=O)S2)C3=CC=CC=N3	C18H19N3O3S	[M+Na]+	380.104	polyala	develop_2min_0B_100B_30mm	Kinetex_C18_30mm	181.9	0.25	0.14	0.76	0	0	3	No
Rosiglitazone maleate	CN(CCOC1=CC=C(C=C1)CC2C(=O)NC(=O)S2)C3=CC=CC=N3.C(=CC(=O)O)C(=O)O	CN(CCOC1=CC=C(C=C1)CC2C(=O)NC(=O)S2)C3=CC=CC=N3	C18H19N3O3S	[M-H]-	356.107	polyala	develop_2min_0B_100B_30mm	Kinetex_C18_30mm	177.56	0.25	0.14	0.71	0	0	3	No
Colchicine	CC(=O)NC1CCC2=CC(=C(C(=C2C3=CC=C(C(=O)C=C13)OC)OC)OC)OC	CC(=O)NC1CCC2=CC(=C(C(=C2C3=CC=C(C(=O)C=C13)OC)OC)OC)OC	C22H25NO6	[M+H]+	400.175	polyala	develop_2min_0B_100B_30mm	Kinetex_C18_30mm	193.87	0.48	0.25	0.82	0.01	1.41	3	No
Colchicine	CC(=O)NC1CCC2=CC(=C(C(=C2C3=CC=C(C(=O)C=C13)OC)OC)OC)OC	CC(=O)NC1CCC2=CC(=C(C(=C2C3=CC=C(C(=O)C=C13)OC)OC)OC)OC	C22H25NO6	[M+H-H2O]+	382.165	polyala	develop_2min_0B_100B_30mm	Kinetex_C18_30mm	188.05	0.36	0.19	0.82	0.01	1.41	3	Yes
Colchicine	CC(=O)NC1CCC2=CC(=C(C(=C2C3=CC=C(C(=O)C=C13)OC)OC)OC)OC	CC(=O)NC1CCC2=CC(=C(C(=C2C3=CC=C(C(=O)C=C13)OC)OC)OC)OC	C22H25NO6	[M+Na]+	422.157	polyala	develop_2min_0B_100B_30mm	Kinetex_C18_30mm	199.41	0.62	0.31	0.85	0.02	1.8	3	No
Isoniazid	C1=CN=CC=C1C(=O)NN	C1=CN=CC=C1C(=O)NN	C6H7N3O	[M-H]-	136.052	polyala	develop_2min_0B_100B_30mm	Kinetex_C18_30mm	131.39	0.76	0.58	0.81	0	0	3	Yes
Nelivaptan	CN(C)C(=O)C1CC(CN1C2(C3=C(C=CC(=C3)Cl)N(C2=O)S(=O)(=O)C4=C(C=C(C=C4)OC)OC)C5=CC=CC=C5OC)O	CN(C)C(=O)C1CC(CN1C2(C3=C(C=CC(=C3)Cl)N(C2=O)S(=O)(=O)C4=C(C=C(C=C4)OC)OC)C5=CC=CC=C5OC)O	C30H32ClN3O8S	[M+Cl]-	664.129	polyala	develop_2min_0B_100B_30mm	Kinetex_C18_30mm	235.19	0.2	0.09	0.89	0.01	1.29	3	Yes
Nelivaptan	CN(C)C(=O)C1CC(CN1C2(C3=C(C=CC(=C3)Cl)N(C2=O)S(=O)(=O)C4=C(C=C(C=C4)OC)OC)C5=CC=CC=C5OC)O	CN(C)C(=O)C1CC(CN1C2(C3=C(C=CC(=C3)Cl)N(C2=O)S(=O)(=O)C4=C(C=C(C=C4)OC)OC)C5=CC=CC=C5OC)O	C30H32ClN3O8S	[M+FA-H]-	674.158	polyala	develop_2min_0B_100B_30mm	Kinetex_C18_30mm	238.46	0.15	0.06	0.89	0.01	1.29	3	Yes
Nelivaptan	CN(C)C(=O)C1CC(CN1C2(C3=C(C=CC(=C3)Cl)N(C2=O)S(=O)(=O)C4=C(C=C(C=C4)OC)OC)C5=CC=CC=C5OC)O	CN(C)C(=O)C1CC(CN1C2(C3=C(C=CC(=C3)Cl)N(C2=O)S(=O)(=O)C4=C(C=C(C=C4)OC)OC)C5=CC=CC=C5OC)O	C30H32ClN3O8S	[M-H]-	628.153	polyala	develop_2min_0B_100B_30mm	Kinetex_C18_30mm	231.38	0.21	0.09	0.89	0.01	1.29	3	Yes
Azoxystrobin	COC=C(C1=CC=CC=C1OC2=NC=NC(=C2)OC3=CC=CC=C3C#N)C(=O)OC	COC=C(C1=CC=CC=C1OC2=NC=NC(=C2)OC3=CC=CC=C3C#N)C(=O)OC	C22H17N3O5	[M+H]+	404.124	polyala	develop_2min_0B_100B_30mm	Kinetex_C18_30mm	193.38	0.21	0.11	0.92	0.01	1.26	3	Yes
Azoxystrobin	COC=C(C1=CC=CC=C1OC2=NC=NC(=C2)OC3=CC=CC=C3C#N)C(=O)OC	COC=C(C1=CC=CC=C1OC2=NC=NC(=C2)OC3=CC=CC=C3C#N)C(=O)OC	C22H17N3O5	[M+Na]+	426.106	polyala	develop_2min_0B_100B_30mm	Kinetex_C18_30mm	195.71	0.33	0.17	0.9	0.02	1.7	3	Yes
Hexachlorophene	C1=C(C(=C(C(=C1Cl)Cl)CC2=C(C(=CC(=C2Cl)Cl)Cl)O)O)Cl	C1=C(C(=C(C(=C1Cl)Cl)CC2=C(C(=CC(=C2Cl)Cl)Cl)O)O)Cl	C13H6Cl6O2	[M-H]-	404.84	polyala	develop_2min_0B_100B_30mm	Kinetex_C18_30mm	174.52	0.26	0.15	1.05	0.01	0.55	3	No
Pitavastatin calcium	C1CC1C2=NC3=CC=CC=C3C(=C2C=CC(CC(CC(=O)[O-])O)O)C4=CC=C(C=C4)F.C1CC1C2=NC3=CC=CC=C3C(=C2C=CC(CC(CC(=O)[O-])O)O)C4=CC=C(C=C4)F.[Ca+2]	C1CC1C2=NC3=CC=CC=C3C(=C2C=CC(CC(CC(=O)[O-])O)O)C4=CC=C(C=C4)F	C25H23FNO4-	[M-H]-	420.162	polyala	develop_2min_0B_100B_30mm	Kinetex_C18_30mm	207.22	0.11	0.05	0.79	0	0	3	Yes
SSR161421	COC1=CC=C(C=C1)C(=O)NC2=NC3=CC=CC=C3C(=C2C#N)NCC4=CC=CC=C4	COC1=CC=C(C=C1)C(=O)NC2=NC3=CC=CC=C3C(=C2C#N)NCC4=CC=CC=C4	C25H20N4O2	[M+H]+	409.166	polyala	develop_2min_0B_100B_30mm	Kinetex_C18_30mm	202.22	0.16	0.08	0.9	0.02	1.7	3	Yes
SSR161421	COC1=CC=C(C=C1)C(=O)NC2=NC3=CC=CC=C3C(=C2C#N)NCC4=CC=CC=C4	COC1=CC=C(C=C1)C(=O)NC2=NC3=CC=CC=C3C(=C2C#N)NCC4=CC=CC=C4	C25H20N4O2	[M+H-H2O]+	391.155	polyala	develop_2min_0B_100B_30mm	Kinetex_C18_30mm	195.64	0.22	0.11	0.89	0.01	1.3	3	No
SSR161421	COC1=CC=C(C=C1)C(=O)NC2=NC3=CC=CC=C3C(=C2C#N)NCC4=CC=CC=C4	COC1=CC=C(C=C1)C(=O)NC2=NC3=CC=CC=C3C(=C2C#N)NCC4=CC=CC=C4	C25H20N4O2	[M+Na]+	431.148	polyala	develop_2min_0B_100B_30mm	Kinetex_C18_30mm	205.57	2.95	1.43	0.9	0.02	1.7	3	No
SSR161421	COC1=CC=C(C=C1)C(=O)NC2=NC3=CC=CC=C3C(=C2C#N)NCC4=CC=CC=C4	COC1=CC=C(C=C1)C(=O)NC2=NC3=CC=CC=C3C(=C2C#N)NCC4=CC=CC=C4	C25H20N4O2	[M-H]-	407.151	polyala	develop_2min_0B_100B_30mm	Kinetex_C18_30mm	208.2	0.18	0.08	0.83	0	0	3	No
CI-1018	CC1=CC2=C3C(=C1)C(=NC(C(=O)N3CC2)NC(=O)C4=CC=NC=C4)C5=CC=CC=C5	CC1=CC2=C3C(=C1)C(=NC(C(=O)N3CC2)NC(=O)C4=CC=NC=C4)C5=CC=CC=C5	C24H20N4O2	[M+H]+	397.166	polyala	develop_2min_0B_100B_30mm	Kinetex_C18_30mm	199.42	0.67	0.33	0.91	0.02	1.67	3	No
CI-1018	CC1=CC2=C3C(=C1)C(=NC(C(=O)N3CC2)NC(=O)C4=CC=NC=C4)C5=CC=CC=C5	CC1=CC2=C3C(=C1)C(=NC(C(=O)N3CC2)NC(=O)C4=CC=NC=C4)C5=CC=CC=C5	C24H20N4O2	[M+H-H2O]+	379.155	polyala	develop_2min_0B_100B_30mm	Kinetex_C18_30mm	192.45	0.99	0.52	0.91	0.02	1.67	3	Yes
CI-1018	CC1=CC2=C3C(=C1)C(=NC(C(=O)N3CC2)NC(=O)C4=CC=NC=C4)C5=CC=CC=C5	CC1=CC2=C3C(=C1)C(=NC(C(=O)N3CC2)NC(=O)C4=CC=NC=C4)C5=CC=CC=C5	C24H20N4O2	[M+Na]+	419.148	polyala	develop_2min_0B_100B_30mm	Kinetex_C18_30mm	207.06	0.24	0.12	0.93	0.02	2.15	3	No
CI-1018	CC1=CC2=C3C(=C1)C(=NC(C(=O)N3CC2)NC(=O)C4=CC=NC=C4)C5=CC=CC=C5	CC1=CC2=C3C(=C1)C(=NC(C(=O)N3CC2)NC(=O)C4=CC=NC=C4)C5=CC=CC=C5	C24H20N4O2	[M-H]-	395.151	polyala	develop_2min_0B_100B_30mm	Kinetex_C18_30mm	195	0.19	0.09	0.85	0.01	0.68	3	Yes
Ethylhexadecyldimethylammonium bromide	CCCCCCCCCCCCCCCC[N+](C)(C)CC.[Br-]	CCCCCCCCCCCCCCCC[N+](C)(C)CC	C20H44N+	[M]+	298.347	polyala	develop_2min_0B_100B_30mm	Kinetex_C18_30mm	200.37	0.25	0.12	0.98	0.02	1.77	3	Yes
CP-863187	CC(C)C1=NN=C2N1C=C(C=C2)C3=C(N=CO3)C4=C(C=CC(=C4)F)F	CC(C)C1=NN=C2N1C=C(C=C2)C3=C(N=CO3)C4=C(C=CC(=C4)F)F	C18H14F2N4O	[M+H]+	341.121	polyala	develop_2min_0B_100B_30mm	Kinetex_C18_30mm	175.5	0.14	0.08	0.87	0.01	1.33	3	Yes
CP-863187	CC(C)C1=NN=C2N1C=C(C=C2)C3=C(N=CO3)C4=C(C=CC(=C4)F)F	CC(C)C1=NN=C2N1C=C(C=C2)C3=C(N=CO3)C4=C(C=CC(=C4)F)F	C18H14F2N4O	[M+Na]+	363.103	polyala	develop_2min_0B_100B_30mm	Kinetex_C18_30mm	193.12	0.25	0.13	0.87	0.01	1.33	3	Yes
4-Cyclohexylcyclohexanone	C1CCC(CC1)C2CCC(=O)CC2	C1CCC(CC1)C2CCC(=O)CC2	C12H20O	[M+FA-H]-	225.15	polyala	develop_2min_0B_100B_30mm	Kinetex_C18_30mm	160.38	0.18	0.12	0.85	0	0	3	Yes
Flucarbazone-sodium	CN1C(=NN(C1=O)C(=O)[N-]S(=O)(=O)C2=CC=CC=C2OC(F)(F)F)OC.[Na+]	CN1C(=NN(C1=O)C(=O)[N-]S(=O)(=O)C2=CC=CC=C2OC(F)(F)F)OC	C12H10F3N4O6S-	[M+H]+	397.042	polyala	develop_2min_0B_100B_30mm	Kinetex_C18_30mm	174.05	0.21	0.12	0.84	0.01	1.38	3	Yes
Flucarbazone-sodium	CN1C(=NN(C1=O)C(=O)[N-]S(=O)(=O)C2=CC=CC=C2OC(F)(F)F)OC.[Na+]	CN1C(=NN(C1=O)C(=O)[N-]S(=O)(=O)C2=CC=CC=C2OC(F)(F)F)OC	C12H10F3N4O6S-	[M+K]+	434.998	polyala	develop_2min_0B_100B_30mm	Kinetex_C18_30mm	185.32	0.12	0.07	0.84	0.01	1.38	3	Yes
Flucarbazone-sodium	CN1C(=NN(C1=O)C(=O)[N-]S(=O)(=O)C2=CC=CC=C2OC(F)(F)F)OC.[Na+]	CN1C(=NN(C1=O)C(=O)[N-]S(=O)(=O)C2=CC=CC=C2OC(F)(F)F)OC	C12H10F3N4O6S-	[M+Na]+	419.024	polyala	develop_2min_0B_100B_30mm	Kinetex_C18_30mm	183	0.25	0.14	0.84	0.01	1.38	3	No
Flucarbazone-sodium	CN1C(=NN(C1=O)C(=O)[N-]S(=O)(=O)C2=CC=CC=C2OC(F)(F)F)OC.[Na+]	CN1C(=NN(C1=O)C(=O)[N-]S(=O)(=O)C2=CC=CC=C2OC(F)(F)F)OC	C12H10F3N4O6S-	[M-H]-	395.028	polyala	develop_2min_0B_100B_30mm	Kinetex_C18_30mm	182.96	0.1	0.06	0.79	0	0	3	Yes
Oxypurinol	C1=NNC2=C1C(=O)NC(=O)N2	C1=NNC2=C1C(=O)NC(=O)N2	C5H4N4O2	[M-H]-	151.026	polyala	develop_2min_0B_100B_30mm	Kinetex_C18_30mm	129.22	0.71	0.55	0.66	0.01	0.87	3	Yes
MK-547	CCCCC1=NC2=C(C=C1)C(C(C2C3=C(C=C(C=C3)OC)CC(C)C(=O)[O-])C(=O)[O-])C4=CC5=C(C=C4)OCO5.[Na+].[Na+]	CCCCC1=NC2=C(C=C1)C(C(C2C3=C(C=C(C=C3)OC)CC(C)C(=O)[O-])C(=O)[O-])C4=CC5=C(C=C4)OCO5	C31H31NO7-2	[M+K]+	570.189	polyala	develop_2min_0B_100B_30mm	Kinetex_C18_30mm	248.6	0.49	0.2	0.97	0.01	0.59	3	Yes
MK-547	CCCCC1=NC2=C(C=C1)C(C(C2C3=C(C=C(C=C3)OC)CC(C)C(=O)[O-])C(=O)[O-])C4=CC5=C(C=C4)OCO5.[Na+].[Na+]	CCCCC1=NC2=C(C=C1)C(C(C2C3=C(C=C(C=C3)OC)CC(C)C(=O)[O-])C(=O)[O-])C4=CC5=C(C=C4)OCO5	C31H31NO7-2	[M+Na]+	554.215	polyala	develop_2min_0B_100B_30mm	Kinetex_C18_30mm	233.45	0.71	0.3	0.97	0.01	0.59	3	No
MK-547	CCCCC1=NC2=C(C=C1)C(C(C2C3=C(C=C(C=C3)OC)CC(C)C(=O)[O-])C(=O)[O-])C4=CC5=C(C=C4)OCO5.[Na+].[Na+]	CCCCC1=NC2=C(C=C1)C(C(C2C3=C(C=C(C=C3)OC)CC(C)C(=O)[O-])C(=O)[O-])C4=CC5=C(C=C4)OCO5	C31H31NO7-2	[M-H]-	530.218	polyala	develop_2min_0B_100B_30mm	Kinetex_C18_30mm	235.99	0.1	0.04	0.9	0.01	0.64	3	Yes
2,4-Dinitrotoluene	CC1=C(C=C(C=C1)[N+](=O)[O-])[N+](=O)[O-]	CC1=C(C=C(C=C1)[N+](=O)[O-])[N+](=O)[O-]	C7H6N2O4	[M-H]-	181.025	polyala	develop_2min_0B_100B_30mm	Kinetex_C18_30mm	133.92	0.62	0.47	0.85	0	0	3	No
Dialifor	CCOP(=S)(OCC)SC(CCl)N1C(=O)C2=CC=CC=C2C1=O	CCOP(=S)(OCC)SC(CCl)N1C(=O)C2=CC=CC=C2C1=O	C14H17ClNO4PS2	[M+Na]+	415.992	polyala	develop_2min_0B_100B_30mm	Kinetex_C18_30mm	184.21	0.2	0.11	0.99	0.01	1.17	3	Yes
4,4'-Dichlorodiphenyl sulfone	C1=CC(=CC=C1S(=O)(=O)C2=CC=C(C=C2)Cl)Cl	C1=CC(=CC=C1S(=O)(=O)C2=CC=C(C=C2)Cl)Cl	C12H8Cl2O2S	[M+H]+	286.969	polyala	develop_2min_0B_100B_30mm	Kinetex_C18_30mm	157.45	0.28	0.18	0.92	0.02	2.5	3	No
4,4'-Dichlorodiphenyl sulfone	C1=CC(=CC=C1S(=O)(=O)C2=CC=C(C=C2)Cl)Cl	C1=CC(=CC=C1S(=O)(=O)C2=CC=C(C=C2)Cl)Cl	C12H8Cl2O2S	[M+Na]+	308.951	polyala	develop_2min_0B_100B_30mm	Kinetex_C18_30mm	174.61	1.11	0.63	0.92	0.02	2.5	3	No
4,4'-Dichlorodiphenyl sulfone	C1=CC(=CC=C1S(=O)(=O)C2=CC=C(C=C2)Cl)Cl	C1=CC(=CC=C1S(=O)(=O)C2=CC=C(C=C2)Cl)Cl	C12H8Cl2O2S	[M+Na]+	308.951	polyala	develop_2min_0B_100B_30mm	Kinetex_C18_30mm	149.28	1.3	0.87	0.92	0.02	2.5	3	No
Butam	CC(C)N(CC1=CC=CC=C1)C(=O)C(C)(C)C	CC(C)N(CC1=CC=CC=C1)C(=O)C(C)(C)C	C15H23NO	[M+H]+	234.185	polyala	develop_2min_0B_100B_30mm	Kinetex_C18_30mm	156.24	0.08	0.05	0.96	0.01	1.21	3	Yes
Butam	CC(C)N(CC1=CC=CC=C1)C(=O)C(C)(C)C	CC(C)N(CC1=CC=CC=C1)C(=O)C(C)(C)C	C15H23NO	[M+Na]+	256.167	polyala	develop_2min_0B_100B_30mm	Kinetex_C18_30mm	163.46	0.28	0.17	0.96	0.01	1.21	3	Yes
Methylparaben	COC(=O)C1=CC=C(C=C1)O	COC(=O)C1=CC=C(C=C1)O	C8H8O3	[M-H]-	151.04	polyala	develop_2min_0B_100B_30mm	Kinetex_C18_30mm	134.17	0.65	0.49	0.76	0	0	3	Yes
Benzidine	C1=CC(=CC=C1C2=CC=C(C=C2)N)N	C1=CC(=CC=C1C2=CC=C(C=C2)N)N	C12H12N2	[M+H]+	185.107	polyala	develop_2min_0B_100B_30mm	Kinetex_C18_30mm	150.1	1.29	0.86	0.59	0.03	4.92	3	Yes
Triphenyltin fluoride	C1=CC=C(C=C1)[Sn](C2=CC=CC=C2)(C3=CC=CC=C3)F	C1=CC=C(C=C1)[Sn](C2=CC=CC=C2)(C3=CC=CC=C3)F	C18H15FSn	[M+H-H2O]+	353.015	polyala	develop_2min_0B_100B_30mm	Kinetex_C18_30mm	164.64	0.43	0.26	0.82	0.01	1.41	3	Yes
PharmaGSID_48513	CC1=C(C=CC(=C1)F)C2=CC(=NC=C2N(C)C(=O)C(C)(C)C3=CC(=CC(=C3)C(F)(F)F)C(F)(F)F)N4CCC(C4CO)O	CC1=C(C=CC(=C1)F)C2=CC(=NC=C2N(C)C(=O)C(C)(C)C3=CC(=CC(=C3)C(F)(F)F)C(F)(F)F)N4CCC(C4CO)O	C30H30F7N3O3	[M+Cl]-	648.187	polyala	develop_2min_0B_100B_30mm	Kinetex_C18_30mm	240.92	0.2	0.08	0.89	0.01	1.3	3	No
PharmaGSID_48513	CC1=C(C=CC(=C1)F)C2=CC(=NC=C2N(C)C(=O)C(C)(C)C3=CC(=CC(=C3)C(F)(F)F)C(F)(F)F)N4CCC(C4CO)O	CC1=C(C=CC(=C1)F)C2=CC(=NC=C2N(C)C(=O)C(C)(C)C3=CC(=CC(=C3)C(F)(F)F)C(F)(F)F)N4CCC(C4CO)O	C30H30F7N3O3	[M+FA-H]-	658.216	polyala	develop_2min_0B_100B_30mm	Kinetex_C18_30mm	243.91	0.2	0.08	0.89	0.01	1.3	3	No
PharmaGSID_47263	CCN1C2=C(C(=N1)C)N=C(CNC2=O)C3=CC=C(C=C3)O	CCN1C2=C(C(=N1)C)N=C(CNC2=O)C3=CC=C(C=C3)O	C15H16N4O2	[M+H]+	285.135	polyala	develop_2min_0B_100B_30mm	Kinetex_C18_30mm	168.16	0.23	0.14	0.83	0.02	2.41	3	Yes
PharmaGSID_47263	CCN1C2=C(C(=N1)C)N=C(CNC2=O)C3=CC=C(C=C3)O	CCN1C2=C(C(=N1)C)N=C(CNC2=O)C3=CC=C(C=C3)O	C15H16N4O2	[M-H]-	283.12	polyala	develop_2min_0B_100B_30mm	Kinetex_C18_30mm	172.5	0.29	0.17	0.78	0	0	3	Yes
N-Phenyl-1,4-benzenediamine	C1=CC=C(C=C1)NC2=CC=C(C=C2)N	C1=CC=C(C=C1)NC2=CC=C(C=C2)N	C12H12N2	[M+H]+	185.107	polyala	develop_2min_0B_100B_30mm	Kinetex_C18_30mm	141.12	0.27	0.19	0.77	0.01	1.51	3	Yes
Metconazole	CC1(CCC(C1(CN2C=NC=N2)O)CC3=CC=C(C=C3)Cl)C	CC1(CCC(C1(CN2C=NC=N2)O)CC3=CC=C(C=C3)Cl)C	C17H22ClN3O	[M+FA-H]-	364.143	polyala	develop_2min_0B_100B_30mm	Kinetex_C18_30mm	184.26	0.23	0.12	0.92	0.01	1.25	3	No
Metconazole	CC1(CCC(C1(CN2C=NC=N2)O)CC3=CC=C(C=C3)Cl)C	CC1(CCC(C1(CN2C=NC=N2)O)CC3=CC=C(C=C3)Cl)C	C17H22ClN3O	[M+H]+	320.152	polyala	develop_2min_0B_100B_30mm	Kinetex_C18_30mm	169.03	0.22	0.13	0.98	0.02	1.55	3	Yes
Metconazole	CC1(CCC(C1(CN2C=NC=N2)O)CC3=CC=C(C=C3)Cl)C	CC1(CCC(C1(CN2C=NC=N2)O)CC3=CC=C(C=C3)Cl)C	C17H22ClN3O	[M+H-H2O]+	302.142	polyala	develop_2min_0B_100B_30mm	Kinetex_C18_30mm	180.71	0.2	0.11	1.01	0.02	1.71	3	No
Fomesafen	CS(=O)(=O)NC(=O)C1=C(C=CC(=C1)OC2=C(C=C(C=C2)C(F)(F)F)Cl)[N+](=O)[O-]	CS(=O)(=O)NC(=O)C1=C(C=CC(=C1)OC2=C(C=C(C=C2)C(F)(F)F)Cl)[N+](=O)[O-]	C15H10ClF3N2O6S	[M+K]+	476.953	polyala	develop_2min_0B_100B_30mm	Kinetex_C18_30mm	211.96	0.25	0.12	0.91	0.02	1.67	3	Yes
Fomesafen	CS(=O)(=O)NC(=O)C1=C(C=CC(=C1)OC2=C(C=C(C=C2)C(F)(F)F)Cl)[N+](=O)[O-]	CS(=O)(=O)NC(=O)C1=C(C=CC(=C1)OC2=C(C=C(C=C2)C(F)(F)F)Cl)[N+](=O)[O-]	C15H10ClF3N2O6S	[M+K]+	476.953	polyala	develop_2min_0B_100B_30mm	Kinetex_C18_30mm	199.7	0.98	0.49	0.91	0.02	1.67	3	Yes
Fomesafen	CS(=O)(=O)NC(=O)C1=C(C=CC(=C1)OC2=C(C=C(C=C2)C(F)(F)F)Cl)[N+](=O)[O-]	CS(=O)(=O)NC(=O)C1=C(C=CC(=C1)OC2=C(C=C(C=C2)C(F)(F)F)Cl)[N+](=O)[O-]	C15H10ClF3N2O6S	[M+Na]+	460.979	polyala	develop_2min_0B_100B_30mm	Kinetex_C18_30mm	199.05	0.16	0.08	0.91	0.02	1.67	3	Yes
Fomesafen	CS(=O)(=O)NC(=O)C1=C(C=CC(=C1)OC2=C(C=C(C=C2)C(F)(F)F)Cl)[N+](=O)[O-]	CS(=O)(=O)NC(=O)C1=C(C=CC(=C1)OC2=C(C=C(C=C2)C(F)(F)F)Cl)[N+](=O)[O-]	C15H10ClF3N2O6S	[M-H]-	436.983	polyala	develop_2min_0B_100B_30mm	Kinetex_C18_30mm	194.77	0.37	0.19	0.87	0.01	1.32	3	Yes
Progesterone	CC(=O)C1CCC2C1(CCC3C2CCC4=CC(=O)CCC34C)C	CC(=O)C1CCC2C1(CCC3C2CCC4=CC(=O)CCC34C)C	C21H30O2	[M+H]+	315.232	polyala	develop_2min_0B_100B_30mm	Kinetex_C18_30mm	177.98	0.21	0.12	1.02	0.02	1.5	3	Yes
CP-105696	C1CCC(C1)(C2=CC3=C(C=C2)C(C(CO3)CC4=CC=C(C=C4)C5=CC=CC=C5)O)C(=O)O	C1CCC(C1)(C2=CC3=C(C=C2)C(C(CO3)CC4=CC=C(C=C4)C5=CC=CC=C5)O)C(=O)O	C28H28O4	[M+K]+	467.162	polyala	develop_2min_0B_100B_30mm	Kinetex_C18_30mm	208.29	1.49	0.72	1.06	0.01	1.09	3	No
Glybenclamide	COC1=C(C=C(C=C1)Cl)C(=O)NCCC2=CC=C(C=C2)S(=O)(=O)NC(=O)NC3CCCCC3	COC1=C(C=C(C=C1)Cl)C(=O)NCCC2=CC=C(C=C2)S(=O)(=O)NC(=O)NC3CCCCC3	C23H28ClN3O5S	[M+H]+	494.151	polyala	develop_2min_0B_100B_30mm	Kinetex_C18_30mm	204.36	0.3	0.14	0.93	0.02	2.15	3	Yes
Glybenclamide	COC1=C(C=C(C=C1)Cl)C(=O)NCCC2=CC=C(C=C2)S(=O)(=O)NC(=O)NC3CCCCC3	COC1=C(C=C(C=C1)Cl)C(=O)NCCC2=CC=C(C=C2)S(=O)(=O)NC(=O)NC3CCCCC3	C23H28ClN3O5S	[M+K]+	532.107	polyala	develop_2min_0B_100B_30mm	Kinetex_C18_30mm	221.61	0.15	0.07	0.93	0.02	2.15	3	Yes
4-tert-Butylphenol	CC(C)(C)C1=CC=C(C=C1)O	CC(C)(C)C1=CC=C(C=C1)O	C10H14O	[M+FA-H]-	195.103	polyala	develop_2min_0B_100B_30mm	Kinetex_C18_30mm	149.63	0.27	0.18	0.75	0.01	1.55	3	No
Dihexyl phthalate	CCCCCCOC(=O)C1=CC=CC=C1C(=O)OCCCCCC	CCCCCCOC(=O)C1=CC=CC=C1C(=O)OCCCCCC	C20H30O4	[M+H]+	335.222	polyala	develop_2min_0B_100B_30mm	Kinetex_C18_30mm	178.51	0.54	0.3	1.01	0.02	1.71	3	No
FR130739	CCCCC1=NC2=C(N1CC3=CC=C(C=C3)C4=CC=CC=C4C5=NN=N[N-]5)N=CC=C2.[Na+]	CCCCC1=NC2=C(N1CC3=CC=C(C=C3)C4=CC=CC=C4C5=NN=N[N-]5)N=CC=C2	C24H22N7-	[M+H]+	410.209	polyala	develop_2min_0B_100B_30mm	Kinetex_C18_30mm	195.45	0.33	0.17	0.88	0.02	2.27	3	Yes
Thimerosal	CC[Hg]SC1=CC=CC=C1C(=O)[O-].[Na+]	CC[Hg]SC1=CC=CC=C1C(=O)[O-]	C9H9HgO2S-	[M+H-H2O]+	367.008	polyala	develop_2min_0B_100B_30mm	Kinetex_C18_30mm	137.23	0.08	0.06	0.88	0.02	2.27	3	Yes
2-Ethyl-3-hydroxy-4H-pyran-4-one	CCC1=C(C(=O)C=CO1)O	CCC1=C(C(=O)C=CO1)O	C7H8O3	[M-H]-	139.04	polyala	develop_2min_0B_100B_30mm	Kinetex_C18_30mm	133.48	0.22	0.16	0.73	0	0	3	Yes
2,6-Dimethylaniline	CC1=C(C(=CC=C1)C)N	CC1=C(C(=CC=C1)C)N	C8H11N	[M+H]+	122.096	polyala	develop_2min_0B_100B_30mm	Kinetex_C18_30mm	130.3	0.27	0.2	0.71	0	0	3	Yes
4-Pentylaniline	CCCCCC1=CC=C(C=C1)N	CCCCCC1=CC=C(C=C1)N	C11H17N	[M+H]+	164.143	polyala	develop_2min_0B_100B_30mm	Kinetex_C18_30mm	152.48	0.23	0.15	0.78	0	0	3	Yes
Butyl acrylate	CCCCOC(=O)C=C	CCCCOC(=O)C=C	C7H12O2	[M+FA-H]-	173.082	polyala	develop_2min_0B_100B_30mm	Kinetex_C18_30mm	141.48	0	0	0.73	0.01	0.79	3	No
Chlorbromuron	CN(C(=O)NC1=CC(=C(C=C1)Br)Cl)OC	CN(C(=O)NC1=CC(=C(C=C1)Br)Cl)OC	C9H10BrClN2O2	[M+H]+	292.969	polyala	develop_2min_0B_100B_30mm	Kinetex_C18_30mm	153.04	0.21	0.14	0.85	0	0	3	Yes
Carbosulfan	CCCCN(CCCC)SN(C)C(=O)OC1=CC=CC2=C1OC(C2)(C)C	CCCCN(CCCC)SN(C)C(=O)OC1=CC=CC2=C1OC(C2)(C)C	C20H32N2O3S	[M+H]+	381.221	polyala	develop_2min_0B_100B_30mm	Kinetex_C18_30mm	188.74	0.18	0.09	1.1	0	0	3	Yes
Carbosulfan	CCCCN(CCCC)SN(C)C(=O)OC1=CC=CC2=C1OC(C2)(C)C	CCCCN(CCCC)SN(C)C(=O)OC1=CC=CC2=C1OC(C2)(C)C	C20H32N2O3S	[M+Na]+	403.203	polyala	develop_2min_0B_100B_30mm	Kinetex_C18_30mm	201.6	0.17	0.08	1.1	0	0	3	Yes
Pyrazolone T	C1C(=NN(C1=O)C2=CC=C(C=C2)S(=O)(=O)O)C(=O)O	C1C(=NN(C1=O)C2=CC=C(C=C2)S(=O)(=O)O)C(=O)O	C10H8N2O6S	[M+H]+	285.018	polyala	develop_2min_0B_100B_30mm	Kinetex_C18_30mm	162.74	0	0	0.69	0	0	3	Yes
Pyrazolone T	C1C(=NN(C1=O)C2=CC=C(C=C2)S(=O)(=O)O)C(=O)O	C1C(=NN(C1=O)C2=CC=C(C=C2)S(=O)(=O)O)C(=O)O	C10H8N2O6S	[M+H-H2O]+	267.007	polyala	develop_2min_0B_100B_30mm	Kinetex_C18_30mm	157.76	0.21	0.14	0.69	0	0	3	Yes
Pyrazolone T	C1C(=NN(C1=O)C2=CC=C(C=C2)S(=O)(=O)O)C(=O)O	C1C(=NN(C1=O)C2=CC=C(C=C2)S(=O)(=O)O)C(=O)O	C10H8N2O6S	[M-H]-	283.003	polyala	develop_2min_0B_100B_30mm	Kinetex_C18_30mm	163.77	0	0	0.71	0	0	3	Yes
Candoxatril	COCCOCC(CC1(CCCC1)C(=O)NC2CCC(CC2)C(=O)O)C(=O)OC3=CC4=C(CCC4)C=C3	COCCOCC(CC1(CCCC1)C(=O)NC2CCC(CC2)C(=O)O)C(=O)OC3=CC4=C(CCC4)C=C3	C29H41NO7	[M+H]+	516.296	polyala	develop_2min_0B_100B_30mm	Kinetex_C18_30mm	225.25	0	0	0.92	0.01	1.25	3	Yes
Candoxatril	COCCOCC(CC1(CCCC1)C(=O)NC2CCC(CC2)C(=O)O)C(=O)OC3=CC4=C(CCC4)C=C3	COCCOCC(CC1(CCCC1)C(=O)NC2CCC(CC2)C(=O)O)C(=O)OC3=CC4=C(CCC4)C=C3	C29H41NO7	[M+K]+	554.251	polyala	develop_2min_0B_100B_30mm	Kinetex_C18_30mm	224.82	0.27	0.12	0.91	0	0	3	Yes
Candoxatril	COCCOCC(CC1(CCCC1)C(=O)NC2CCC(CC2)C(=O)O)C(=O)OC3=CC4=C(CCC4)C=C3	COCCOCC(CC1(CCCC1)C(=O)NC2CCC(CC2)C(=O)O)C(=O)OC3=CC4=C(CCC4)C=C3	C29H41NO7	[M-H]-	514.281	polyala	develop_2min_0B_100B_30mm	Kinetex_C18_30mm	228.28	0	0	0.91	0.01	0.64	3	Yes
Isoborneol	CC1(C2CCC1(C(C2)O)C)C	CC1(C2CCC1(C(C2)O)C)C	C10H18O	[M+FA-H]-	199.134	polyala	develop_2min_0B_100B_30mm	Kinetex_C18_30mm	153.12	0	0	0.81	0	0	3	No
3-Phenylprop-2-en-1-yl propanoate	CCC(=O)OCC=CC1=CC=CC=C1	CCC(=O)OCC=CC1=CC=CC=C1	C12H14O2	[M+FA-H]-	235.098	polyala	develop_2min_0B_100B_30mm	Kinetex_C18_30mm	158.26	0.21	0.13	0.83	0	0	3	No
CP-544439	C1COCCC1(C(=O)NO)NS(=O)(=O)C2=CC=C(C=C2)OC3=CC=C(C=C3)F	C1COCCC1(C(=O)NO)NS(=O)(=O)C2=CC=C(C=C2)OC3=CC=C(C=C3)F	C18H19FN2O6S	[M+H]+	411.102	polyala	develop_2min_0B_100B_30mm	Kinetex_C18_30mm	194.2	0	0	0.78	0	0	3	Yes
CP-544439	C1COCCC1(C(=O)NO)NS(=O)(=O)C2=CC=C(C=C2)OC3=CC=C(C=C3)F	C1COCCC1(C(=O)NO)NS(=O)(=O)C2=CC=C(C=C2)OC3=CC=C(C=C3)F	C18H19FN2O6S	[M+K]+	449.058	polyala	develop_2min_0B_100B_30mm	Kinetex_C18_30mm	199.54	0	0	0.78	0	0	3	Yes
CP-544439	C1COCCC1(C(=O)NO)NS(=O)(=O)C2=CC=C(C=C2)OC3=CC=C(C=C3)F	C1COCCC1(C(=O)NO)NS(=O)(=O)C2=CC=C(C=C2)OC3=CC=C(C=C3)F	C18H19FN2O6S	[M+K]+	449.058	polyala	develop_2min_0B_100B_30mm	Kinetex_C18_30mm	212.83	0	0	0.78	0	0	3	Yes
CP-544439	C1COCCC1(C(=O)NO)NS(=O)(=O)C2=CC=C(C=C2)OC3=CC=C(C=C3)F	C1COCCC1(C(=O)NO)NS(=O)(=O)C2=CC=C(C=C2)OC3=CC=C(C=C3)F	C18H19FN2O6S	[M+Na]+	433.084	polyala	develop_2min_0B_100B_30mm	Kinetex_C18_30mm	200.72	0	0	0.78	0	0	3	Yes
CP-544439	C1COCCC1(C(=O)NO)NS(=O)(=O)C2=CC=C(C=C2)OC3=CC=C(C=C3)F	C1COCCC1(C(=O)NO)NS(=O)(=O)C2=CC=C(C=C2)OC3=CC=C(C=C3)F	C18H19FN2O6S	[M-H]-	409.087	polyala	develop_2min_0B_100B_30mm	Kinetex_C18_30mm	186.68	0.12	0.06	0.78	0.01	0.74	3	Yes
3-[Ethyl(phenyl)amino]propanenitrile	CCN(CCC#N)C1=CC=CC=C1	CCN(CCC#N)C1=CC=CC=C1	C11H14N2	[M+Cl]-	209.085	polyala	develop_2min_0B_100B_30mm	Kinetex_C18_30mm	146.49	0.12	0.08	0.76	0	0	3	No
3-[Ethyl(phenyl)amino]propanenitrile	CCN(CCC#N)C1=CC=CC=C1	CCN(CCC#N)C1=CC=CC=C1	C11H14N2	[M+H]+	175.123	polyala	develop_2min_0B_100B_30mm	Kinetex_C18_30mm	139.12	0	0	0.79	0	0	3	Yes
Benzyl methacrylate	CC(=C)C(=O)OCC1=CC=CC=C1	CC(=C)C(=O)OCC1=CC=CC=C1	C11H12O2	[M+H]+	177.091	polyala	develop_2min_0B_100B_30mm	Kinetex_C18_30mm	134.5	0.25	0.18	0.79	0	0	3	No
Nonanal	CCCCCCCCC=O	CCCCCCCCC=O	C9H18O	[M+FA-H]-	187.134	polyala	develop_2min_0B_100B_30mm	Kinetex_C18_30mm	155.82	0	0	0.86	0	0	3	No
Diiodomethyl 4-methylphenyl sulfone	CC1=CC=C(C=C1)S(=O)(=O)C(I)I	CC1=CC=C(C=C1)S(=O)(=O)C(I)I	C8H8I2O2S	[M+Na]+	444.823	polyala	develop_2min_0B_100B_30mm	Kinetex_C18_30mm	162.33	0	0	0.78	0	0	3	Yes
Linoleic acid	CCCCCC=CCC=CCCCCCCCC(=O)O	CCCCCC=CCC=CCCCCCCCC(=O)O	C18H32O2	[M-H]-	279.233	polyala	develop_2min_0B_100B_30mm	Kinetex_C18_30mm	178.48	0	0	0.91	0	0	3	No
2-Methoxy-5-nitroaniline	COC1=C(C=C(C=C1)[N+](=O)[O-])N	COC1=C(C=C(C=C1)[N+](=O)[O-])N	C7H8N2O3	[M+H]+	169.061	polyala	develop_2min_0B_100B_30mm	Kinetex_C18_30mm	137.37	0	0	0.75	0.01	1.55	3	Yes
Pentamidine isethionate	C1=CC(=CC=C1C(=N)N)OCCCCCOC2=CC=C(C=C2)C(=N)N.C(CS(=O)(=O)O)O.C(CS(=O)(=O)O)O	C1=CC(=CC=C1C(=N)N)OCCCCCOC2=CC=C(C=C2)C(=N)N	C19H24N4O2	[M+H]+	341.197	polyala	develop_2min_0B_100B_30mm	Kinetex_C18_30mm	174.06	0	0	0.71	0	0	3	Yes
Sulfuric acid, monononyl ester, sodium salt	CCCCCCCCCOS(=O)(=O)[O-].[Na+]	CCCCCCCCCOS(=O)(=O)[O-]	C9H19O4S-	[M-H-H2O]-	205.09	polyala	develop_2min_0B_100B_30mm	Kinetex_C18_30mm	151.47	0.45	0.3	0.79	0	0	3	Yes
2,4-Diaminotoluene	CC1=C(C=C(C=C1)N)N	CC1=C(C=C(C=C1)N)N	C7H10N2	[M+H]+	123.092	polyala	develop_2min_0B_100B_30mm	Kinetex_C18_30mm	125.89	1.8	1.43	0.78	0.01	0.74	3	Yes
1,10-Phenanthroline	C1=CC2=C(C3=C(C=CC=N3)C=C2)N=C1	C1=CC2=C(C3=C(C=CC=N3)C=C2)N=C1	C12H8N2	[M+H]+	181.076	polyala	develop_2min_0B_100B_30mm	Kinetex_C18_30mm	132.43	0	0	0.71	0	0	3	Yes
1,10-Phenanthroline	C1=CC2=C(C3=C(C=CC=N3)C=C2)N=C1	C1=CC2=C(C3=C(C=CC=N3)C=C2)N=C1	C12H8N2	[M+Na]+	203.058	polyala	develop_2min_0B_100B_30mm	Kinetex_C18_30mm	142.63	0	0	0.71	0	0	3	Yes
Triphenylsilanol	C1=CC=C(C=C1)[Si](C2=CC=CC=C2)(C3=CC=CC=C3)O	C1=CC=C(C=C1)[Si](C2=CC=CC=C2)(C3=CC=CC=C3)O	C18H16OSi	[M+H]+	277.104	polyala	develop_2min_0B_100B_30mm	Kinetex_C18_30mm	160.59	0.21	0.13	0.9	0.01	0.64	3	No
Triphenylsilanol	C1=CC=C(C=C1)[Si](C2=CC=CC=C2)(C3=CC=CC=C3)O	C1=CC=C(C=C1)[Si](C2=CC=CC=C2)(C3=CC=CC=C3)O	C18H16OSi	[M+H-H2O]+	259.094	polyala	develop_2min_0B_100B_30mm	Kinetex_C18_30mm	160.53	0.21	0.13	0.91	0	0	3	No
Dihydrojasmone lactone	CCCCCCC1(CCC(=O)O1)C	CCCCCCC1(CCC(=O)O1)C	C11H20O2	[M+FA-H]-	229.144	polyala	develop_2min_0B_100B_30mm	Kinetex_C18_30mm	156.99	0	0	0.85	0	0	3	No
Dihydrojasmone lactone	CCCCCCC1(CCC(=O)O1)C	CCCCCCC1(CCC(=O)O1)C	C11H20O2	[M+H-H2O]+	167.143	polyala	develop_2min_0B_100B_30mm	Kinetex_C18_30mm	139.17	0	0	0.87	0.01	1.32	3	Yes
Dihydrojasmone lactone	CCCCCCC1(CCC(=O)O1)C	CCCCCCC1(CCC(=O)O1)C	C11H20O2	[M-H]-	183.139	polyala	develop_2min_0B_100B_30mm	Kinetex_C18_30mm	152.73	0.25	0.16	0.85	0	0	3	No
4-Acetylaminophenylacetic acid	CC(=O)NC1=CC=C(C=C1)CC(=O)O	CC(=O)NC1=CC=C(C=C1)CC(=O)O	C10H11NO3	[M+H]+	194.081	polyala	develop_2min_0B_100B_30mm	Kinetex_C18_30mm	144.65	0	0	0.72	0.01	1.61	3	Yes
4-Acetylaminophenylacetic acid	CC(=O)NC1=CC=C(C=C1)CC(=O)O	CC(=O)NC1=CC=C(C=C1)CC(=O)O	C10H11NO3	[M+H-H2O]+	176.071	polyala	develop_2min_0B_100B_30mm	Kinetex_C18_30mm	139.06	0	0	0.73	0	0	3	Yes
4-Acetylaminophenylacetic acid	CC(=O)NC1=CC=C(C=C1)CC(=O)O	CC(=O)NC1=CC=C(C=C1)CC(=O)O	C10H11NO3	[M+Na]+	216.063	polyala	develop_2min_0B_100B_30mm	Kinetex_C18_30mm	141.01	0.23	0.16	0.71	0	0	3	Yes
Hexadecanoic acid	CCCCCCCCCCCCCCCC(=O)O	CCCCCCCCCCCCCCCC(=O)O	C16H32O2	[M-H]-	255.233	polyala	develop_2min_0B_100B_30mm	Kinetex_C18_30mm	172.96	0.12	0.07	1.12	0	0	3	Yes
4-Chloromercuribenzoic acid	C1=CC(=CC=C1C(=O)O)[Hg]Cl	C1=CC(=CC=C1C(=O)O)[Hg]Cl	C7H5ClHgO2	[M-H]-	356.961	polyala	develop_2min_0B_100B_30mm	Kinetex_C18_30mm	142.66	0	0	0.74	0	0	3	No
Pentaerythritol triacrylate	C=CC(=O)OCC(CO)(COC(=O)C=C)COC(=O)C=C	C=CC(=O)OCC(CO)(COC(=O)C=C)COC(=O)C=C	C14H18O7	[M+H-H2O]+	281.102	polyala	develop_2min_0B_100B_30mm	Kinetex_C18_30mm	157.84	0	0	0.81	0	0	3	Yes
3,5-Dichloroaniline	C1=C(C=C(C=C1Cl)Cl)N	C1=C(C=C(C=C1Cl)Cl)N	C6H5Cl2N	[M+H]+	161.987	polyala	develop_2min_0B_100B_30mm	Kinetex_C18_30mm	135.67	0	0	0.81	0	0	3	Yes
Dantrolene sodium	C1C(=NC(=O)N1N=CC2=CC=C(O2)C3=CC=C(C=C3)[N+](=O)[O-])[O-].[Na+]	C1C(=NC(=O)N1N=CC2=CC=C(O2)C3=CC=C(C=C3)[N+](=O)[O-])[O-]	C14H9N4O5-	[M+FA-H]-	359.063	polyala	develop_2min_0B_100B_30mm	Kinetex_C18_30mm	178.97	0.32	0.18	0.74	0	0	3	No
Dantrolene sodium	C1C(=NC(=O)N1N=CC2=CC=C(O2)C3=CC=C(C=C3)[N+](=O)[O-])[O-].[Na+]	C1C(=NC(=O)N1N=CC2=CC=C(O2)C3=CC=C(C=C3)[N+](=O)[O-])[O-]	C14H9N4O5-	[M+H]+	315.072	polyala	develop_2min_0B_100B_30mm	Kinetex_C18_30mm	174.2	0.19	0.11	0.78	0	0	3	Yes
Dantrolene sodium	C1C(=NC(=O)N1N=CC2=CC=C(O2)C3=CC=C(C=C3)[N+](=O)[O-])[O-].[Na+]	C1C(=NC(=O)N1N=CC2=CC=C(O2)C3=CC=C(C=C3)[N+](=O)[O-])[O-]	C14H9N4O5-	[M-H]-	313.058	polyala	develop_2min_0B_100B_30mm	Kinetex_C18_30mm	178.1	0	0	0.79	0	0	3	No
Chlorhexidine	C1=CC(=CC=C1NC(=NC(=NCCCCCCN=C(N)N=C(N)NC2=CC=C(C=C2)Cl)N)N)Cl	C1=CC(=CC=C1NC(=NC(=NCCCCCCN=C(N)N=C(N)NC2=CC=C(C=C2)Cl)N)N)Cl	C22H30Cl2N10	[M+Cl]-	539.173	polyala	develop_2min_0B_100B_30mm	Kinetex_C18_30mm	247.75	0	0	0.73	0.01	0.79	3	Yes
Chlorhexidine	C1=CC(=CC=C1NC(=NC(=NCCCCCCN=C(N)N=C(N)NC2=CC=C(C=C2)Cl)N)N)Cl	C1=CC(=CC=C1NC(=NC(=NCCCCCCN=C(N)N=C(N)NC2=CC=C(C=C2)Cl)N)N)Cl	C22H30Cl2N10	[M+Na]+	527.192	polyala	develop_2min_0B_100B_30mm	Kinetex_C18_30mm	219.71	1.04	0.47	0.78	0	0	3	Yes
2-Ethyl-2-hexenal	CCCC=C(CC)C=O	CCCC=C(CC)C=O	C8H14O	[M+FA-H]-	171.103	polyala	develop_2min_0B_100B_30mm	Kinetex_C18_30mm	147.12	0.13	0.09	0.76	0	0	3	No
1-Dodecanamine	CCCCCCCCCCCCN	CCCCCCCCCCCCN	C12H27N	[M+H]+	186.222	polyala	develop_2min_0B_100B_30mm	Kinetex_C18_30mm	167.08	0	0	0.83	0	0	3	Yes
Purpurin	C1=CC=C2C(=C1)C(=O)C3=C(C2=O)C(=C(C=C3O)O)O	C1=CC=C2C(=C1)C(=O)C3=C(C2=O)C(=C(C=C3O)O)O	C14H8O5	[M+H]+	257.044	polyala	develop_2min_0B_100B_30mm	Kinetex_C18_30mm	146.19	0	0	0.9	0	0	3	Yes
Purpurin	C1=CC=C2C(=C1)C(=O)C3=C(C2=O)C(=C(C=C3O)O)O	C1=CC=C2C(=C1)C(=O)C3=C(C2=O)C(=C(C=C3O)O)O	C14H8O5	[M-H]-	255.03	polyala	develop_2min_0B_100B_30mm	Kinetex_C18_30mm	150.34	0	0	0.9	0	0	3	Yes
Tris(1,3-dichloro-2-propyl) phosphate	C(C(CCl)OP(=O)(OC(CCl)CCl)OC(CCl)CCl)Cl	C(C(CCl)OP(=O)(OC(CCl)CCl)OC(CCl)CCl)Cl	C9H15Cl6O4P	[M+H]+	430.888	polyala	develop_2min_0B_100B_30mm	Kinetex_C18_30mm	178.74	0	0	0.89	0.01	1.3	3	Yes
Tris(1,3-dichloro-2-propyl) phosphate	C(C(CCl)OP(=O)(OC(CCl)CCl)OC(CCl)CCl)Cl	C(C(CCl)OP(=O)(OC(CCl)CCl)OC(CCl)CCl)Cl	C9H15Cl6O4P	[M+Na]+	452.87	polyala	develop_2min_0B_100B_30mm	Kinetex_C18_30mm	184.76	0	0	0.88	0	0	3	Yes
Monomethyl phthalate	COC(=O)C1=CC=CC=C1C(=O)O	COC(=O)C1=CC=CC=C1C(=O)O	C9H8O4	[M+H-H2O]+	163.039	polyala	develop_2min_0B_100B_30mm	Kinetex_C18_30mm	124.93	0	0	0.74	0	0	3	Yes
Monomethyl phthalate	COC(=O)C1=CC=CC=C1C(=O)O	COC(=O)C1=CC=CC=C1C(=O)O	C9H8O4	[M+Na]+	203.031	polyala	develop_2min_0B_100B_30mm	Kinetex_C18_30mm	143.83	0	0	0.74	0.01	0.78	3	Yes
Monomethyl phthalate	COC(=O)C1=CC=CC=C1C(=O)O	COC(=O)C1=CC=CC=C1C(=O)O	C9H8O4	[M-H]-	179.035	polyala	develop_2min_0B_100B_30mm	Kinetex_C18_30mm	141.36	0	0	0.74	0	0	3	Yes
Tebufenozide	CCC1=CC=C(C=C1)C(=O)NN(C(=O)C2=CC(=CC(=C2)C)C)C(C)(C)C	CCC1=CC=C(C=C1)C(=O)NN(C(=O)C2=CC(=CC(=C2)C)C)C(C)(C)C	C22H28N2O2	[M+K]+	391.178	polyala	develop_2min_0B_100B_30mm	Kinetex_C18_30mm	198.56	0.17	0.09	0.88	0	0	3	Yes
Tebufenozide	CCC1=CC=C(C=C1)C(=O)NN(C(=O)C2=CC(=CC(=C2)C)C)C(C)(C)C	CCC1=CC=C(C=C1)C(=O)NN(C(=O)C2=CC(=CC(=C2)C)C)C(C)(C)C	C22H28N2O2	[M+Na]+	375.204	polyala	develop_2min_0B_100B_30mm	Kinetex_C18_30mm	182.52	0	0	0.88	0	0	3	Yes
Tebufenozide	CCC1=CC=C(C=C1)C(=O)NN(C(=O)C2=CC(=CC(=C2)C)C)C(C)(C)C	CCC1=CC=C(C=C1)C(=O)NN(C(=O)C2=CC(=CC(=C2)C)C)C(C)(C)C	C22H28N2O2	[M+Na]+	375.204	polyala	develop_2min_0B_100B_30mm	Kinetex_C18_30mm	196.82	0	0	0.88	0	0	3	Yes
Tebufenozide	CCC1=CC=C(C=C1)C(=O)NN(C(=O)C2=CC(=CC(=C2)C)C)C(C)(C)C	CCC1=CC=C(C=C1)C(=O)NN(C(=O)C2=CC(=CC(=C2)C)C)C(C)(C)C	C22H28N2O2	[M-H]-	351.208	polyala	develop_2min_0B_100B_30mm	Kinetex_C18_30mm	194.61	0.12	0.06	0.88	0	0	3	Yes
SR58611	CCOC(=O)COC1=CC2=C(CCC(C2)NCC(C3=CC(=CC=C3)Cl)O)C=C1.Cl	CCOC(=O)COC1=CC2=C(CCC(C2)NCC(C3=CC(=CC=C3)Cl)O)C=C1	C22H26ClNO4	[M+H]+	404.162	polyala	develop_2min_0B_100B_30mm	Kinetex_C18_30mm	191.62	0	0	0.76	0	0	3	Yes
SR58611	CCOC(=O)COC1=CC2=C(CCC(C2)NCC(C3=CC(=CC=C3)Cl)O)C=C1.Cl	CCOC(=O)COC1=CC2=C(CCC(C2)NCC(C3=CC(=CC=C3)Cl)O)C=C1	C22H26ClNO4	[M+H-H2O]+	386.152	polyala	develop_2min_0B_100B_30mm	Kinetex_C18_30mm	190.4	0	0	0.76	0	0	3	Yes
SR58611	CCOC(=O)COC1=CC2=C(CCC(C2)NCC(C3=CC(=CC=C3)Cl)O)C=C1.Cl	CCOC(=O)COC1=CC2=C(CCC(C2)NCC(C3=CC(=CC=C3)Cl)O)C=C1	C22H26ClNO4	[M+Na]+	426.144	polyala	develop_2min_0B_100B_30mm	Kinetex_C18_30mm	197.69	0.17	0.08	0.76	0	0	3	Yes
N-Ethyl-3-methylaniline	CCNC1=CC=CC(=C1)C	CCNC1=CC=CC(=C1)C	C9H13N	[M+H]+	136.112	polyala	develop_2min_0B_100B_30mm	Kinetex_C18_30mm	132.02	0.26	0.2	0.71	0	0	3	Yes
2-Butyloctan-1-ol	CCCCCCC(CCCC)CO	CCCCCCC(CCCC)CO	C12H26O	[M+Na]+	209.188	polyala	develop_2min_0B_100B_30mm	Kinetex_C18_30mm	153.3	0.38	0.25	0.88	0	0	3	Yes
2,4,5-Trichlorophenol sodium salt	C1=C(C(=CC(=C1Cl)Cl)Cl)[O-].[Na+]	C1=C(C(=CC(=C1Cl)Cl)Cl)[O-]	C6H2Cl3O-	[M-H]-	194.918	polyala	develop_2min_0B_100B_30mm	Kinetex_C18_30mm	134	0.13	0.09	0.87	0.01	1.33	3	Yes
Tefluthrin	CC1=C(C(=C(C(=C1F)F)COC(=O)C2C(C2(C)C)C=C(C(F)(F)F)Cl)F)F	CC1=C(C(=C(C(=C1F)F)COC(=O)C2C(C2(C)C)C=C(C(F)(F)F)Cl)F)F	C17H14ClF7O2	[M+H]+	419.064	polyala	develop_2min_0B_100B_30mm	Kinetex_C18_30mm	177.73	0.18	0.1	1.04	0.01	1.11	3	Yes
2-Naphthylamine	C1=CC=C2C=C(C=CC2=C1)N	C1=CC=C2C=C(C=CC2=C1)N	C10H9N	[M+H]+	144.081	polyala	develop_2min_0B_100B_30mm	Kinetex_C18_30mm	128.98	0	0	0.73	0	0	3	Yes
Triamcinolone	CC12CC(C3(C(C1CC(C2(C(=O)CO)O)O)CCC4=CC(=O)C=CC43C)F)O	CC12CC(C3(C(C1CC(C2(C(=O)CO)O)O)CCC4=CC(=O)C=CC43C)F)O	C21H27FO6	[M+Cl]-	429.149	polyala	develop_2min_0B_100B_30mm	Kinetex_C18_30mm	192.34	0.21	0.11	0.73	0	0	3	Yes
Triamcinolone	CC12CC(C3(C(C1CC(C2(C(=O)CO)O)O)CCC4=CC(=O)C=CC43C)F)O	CC12CC(C3(C(C1CC(C2(C(=O)CO)O)O)CCC4=CC(=O)C=CC43C)F)O	C21H27FO6	[M+FA-H]-	439.177	polyala	develop_2min_0B_100B_30mm	Kinetex_C18_30mm	197.95	0.12	0.06	0.71	0	0	3	Yes
Triamcinolone	CC12CC(C3(C(C1CC(C2(C(=O)CO)O)O)CCC4=CC(=O)C=CC43C)F)O	CC12CC(C3(C(C1CC(C2(C(=O)CO)O)O)CCC4=CC(=O)C=CC43C)F)O	C21H27FO6	[M+H]+	395.186	polyala	develop_2min_0B_100B_30mm	Kinetex_C18_30mm	186.23	0	0	0.73	0	0	3	Yes
Triamcinolone	CC12CC(C3(C(C1CC(C2(C(=O)CO)O)O)CCC4=CC(=O)C=CC43C)F)O	CC12CC(C3(C(C1CC(C2(C(=O)CO)O)O)CCC4=CC(=O)C=CC43C)F)O	C21H27FO6	[M+Na]+	417.168	polyala	develop_2min_0B_100B_30mm	Kinetex_C18_30mm	209.59	0	0	0.76	0	0	3	Yes
Triamcinolone	CC12CC(C3(C(C1CC(C2(C(=O)CO)O)O)CCC4=CC(=O)C=CC43C)F)O	CC12CC(C3(C(C1CC(C2(C(=O)CO)O)O)CCC4=CC(=O)C=CC43C)F)O	C21H27FO6	[M+Na]+	417.168	polyala	develop_2min_0B_100B_30mm	Kinetex_C18_30mm	198.06	0	0	0.76	0	0	3	Yes
Triamcinolone	CC12CC(C3(C(C1CC(C2(C(=O)CO)O)O)CCC4=CC(=O)C=CC43C)F)O	CC12CC(C3(C(C1CC(C2(C(=O)CO)O)O)CCC4=CC(=O)C=CC43C)F)O	C21H27FO6	[M-H-H2O]-	375.161	polyala	develop_2min_0B_100B_30mm	Kinetex_C18_30mm	188.36	0.12	0.06	0.76	0	0	3	Yes
Phenol red	C1=CC=C2C(=C1)C(OS2(=O)=O)(C3=CC=C(C=C3)O)C4=CC=C(C=C4)O	C1=CC=C2C(=C1)C(OS2(=O)=O)(C3=CC=C(C=C3)O)C4=CC=C(C=C4)O	C19H14O5S	[M+H]+	355.063	polyala	develop_2min_0B_100B_30mm	Kinetex_C18_30mm	176.83	0.47	0.27	0.8	0.03	3.62	3	Yes
Phenol red	C1=CC=C2C(=C1)C(OS2(=O)=O)(C3=CC=C(C=C3)O)C4=CC=C(C=C4)O	C1=CC=C2C(=C1)C(OS2(=O)=O)(C3=CC=C(C=C3)O)C4=CC=C(C=C4)O	C19H14O5S	[M+Na]+	377.045	polyala	develop_2min_0B_100B_30mm	Kinetex_C18_30mm	188.23	0.41	0.22	0.8	0.03	3.62	3	No
Phenol red	C1=CC=C2C(=C1)C(OS2(=O)=O)(C3=CC=C(C=C3)O)C4=CC=C(C=C4)O	C1=CC=C2C(=C1)C(OS2(=O)=O)(C3=CC=C(C=C3)O)C4=CC=C(C=C4)O	C19H14O5S	[M-H]-	353.049	polyala	develop_2min_0B_100B_30mm	Kinetex_C18_30mm	181.79	0.26	0.14	0.81	0	0	3	Yes
1-(6-tert-Butyl-1,1-dimethyl-2,3-dihydro-1H-inden-4-yl)ethanone	CC(=O)C1=C2CCC(C2=CC(=C1)C(C)(C)C)(C)C	CC(=O)C1=C2CCC(C2=CC(=C1)C(C)(C)C)(C)C	C17H24O	[M-H]-	243.175	polyala	develop_2min_0B_100B_30mm	Kinetex_C18_30mm	161.74	0.15	0.09	0.83	0	0	3	Yes
Dehydroacetic acid	CC1=CC(=O)C(C(=O)O1)C(=O)C	CC1=CC(=O)C(C(=O)O1)C(=O)C	C8H8O4	[M-H]-	167.035	polyala	develop_2min_0B_100B_30mm	Kinetex_C18_30mm	136.15	0.39	0.28	0.78	0	0	3	Yes
C.I. Disperse Orange 25	CCN(CCC#N)C1=CC=C(C=C1)N=NC2=CC=C(C=C2)[N+](=O)[O-]	CCN(CCC#N)C1=CC=C(C=C1)N=NC2=CC=C(C=C2)[N+](=O)[O-]	C17H17N5O2	[M+H]+	324.146	polyala	develop_2min_0B_100B_30mm	Kinetex_C18_30mm	183.44	0.26	0.14	0.95	0.03	3.05	3	Yes
2,4-Diaminobenzenesulfonic acid	C1=CC(=C(C=C1N)N)S(=O)(=O)O	C1=CC(=C(C=C1N)N)S(=O)(=O)O	C6H8N2O3S	[M-H]-	187.018	polyala	develop_2min_0B_100B_30mm	Kinetex_C18_30mm	140.67	0.33	0.23	0.24	0	0	3	Yes
N,N,N-Trimethyloctadecan-1-aminium chloride	CCCCCCCCCCCCCCCCCC[N+](C)(C)C.[Cl-]	CCCCCCCCCCCCCCCCCC[N+](C)(C)C	C21H46N+	[M]+	312.363	polyala	develop_2min_0B_100B_30mm	Kinetex_C18_30mm	206.17	0.62	0.3	1.01	0.02	1.71	3	Yes
Dichlofenthion	CCOP(=S)(OCC)OC1=C(C=C(C=C1)Cl)Cl	CCOP(=S)(OCC)OC1=C(C=C(C=C1)Cl)Cl	C10H13Cl2O3PS	[M+H]+	314.977	polyala	develop_2min_0B_100B_30mm	Kinetex_C18_30mm	159.31	0.31	0.2	0.94	0.02	2.45	3	Yes
Flucythrinate	CC(C)C(C1=CC=C(C=C1)OC(F)F)C(=O)OC(C#N)C2=CC(=CC=C2)OC3=CC=CC=C3	CC(C)C(C1=CC=C(C=C1)OC(F)F)C(=O)OC(C#N)C2=CC(=CC=C2)OC3=CC=CC=C3	C26H23F2NO4	[M+Na]+	474.149	polyala	develop_2min_0B_100B_30mm	Kinetex_C18_30mm	206.66	0.22	0.11	1.02	0.03	2.84	3	Yes
N-Phenyldiethanolamine	C1=CC=C(C=C1)N(CCO)CCO	C1=CC=C(C=C1)N(CCO)CCO	C10H15NO2	[M+H]+	182.118	polyala	develop_2min_0B_100B_30mm	Kinetex_C18_30mm	137.71	0.04	0.03	0.7	0.02	3.28	3	Yes
N-Phenyldiethanolamine	C1=CC=C(C=C1)N(CCO)CCO	C1=CC=C(C=C1)N(CCO)CCO	C10H15NO2	[M+H-H2O]+	164.107	polyala	develop_2min_0B_100B_30mm	Kinetex_C18_30mm	134.63	0.19	0.14	0.7	0.02	3.28	3	Yes
Ethyl phenylacetate	CCOC(=O)CC1=CC=CC=C1	CCOC(=O)CC1=CC=CC=C1	C10H12O2	[M+FA-H]-	209.082	polyala	develop_2min_0B_100B_30mm	Kinetex_C18_30mm	145.62	0.28	0.19	0.76	0	0	3	No
2-Acetamidophenol	CC(=O)NC1=CC=CC=C1O	CC(=O)NC1=CC=CC=C1O	C8H9NO2	[M-H]-	150.056	polyala	develop_2min_0B_100B_30mm	Kinetex_C18_30mm	134.47	0.29	0.22	0.7	0.01	1.66	3	Yes
2-Acetamidophenol	CC(=O)NC1=CC=CC=C1O	CC(=O)NC1=CC=CC=C1O	C8H9NO2	[M-H-H2O]-	132.045	polyala	develop_2min_0B_100B_30mm	Kinetex_C18_30mm	129.41	0.41	0.32	0.71	0	0	3	Yes
6-Methyl coumarin	CC1=CC2=C(C=C1)OC(=O)C=C2	CC1=CC2=C(C=C1)OC(=O)C=C2	C10H8O2	[M+H]+	161.06	polyala	develop_2min_0B_100B_30mm	Kinetex_C18_30mm	128.22	0.19	0.15	0.82	0.02	2.8	3	Yes
Diazoaminobenzene	C1=CC=C(C=C1)NN=NC2=CC=CC=C2	C1=CC=C(C=C1)NN=NC2=CC=CC=C2	C12H11N3	[M+H]+	198.103	polyala	develop_2min_0B_100B_30mm	Kinetex_C18_30mm	145.45	0.07	0.05	0.92	0.02	2.5	3	Yes
Dicyclohexylcarbodiimide	C1CCC(CC1)N=C=NC2CCCCC2	C1CCC(CC1)N=C=NC2CCCCC2	C13H22N2	[M+Cl]-	241.148	polyala	develop_2min_0B_100B_30mm	Kinetex_C18_30mm	160.07	0.27	0.17	0.79	0	0	3	No
Ethyl 2,4-dimethyl-1,3-dioxolane-2-acetate	CCOC(=O)CC1(OCC(O1)C)C	CCOC(=O)CC1(OCC(O1)C)C	C9H16O4	[M-H]-	187.098	polyala	develop_2min_0B_100B_30mm	Kinetex_C18_30mm	144.08	0.43	0.3	0.76	0	0	3	No
Bisphenol A diglycidyl ether	CC(C)(C1=CC=C(C=C1)OCC2CO2)C3=CC=C(C=C3)OCC4CO4	CC(C)(C1=CC=C(C=C1)OCC2CO2)C3=CC=C(C=C3)OCC4CO4	C21H24O4	[M+K]+	379.131	polyala	develop_2min_0B_100B_30mm	Kinetex_C18_30mm	178.67	0.22	0.12	0.92	0.02	2.5	3	Yes
Bisphenol A diglycidyl ether	CC(C)(C1=CC=C(C=C1)OCC2CO2)C3=CC=C(C=C3)OCC4CO4	CC(C)(C1=CC=C(C=C1)OCC2CO2)C3=CC=C(C=C3)OCC4CO4	C21H24O4	[M+Na]+	363.157	polyala	develop_2min_0B_100B_30mm	Kinetex_C18_30mm	175.25	0.1	0.06	0.92	0.02	2.5	3	Yes
Digoxin	CC1C(C(CC(O1)OC2C(OC(CC2O)OC3C(OC(CC3O)OC4CCC5(C(C4)CCC6C5CC(C7(C6(CCC7C8=CC(=O)OC8)O)C)O)C)C)C)O)O	CC1C(C(CC(O1)OC2C(OC(CC2O)OC3C(OC(CC3O)OC4CCC5(C(C4)CCC6C5CC(C7(C6(CCC7C8=CC(=O)OC8)O)C)O)C)C)C)O)O	C41H64O14	[M+Cl]-	815.399	polyala	develop_2min_0B_100B_30mm	Kinetex_C18_30mm	279.53	0.45	0.16	0.78	0.02	1.97	3	Yes
Digoxin	CC1C(C(CC(O1)OC2C(OC(CC2O)OC3C(OC(CC3O)OC4CCC5(C(C4)CCC6C5CC(C7(C6(CCC7C8=CC(=O)OC8)O)C)O)C)C)C)O)O	CC1C(C(CC(O1)OC2C(OC(CC2O)OC3C(OC(CC3O)OC4CCC5(C(C4)CCC6C5CC(C7(C6(CCC7C8=CC(=O)OC8)O)C)O)C)C)C)O)O	C41H64O14	[M+FA-H]-	825.428	polyala	develop_2min_0B_100B_30mm	Kinetex_C18_30mm	280.8	0.19	0.07	0.79	0	0	3	Yes
Digoxin	CC1C(C(CC(O1)OC2C(OC(CC2O)OC3C(OC(CC3O)OC4CCC5(C(C4)CCC6C5CC(C7(C6(CCC7C8=CC(=O)OC8)O)C)O)C)C)C)O)O	CC1C(C(CC(O1)OC2C(OC(CC2O)OC3C(OC(CC3O)OC4CCC5(C(C4)CCC6C5CC(C7(C6(CCC7C8=CC(=O)OC8)O)C)O)C)C)C)O)O	C41H64O14	[M+H]+	781.437	polyala	develop_2min_0B_100B_30mm	Kinetex_C18_30mm	323.94	2.53	0.78	0.82	0.02	2.8	3	Yes
Digoxin	CC1C(C(CC(O1)OC2C(OC(CC2O)OC3C(OC(CC3O)OC4CCC5(C(C4)CCC6C5CC(C7(C6(CCC7C8=CC(=O)OC8)O)C)O)C)C)C)O)O	CC1C(C(CC(O1)OC2C(OC(CC2O)OC3C(OC(CC3O)OC4CCC5(C(C4)CCC6C5CC(C7(C6(CCC7C8=CC(=O)OC8)O)C)O)C)C)C)O)O	C41H64O14	[M+Na]+	803.419	polyala	develop_2min_0B_100B_30mm	Kinetex_C18_30mm	275.06	1.6	0.58	0.82	0.02	2.8	3	Yes
Digoxin	CC1C(C(CC(O1)OC2C(OC(CC2O)OC3C(OC(CC3O)OC4CCC5(C(C4)CCC6C5CC(C7(C6(CCC7C8=CC(=O)OC8)O)C)O)C)C)C)O)O	CC1C(C(CC(O1)OC2C(OC(CC2O)OC3C(OC(CC3O)OC4CCC5(C(C4)CCC6C5CC(C7(C6(CCC7C8=CC(=O)OC8)O)C)O)C)C)C)O)O	C41H64O14	[M-H]-	779.422	polyala	develop_2min_0B_100B_30mm	Kinetex_C18_30mm	268.18	0.78	0.29	0.79	0	0	3	Yes
Procaine hydrochloride	CCN(CC)CCOC(=O)C1=CC=C(C=C1)N.Cl	CCN(CC)CCOC(=O)C1=CC=C(C=C1)N	C13H20N2O2	[M+H]+	237.16	polyala	develop_2min_0B_100B_30mm	Kinetex_C18_30mm	155.42	0.1	0.06	0.7	0.02	3.28	3	Yes
Sulfosuccinic acid	C(C(C(=O)O)S(=O)(=O)O)C(=O)O	C(C(C(=O)O)S(=O)(=O)O)C(=O)O	C4H6O7S	[M-H]-	196.976	polyala	develop_2min_0B_100B_30mm	Kinetex_C18_30mm	129.94	0.43	0.33	0.26	0	0	3	Yes
Atorvastatin	CC(C)C1=C(C(=C(N1CCC(CC(CC(=O)O)O)O)C2=CC=C(C=C2)F)C3=CC=CC=C3)C(=O)NC4=CC=CC=C4	CC(C)C1=C(C(=C(N1CCC(CC(CC(=O)O)O)O)C2=CC=C(C=C2)F)C3=CC=CC=C3)C(=O)NC4=CC=CC=C4	C33H35FN2O5	[M+H]+	559.26	polyala	develop_2min_0B_100B_30mm	Kinetex_C18_30mm	232.1	0.16	0.07	0.88	0.03	3.29	3	Yes
Atorvastatin	CC(C)C1=C(C(=C(N1CCC(CC(CC(=O)O)O)O)C2=CC=C(C=C2)F)C3=CC=CC=C3)C(=O)NC4=CC=CC=C4	CC(C)C1=C(C(=C(N1CCC(CC(CC(=O)O)O)O)C2=CC=C(C=C2)F)C3=CC=CC=C3)C(=O)NC4=CC=CC=C4	C33H35FN2O5	[M+H-H2O]+	541.25	polyala	develop_2min_0B_100B_30mm	Kinetex_C18_30mm	222.79	0.21	0.1	0.88	0.03	2.85	3	Yes
Atorvastatin	CC(C)C1=C(C(=C(N1CCC(CC(CC(=O)O)O)O)C2=CC=C(C=C2)F)C3=CC=CC=C3)C(=O)NC4=CC=CC=C4	CC(C)C1=C(C(=C(N1CCC(CC(CC(=O)O)O)O)C2=CC=C(C=C2)F)C3=CC=CC=C3)C(=O)NC4=CC=CC=C4	C33H35FN2O5	[M+Na]+	581.242	polyala	develop_2min_0B_100B_30mm	Kinetex_C18_30mm	228.37	0.49	0.21	0.87	0.02	2.64	3	Yes
Atorvastatin	CC(C)C1=C(C(=C(N1CCC(CC(CC(=O)O)O)O)C2=CC=C(C=C2)F)C3=CC=CC=C3)C(=O)NC4=CC=CC=C4	CC(C)C1=C(C(=C(N1CCC(CC(CC(=O)O)O)O)C2=CC=C(C=C2)F)C3=CC=CC=C3)C(=O)NC4=CC=CC=C4	C33H35FN2O5	[M-H]-	557.246	polyala	develop_2min_0B_100B_30mm	Kinetex_C18_30mm	228.73	0.4	0.18	0.85	0	0	3	Yes
Atorvastatin	CC(C)C1=C(C(=C(N1CCC(CC(CC(=O)O)O)O)C2=CC=C(C=C2)F)C3=CC=CC=C3)C(=O)NC4=CC=CC=C4	CC(C)C1=C(C(=C(N1CCC(CC(CC(=O)O)O)O)C2=CC=C(C=C2)F)C3=CC=CC=C3)C(=O)NC4=CC=CC=C4	C33H35FN2O5	[M-H-H2O]-	539.235	polyala	develop_2min_0B_100B_30mm	Kinetex_C18_30mm	227.2	0.81	0.36	0.85	0	0	3	Yes
Phenyl dihydrogen phosphate	C1=CC=C(C=C1)OP(=O)(O)O	C1=CC=C(C=C1)OP(=O)(O)O	C6H7O4P	[M-H-H2O]-	154.99	polyala	develop_2min_0B_100B_30mm	Kinetex_C18_30mm	120.09	0.58	0.49	0.81	0	0	3	Yes
Octyl beta-D-glucopyranoside	CCCCCCCCOC1C(C(C(C(O1)CO)O)O)O	CCCCCCCCOC1C(C(C(C(O1)CO)O)O)O	C14H28O6	[M+FA-H]-	337.187	polyala	develop_2min_0B_100B_30mm	Kinetex_C18_30mm	189.77	0.1	0.05	0.81	0	0	3	No
Octyl beta-D-glucopyranoside	CCCCCCCCOC1C(C(C(C(O1)CO)O)O)O	CCCCCCCCOC1C(C(C(C(O1)CO)O)O)O	C14H28O6	[M+K]+	331.152	polyala	develop_2min_0B_100B_30mm	Kinetex_C18_30mm	171.82	1.39	0.81	0.84	0.02	2.06	3	Yes
Octyl beta-D-glucopyranoside	CCCCCCCCOC1C(C(C(C(O1)CO)O)O)O	CCCCCCCCOC1C(C(C(C(O1)CO)O)O)O	C14H28O6	[M+Na]+	315.178	polyala	develop_2min_0B_100B_30mm	Kinetex_C18_30mm	179.52	0.09	0.05	0.84	0.02	2.06	3	Yes
Octyl beta-D-glucopyranoside	CCCCCCCCOC1C(C(C(C(O1)CO)O)O)O	CCCCCCCCOC1C(C(C(C(O1)CO)O)O)O	C14H28O6	[M-H]-	291.181	polyala	develop_2min_0B_100B_30mm	Kinetex_C18_30mm	181.68	0.27	0.15	0.81	0	0	3	No
2-Chloro-N-phenylacetamide	C1=CC=C(C=C1)NC(=O)CCl	C1=CC=C(C=C1)NC(=O)CCl	C8H8ClNO	[M+H]+	170.037	polyala	develop_2min_0B_100B_30mm	Kinetex_C18_30mm	132.11	0.19	0.14	0.78	0.03	3.72	3	Yes
Salicylaldehyde	C1=CC=C(C(=C1)C=O)O	C1=CC=C(C(=C1)C=O)O	C7H6O2	[M-H]-	121.029	polyala	develop_2min_0B_100B_30mm	Kinetex_C18_30mm	127.89	0.44	0.35	0.73	0	0	3	No
Dimethyl adipate	COC(=O)CCCCC(=O)OC	COC(=O)CCCCC(=O)OC	C8H14O4	[M-H]-	173.082	polyala	develop_2min_0B_100B_30mm	Kinetex_C18_30mm	140.37	0.47	0.33	0.74	0	0	3	No
2-[2-(2-Butoxyethoxy)ethoxy]ethanol	CCCCOCCOCCOCCO	CCCCOCCOCCOCCO	C10H22O4	[M+FA-H]-	251.15	polyala	develop_2min_0B_100B_30mm	Kinetex_C18_30mm	164.83	0.94	0.57	0.96	0.01	1.2	3	No
N,N'-Dibutylthiourea	CCCCNC(=S)NCCCC	CCCCNC(=S)NCCCC	C9H20N2S	[M+H]+	189.142	polyala	develop_2min_0B_100B_30mm	Kinetex_C18_30mm	148.98	0.3	0.2	0.84	0.02	2.06	3	Yes
N,N'-Dibutylthiourea	CCCCNC(=S)NCCCC	CCCCNC(=S)NCCCC	C9H20N2S	[M-H]-	187.127	polyala	develop_2min_0B_100B_30mm	Kinetex_C18_30mm	152.54	0.22	0.15	0.8	0.01	1.44	3	No
Sulisobenzone	COC1=C(C=C(C(=C1)O)C(=O)C2=CC=CC=C2)S(=O)(=O)O	COC1=C(C=C(C(=C1)O)C(=O)C2=CC=CC=C2)S(=O)(=O)O	C14H12O6S	[M+H]+	309.043	polyala	develop_2min_0B_100B_30mm	Kinetex_C18_30mm	165.55	0.12	0.07	0.79	0.02	2.19	3	Yes
Sulisobenzone	COC1=C(C=C(C(=C1)O)C(=O)C2=CC=CC=C2)S(=O)(=O)O	COC1=C(C=C(C(=C1)O)C(=O)C2=CC=CC=C2)S(=O)(=O)O	C14H12O6S	[M-H]-	307.028	polyala	develop_2min_0B_100B_30mm	Kinetex_C18_30mm	168.61	0.22	0.13	0.8	0.01	1.44	3	Yes
Isobornyl propanoate	CCC(=O)OC1CC2CCC1(C2(C)C)C	CCC(=O)OC1CC2CCC1(C2(C)C)C	C13H22O2	[M+FA-H]-	255.16	polyala	develop_2min_0B_100B_30mm	Kinetex_C18_30mm	164.88	0.34	0.2	0.81	0	0	3	No
Isobornyl propanoate	CCC(=O)OC1CC2CCC1(C2(C)C)C	CCC(=O)OC1CC2CCC1(C2(C)C)C	C13H22O2	[M-H]-	209.155	polyala	develop_2min_0B_100B_30mm	Kinetex_C18_30mm	159.02	0.27	0.17	0.83	0	0	3	Yes
N-Butyl-p-toluenesulfonamide	CCCCNS(=O)(=O)C1=CC=C(C=C1)C	CCCCNS(=O)(=O)C1=CC=C(C=C1)C	C11H17NO2S	[M+H]+	228.105	polyala	develop_2min_0B_100B_30mm	Kinetex_C18_30mm	151.24	0.09	0.06	0.85	0.03	3.41	3	Yes
N-Butyl-p-toluenesulfonamide	CCCCNS(=O)(=O)C1=CC=C(C=C1)C	CCCCNS(=O)(=O)C1=CC=C(C=C1)C	C11H17NO2S	[M+Na]+	250.087	polyala	develop_2min_0B_100B_30mm	Kinetex_C18_30mm	168	0.12	0.07	0.85	0.03	3.41	3	Yes
Tris(2-chloroisopropyl)phosphate	CC(CCl)OP(=O)(OC(C)CCl)OC(C)CCl	CC(CCl)OP(=O)(OC(C)CCl)OC(C)CCl	C9H18Cl3O4P	[M+H]+	327.008	polyala	develop_2min_0B_100B_30mm	Kinetex_C18_30mm	162.12	0.52	0.32	0.87	0.03	3.04	3	Yes
Tris(2-chloroisopropyl)phosphate	CC(CCl)OP(=O)(OC(C)CCl)OC(C)CCl	CC(CCl)OP(=O)(OC(C)CCl)OC(C)CCl	C9H18Cl3O4P	[M+Na]+	348.99	polyala	develop_2min_0B_100B_30mm	Kinetex_C18_30mm	169.73	0.3	0.18	0.87	0.03	3.33	3	Yes
Tolbutamide	CCCCNC(=O)NS(=O)(=O)C1=CC=C(C=C1)C	CCCCNC(=O)NS(=O)(=O)C1=CC=C(C=C1)C	C12H18N2O3S	[M+H]+	271.111	polyala	develop_2min_0B_100B_30mm	Kinetex_C18_30mm	162.21	0.31	0.19	0.82	0.02	2.8	3	Yes
Tolbutamide	CCCCNC(=O)NS(=O)(=O)C1=CC=C(C=C1)C	CCCCNC(=O)NS(=O)(=O)C1=CC=C(C=C1)C	C12H18N2O3S	[M+Na]+	293.093	polyala	develop_2min_0B_100B_30mm	Kinetex_C18_30mm	173.15	0.45	0.26	0.82	0.02	2.8	3	Yes
Tolbutamide	CCCCNC(=O)NS(=O)(=O)C1=CC=C(C=C1)C	CCCCNC(=O)NS(=O)(=O)C1=CC=C(C=C1)C	C12H18N2O3S	[M-H]-	269.096	polyala	develop_2min_0B_100B_30mm	Kinetex_C18_30mm	167.26	0.22	0.13	0.79	0	0	3	Yes
Chlorfenvinphos	CCOP(=O)(OCC)OC(=CCl)C1=C(C=C(C=C1)Cl)Cl	CCOP(=O)(OCC)OC(=CCl)C1=C(C=C(C=C1)Cl)Cl	C12H14Cl3O4P	[M+H]+	358.977	polyala	develop_2min_0B_100B_30mm	Kinetex_C18_30mm	166.25	0.84	0.51	0.93	0.04	4.09	3	Yes
Chlorfenvinphos	CCOP(=O)(OCC)OC(=CCl)C1=C(C=C(C=C1)Cl)Cl	CCOP(=O)(OCC)OC(=CCl)C1=C(C=C(C=C1)Cl)Cl	C12H14Cl3O4P	[M+Na]+	380.959	polyala	develop_2min_0B_100B_30mm	Kinetex_C18_30mm	177.56	0.42	0.24	0.93	0.03	3.72	3	Yes
Sodium phenolate	C1=CC=C(C=C1)[O-].[Na+]	C1=CC=C(C=C1)[O-]	C6H5O-	[M-H]-	93.0346	polyala	develop_2min_0B_100B_30mm	Kinetex_C18_30mm	123.03	0.82	0.67	0.76	0	0	3	No
2-Aminobenzimidazole	C1=CC=C2C(=C1)NC(=N2)N	C1=CC=C2C(=C1)NC(=N2)N	C7H7N3	[M+H]+	134.071	polyala	develop_2min_0B_100B_30mm	Kinetex_C18_30mm	127.12	0.39	0.3	0.72	0.02	2.41	3	Yes
2-Aminobenzimidazole	C1=CC=C2C(=C1)NC(=N2)N	C1=CC=C2C(=C1)NC(=N2)N	C7H7N3	[M-H]-	132.057	polyala	develop_2min_0B_100B_30mm	Kinetex_C18_30mm	129.94	0.37	0.28	0.69	0	0	3	Yes
8-Hydroxyquinoline sulfate	C1=CC2=C(C(=C1)O)N=CC=C2	C1=CC2=C(C(=C1)O)N=CC=C2	C9H7NO	[M+H]+	146.06	polyala	develop_2min_0B_100B_30mm	Kinetex_C18_30mm	125.11	0.42	0.34	0.71	0.03	4.09	3	Yes
8-Hydroxyquinoline sulfate	C1=CC2=C(C(=C1)O)N=CC=C2	C1=CC2=C(C(=C1)O)N=CC=C2	C9H7NO	[M+H-H2O]+	128.05	polyala	develop_2min_0B_100B_30mm	Kinetex_C18_30mm	128.31	1.67	1.31	0.75	0.07	9.42	3	Yes
Linalyl acetate	CC(=CCCC(C)(C=C)OC(=O)C)C	CC(=CCCC(C)(C=C)OC(=O)C)C	C12H20O2	[M-H]-	195.139	polyala	develop_2min_0B_100B_30mm	Kinetex_C18_30mm	156.84	0.06	0.04	0.85	0	0	3	Yes
5-Ethyl-2-methylpyridine	CCC1=CN=C(C=C1)C	CCC1=CN=C(C=C1)C	C8H11N	[M+H]+	122.096	polyala	develop_2min_0B_100B_30mm	Kinetex_C18_30mm	126.81	1.93	1.52	0.71	0.03	4.09	3	No
3,7-Dimethylocta-1,6-dien-3-yl propanoate	CCC(=O)OC(C)(CCC=C(C)C)C=C	CCC(=O)OC(C)(CCC=C(C)C)C=C	C13H22O2	[M+FA-H]-	255.16	polyala	develop_2min_0B_100B_30mm	Kinetex_C18_30mm	164.81	0.16	0.09	0.82	0.01	1.41	3	Yes
3,7-Dimethylocta-1,6-dien-3-yl propanoate	CCC(=O)OC(C)(CCC=C(C)C)C=C	CCC(=O)OC(C)(CCC=C(C)C)C=C	C13H22O2	[M-H]-	209.155	polyala	develop_2min_0B_100B_30mm	Kinetex_C18_30mm	159.1	0.13	0.08	0.83	0	0	3	No
Triethylene glycol bis(3-tert-butyl-4-hydroxy-5-methylphenyl)propionate	CC1=CC(=CC(=C1O)C(C)(C)C)CCC(=O)OCCOCCOCCOC(=O)CCC2=CC(=C(C(=C2)C)O)C(C)(C)C	CC1=CC(=CC(=C1O)C(C)(C)C)CCC(=O)OCCOCCOCCOC(=O)CCC2=CC(=C(C(=C2)C)O)C(C)(C)C	C34H50O8	[M+Cl]-	621.32	polyala	develop_2min_0B_100B_30mm	Kinetex_C18_30mm	251.1	0.62	0.25	0.96	0.01	1.21	3	Yes
Triethylene glycol bis(3-tert-butyl-4-hydroxy-5-methylphenyl)propionate	CC1=CC(=CC(=C1O)C(C)(C)C)CCC(=O)OCCOCCOCCOC(=O)CCC2=CC(=C(C(=C2)C)O)C(C)(C)C	CC1=CC(=CC(=C1O)C(C)(C)C)CCC(=O)OCCOCCOCCOC(=O)CCC2=CC(=C(C(=C2)C)O)C(C)(C)C	C34H50O8	[M+H]+	587.358	polyala	develop_2min_0B_100B_30mm	Kinetex_C18_30mm	238.6	0.98	0.41	1.02	0.03	2.84	3	Yes
Triethylene glycol bis(3-tert-butyl-4-hydroxy-5-methylphenyl)propionate	CC1=CC(=CC(=C1O)C(C)(C)C)CCC(=O)OCCOCCOCCOC(=O)CCC2=CC(=C(C(=C2)C)O)C(C)(C)C	CC1=CC(=CC(=C1O)C(C)(C)C)CCC(=O)OCCOCCOCCOC(=O)CCC2=CC(=C(C(=C2)C)O)C(C)(C)C	C34H50O8	[M+K]+	625.314	polyala	develop_2min_0B_100B_30mm	Kinetex_C18_30mm	233.46	0.48	0.2	1.02	0.03	2.46	3	Yes
Triethylene glycol bis(3-tert-butyl-4-hydroxy-5-methylphenyl)propionate	CC1=CC(=CC(=C1O)C(C)(C)C)CCC(=O)OCCOCCOCCOC(=O)CCC2=CC(=C(C(=C2)C)O)C(C)(C)C	CC1=CC(=CC(=C1O)C(C)(C)C)CCC(=O)OCCOCCOCCOC(=O)CCC2=CC(=C(C(=C2)C)O)C(C)(C)C	C34H50O8	[M+Na]+	609.34	polyala	develop_2min_0B_100B_30mm	Kinetex_C18_30mm	236.87	0.64	0.27	1.02	0.03	2.84	3	Yes
Triethylene glycol bis(3-tert-butyl-4-hydroxy-5-methylphenyl)propionate	CC1=CC(=CC(=C1O)C(C)(C)C)CCC(=O)OCCOCCOCCOC(=O)CCC2=CC(=C(C(=C2)C)O)C(C)(C)C	CC1=CC(=CC(=C1O)C(C)(C)C)CCC(=O)OCCOCCOCCOC(=O)CCC2=CC(=C(C(=C2)C)O)C(C)(C)C	C34H50O8	[M-H]-	585.343	polyala	develop_2min_0B_100B_30mm	Kinetex_C18_30mm	238.08	0.52	0.22	0.97	0	0	3	Yes
Furosemide	C1=COC(=C1)CNC2=CC(=C(C=C2C(=O)O)S(=O)(=O)N)Cl	C1=COC(=C1)CNC2=CC(=C(C=C2C(=O)O)S(=O)(=O)N)Cl	C12H11ClN2O5S	[M+Na]+	352.997	polyala	develop_2min_0B_100B_30mm	Kinetex_C18_30mm	186.3	0.24	0.13	0.79	0.02	2.19	3	Yes
Furosemide	C1=COC(=C1)CNC2=CC(=C(C=C2C(=O)O)S(=O)(=O)N)Cl	C1=COC(=C1)CNC2=CC(=C(C=C2C(=O)O)S(=O)(=O)N)Cl	C12H11ClN2O5S	[M-H]-	329	polyala	develop_2min_0B_100B_30mm	Kinetex_C18_30mm	174.11	0.32	0.18	0.76	0	0	3	Yes
Tetraethylammonium bromide	CC[N+](CC)(CC)CC.[Br-]	CC[N+](CC)(CC)CC	C8H20N+	[M]+	130.159	polyala	develop_2min_0B_100B_30mm	Kinetex_C18_30mm	129.46	0.13	0.1	0.68	0.02	3.38	3	Yes
(4-Methylphenoxy) acetic acid ethyl ester	CCOC(=O)COC1=CC=C(C=C1)C	CCOC(=O)COC1=CC=C(C=C1)C	C11H14O3	[M+FA-H]-	239.093	polyala	develop_2min_0B_100B_30mm	Kinetex_C18_30mm	154.82	0.19	0.12	0.73	0.01	0.79	3	Yes
Panthenol	CC(C)(CO)C(C(=O)NCCCO)O	CC(C)(CO)C(C(=O)NCCCO)O	C9H19NO4	[M+H]+	206.139	polyala	develop_2min_0B_100B_30mm	Kinetex_C18_30mm	145.39	0.28	0.2	0.71	0.03	4.09	3	Yes
Panthenol	CC(C)(CO)C(C(=O)NCCCO)O	CC(C)(CO)C(C(=O)NCCCO)O	C9H19NO4	[M+H-H2O]+	188.128	polyala	develop_2min_0B_100B_30mm	Kinetex_C18_30mm	141.54	0.37	0.26	0.71	0.03	3.53	3	Yes
Panthenol	CC(C)(CO)C(C(=O)NCCCO)O	CC(C)(CO)C(C(=O)NCCCO)O	C9H19NO4	[M+Na]+	228.121	polyala	develop_2min_0B_100B_30mm	Kinetex_C18_30mm	150.99	0.24	0.16	0.7	0.02	3.28	3	Yes
Panthenol	CC(C)(CO)C(C(=O)NCCCO)O	CC(C)(CO)C(C(=O)NCCCO)O	C9H19NO4	[M-H]-	204.124	polyala	develop_2min_0B_100B_30mm	Kinetex_C18_30mm	148.96	0.24	0.16	0.69	0	0	3	Yes
Rhodamine 6G	CCNC1=CC2=C(C=C1C)C(=C3C=C(C(=[NH+]CC)C=C3O2)C)C4=CC=CC=C4C(=O)OCC.[Cl-]	CCNC1=CC2=C(C=C1C)C(=C3C=C(C(=[NH+]CC)C=C3O2)C)C4=CC=CC=C4C(=O)OCC	C28H31N2O3+	[M]+	443.233	polyala	develop_2min_0B_100B_30mm	Kinetex_C18_30mm	216.05	0.3	0.14	0.84	0.02	2.06	3	Yes
CP-114271	CC(CC1=CC=C(C=C1)OCC(=O)O)NCC(C2=CSC(=N2)C(F)(F)F)O	CC(CC1=CC=C(C=C1)OCC(=O)O)NCC(C2=CSC(=N2)C(F)(F)F)O	C17H19F3N2O4S	[M+H]+	405.109	polyala	develop_2min_0B_100B_30mm	Kinetex_C18_30mm	182.09	0.2	0.11	0.75	0.02	3.07	3	Yes
CP-114271	CC(CC1=CC=C(C=C1)OCC(=O)O)NCC(C2=CSC(=N2)C(F)(F)F)O	CC(CC1=CC=C(C=C1)OCC(=O)O)NCC(C2=CSC(=N2)C(F)(F)F)O	C17H19F3N2O4S	[M+H-H2O]+	387.099	polyala	develop_2min_0B_100B_30mm	Kinetex_C18_30mm	179.39	0.64	0.36	0.75	0.02	3.07	3	Yes
CP-114271	CC(CC1=CC=C(C=C1)OCC(=O)O)NCC(C2=CSC(=N2)C(F)(F)F)O	CC(CC1=CC=C(C=C1)OCC(=O)O)NCC(C2=CSC(=N2)C(F)(F)F)O	C17H19F3N2O4S	[M+Na]+	427.091	polyala	develop_2min_0B_100B_30mm	Kinetex_C18_30mm	179.64	0.27	0.15	0.75	0.02	3.07	3	Yes
CP-114271	CC(CC1=CC=C(C=C1)OCC(=O)O)NCC(C2=CSC(=N2)C(F)(F)F)O	CC(CC1=CC=C(C=C1)OCC(=O)O)NCC(C2=CSC(=N2)C(F)(F)F)O	C17H19F3N2O4S	[M-H]-	403.094	polyala	develop_2min_0B_100B_30mm	Kinetex_C18_30mm	185.57	0.09	0.05	0.73	0	0	3	Yes
Flutamide	CC(C)C(=O)NC1=CC(=C(C=C1)[N+](=O)[O-])C(F)(F)F	CC(C)C(=O)NC1=CC(=C(C=C1)[N+](=O)[O-])C(F)(F)F	C11H11F3N2O3	[M+H]+	277.079	polyala	develop_2min_0B_100B_30mm	Kinetex_C18_30mm	160.25	0.31	0.2	0.87	0.03	3.33	3	No
Flutamide	CC(C)C(=O)NC1=CC(=C(C=C1)[N+](=O)[O-])C(F)(F)F	CC(C)C(=O)NC1=CC(=C(C=C1)[N+](=O)[O-])C(F)(F)F	C11H11F3N2O3	[M-H]-	275.065	polyala	develop_2min_0B_100B_30mm	Kinetex_C18_30mm	157.63	0.16	0.1	0.84	0.01	1.38	3	Yes
N,N,N',N'-Tetrabutyl-1,6-hexanediamine	CCCCN(CCCC)CCCCCCN(CCCC)CCCC	CCCCN(CCCC)CCCCCCN(CCCC)CCCC	C22H48N2	[M+H]+	341.389	polyala	develop_2min_0B_100B_30mm	Kinetex_C18_30mm	194.01	0.2	0.11	0.73	0.03	3.43	3	Yes
Tolyltriazole	CC1=CC2=NNN=C2C=C1	CC1=CC2=NNN=C2C=C1	C7H7N3	[M+H]+	134.071	polyala	develop_2min_0B_100B_30mm	Kinetex_C18_30mm	126.66	0.34	0.27	0.78	0.03	3.72	3	Yes
Tolyltriazole	CC1=CC2=NNN=C2C=C1	CC1=CC2=NNN=C2C=C1	C7H7N3	[M-H]-	132.057	polyala	develop_2min_0B_100B_30mm	Kinetex_C18_30mm	131.48	0.39	0.3	0.76	0	0	3	Yes
Ethyl 4-methylbenzoate	CCOC(=O)C1=CC=C(C=C1)C	CCOC(=O)C1=CC=C(C=C1)C	C10H12O2	[M+FA-H]-	209.082	polyala	develop_2min_0B_100B_30mm	Kinetex_C18_30mm	145.62	0.28	0.19	0.76	0	0	3	No
Cariporide mesylate	CC(C)C1=C(C=C(C=C1)C(=O)N=C(N)N)S(=O)(=O)C.CS(=O)(=O)O	CC(C)C1=C(C=C(C=C1)C(=O)N=C(N)N)S(=O)(=O)C	C12H17N3O3S	[M+H]+	284.106	polyala	develop_2min_0B_100B_30mm	Kinetex_C18_30mm	172.61	0.3	0.17	0.73	0.03	3.43	3	Yes
Cariporide mesylate	CC(C)C1=C(C=C(C=C1)C(=O)N=C(N)N)S(=O)(=O)C.CS(=O)(=O)O	CC(C)C1=C(C=C(C=C1)C(=O)N=C(N)N)S(=O)(=O)C	C12H17N3O3S	[M-H]-	282.092	polyala	develop_2min_0B_100B_30mm	Kinetex_C18_30mm	169.62	0.84	0.5	0.71	0	0	3	Yes
gamma-Caprolactone	CCC1CCC(=O)O1	CCC1CCC(=O)O1	C6H10O2	[M+FA-H]-	159.066	polyala	develop_2min_0B_100B_30mm	Kinetex_C18_30mm	136.57	0.45	0.33	0.73	0.01	0.79	3	Yes
Hydrocinnamic acid	C1=CC=C(C=C1)CCC(=O)O	C1=CC=C(C=C1)CCC(=O)O	C9H10O2	[M+FA-H]-	195.066	polyala	develop_2min_0B_100B_30mm	Kinetex_C18_30mm	144.06	0.12	0.08	0.73	0	0	3	Yes
Hydrocinnamic acid	C1=CC=C(C=C1)CCC(=O)O	C1=CC=C(C=C1)CCC(=O)O	C9H10O2	[M-H]-	149.061	polyala	develop_2min_0B_100B_30mm	Kinetex_C18_30mm	135.45	0.47	0.34	0.74	0.02	2.05	3	No
Bromocriptine mesylate	CC(C)CC1C(=O)N2CCCC2C3(N1C(=O)C(O3)(C(C)C)NC(=O)C4CN(C5CC6=C(NC7=CC=CC(=C67)C5=C4)Br)C)O.CS(=O)(=O)O	CC(C)CC1C(=O)N2CCCC2C3(N1C(=O)C(O3)(C(C)C)NC(=O)C4CN(C5CC6=C(NC7=CC=CC(=C67)C5=C4)Br)C)O	C32H40BrN5O5	[M+H]+	654.229	polyala	develop_2min_0B_100B_30mm	Kinetex_C18_30mm	243.15	0.41	0.17	0.79	0.02	2.19	3	Yes
Bromocriptine mesylate	CC(C)CC1C(=O)N2CCCC2C3(N1C(=O)C(O3)(C(C)C)NC(=O)C4CN(C5CC6=C(NC7=CC=CC(=C67)C5=C4)Br)C)O.CS(=O)(=O)O	CC(C)CC1C(=O)N2CCCC2C3(N1C(=O)C(O3)(C(C)C)NC(=O)C4CN(C5CC6=C(NC7=CC=CC(=C67)C5=C4)Br)C)O	C32H40BrN5O5	[M+H-H2O]+	636.218	polyala	develop_2min_0B_100B_30mm	Kinetex_C18_30mm	227.2	0.27	0.12	0.79	0.02	2.19	3	Yes
Di(2-methoxyethyl) phthalate	COCCOC(=O)C1=CC=CC=C1C(=O)OCCOC	COCCOC(=O)C1=CC=CC=C1C(=O)OCCOC	C14H18O6	[M+Cl]-	317.08	polyala	develop_2min_0B_100B_30mm	Kinetex_C18_30mm	165.59	0.22	0.13	0.71	0	0	3	No
Di(2-methoxyethyl) phthalate	COCCOC(=O)C1=CC=CC=C1C(=O)OCCOC	COCCOC(=O)C1=CC=CC=C1C(=O)OCCOC	C14H18O6	[M+FA-H]-	327.108	polyala	develop_2min_0B_100B_30mm	Kinetex_C18_30mm	170.88	0.17	0.1	0.72	0.01	1.6	3	Yes
Di(2-methoxyethyl) phthalate	COCCOC(=O)C1=CC=CC=C1C(=O)OCCOC	COCCOC(=O)C1=CC=CC=C1C(=O)OCCOC	C14H18O6	[M+H]+	283.118	polyala	develop_2min_0B_100B_30mm	Kinetex_C18_30mm	158.16	0.52	0.33	0.71	0.03	4.09	3	No
Di(2-methoxyethyl) phthalate	COCCOC(=O)C1=CC=CC=C1C(=O)OCCOC	COCCOC(=O)C1=CC=CC=C1C(=O)OCCOC	C14H18O6	[M+H-H2O]+	265.107	polyala	develop_2min_0B_100B_30mm	Kinetex_C18_30mm	155.5	0.31	0.2	0.71	0.03	3.53	3	Yes
Di(2-methoxyethyl) phthalate	COCCOC(=O)C1=CC=CC=C1C(=O)OCCOC	COCCOC(=O)C1=CC=CC=C1C(=O)OCCOC	C14H18O6	[M-H]-	281.103	polyala	develop_2min_0B_100B_30mm	Kinetex_C18_30mm	163.81	0.24	0.15	0.74	0.01	0.78	3	Yes
Diethylstilbestrol	CCC(=C(CC)C1=CC=C(C=C1)O)C2=CC=C(C=C2)O	CCC(=C(CC)C1=CC=C(C=C1)O)C2=CC=C(C=C2)O	C18H20O2	[M-H]-	267.139	polyala	develop_2min_0B_100B_30mm	Kinetex_C18_30mm	173.22	0.3	0.17	0.89	0.01	1.3	3	Yes
Ethyl anthranilate	CCOC(=O)C1=CC=CC=C1N	CCOC(=O)C1=CC=CC=C1N	C9H11NO2	[M-H]-	164.072	polyala	develop_2min_0B_100B_30mm	Kinetex_C18_30mm	138.66	0.49	0.35	0.84	0.01	1.38	3	Yes
Dihexyl hexanedioate	CCCCCCOC(=O)CCCCC(=O)OCCCCCC	CCCCCCOC(=O)CCCCC(=O)OCCCCCC	C18H34O4	[M-H]-	313.238	polyala	develop_2min_0B_100B_30mm	Kinetex_C18_30mm	181.96	1.06	0.58	0.94	0.01	1.22	3	Yes
Thiotepa	C1CN1P(=S)(N2CC2)N3CC3	C1CN1P(=S)(N2CC2)N3CC3	C6H12N3PS	[M+H]+	190.056	polyala	develop_2min_0B_100B_30mm	Kinetex_C18_30mm	132.66	0.41	0.31	0.77	0.02	2.25	3	Yes
1-Chloroanthraquinone	C1=CC=C2C(=C1)C(=O)C3=C(C2=O)C(=CC=C3)Cl	C1=CC=C2C(=C1)C(=O)C3=C(C2=O)C(=CC=C3)Cl	C14H7ClO2	[M+H]+	243.021	polyala	develop_2min_0B_100B_30mm	Kinetex_C18_30mm	141.49	0.29	0.2	0.95	0.03	3.05	3	Yes
Cetirizine dihydrochloride	C1CN(CCN1CCOCC(=O)O)C(C2=CC=CC=C2)C3=CC=C(C=C3)Cl.Cl.Cl	C1CN(CCN1CCOCC(=O)O)C(C2=CC=CC=C2)C3=CC=C(C=C3)Cl	C21H25ClN2O3	[M+H]+	389.163	polyala	develop_2min_0B_100B_30mm	Kinetex_C18_30mm	196.19	0.3	0.15	0.8	0.03	3.62	3	Yes
Cetirizine dihydrochloride	C1CN(CCN1CCOCC(=O)O)C(C2=CC=CC=C2)C3=CC=C(C=C3)Cl.Cl.Cl	C1CN(CCN1CCOCC(=O)O)C(C2=CC=CC=C2)C3=CC=C(C=C3)Cl	C21H25ClN2O3	[M+Na]+	411.145	polyala	develop_2min_0B_100B_30mm	Kinetex_C18_30mm	189.5	4.8	2.53	0.8	0.02	2.87	3	Yes
Cetirizine dihydrochloride	C1CN(CCN1CCOCC(=O)O)C(C2=CC=CC=C2)C3=CC=C(C=C3)Cl.Cl.Cl	C1CN(CCN1CCOCC(=O)O)C(C2=CC=CC=C2)C3=CC=C(C=C3)Cl	C21H25ClN2O3	[M-H]-	387.148	polyala	develop_2min_0B_100B_30mm	Kinetex_C18_30mm	195.27	0.36	0.19	0.78	0	0	3	Yes
Ethyl phthalyl ethyl glycolate	CCOC(=O)COC(=O)C1=CC=CC=C1C(=O)OCC	CCOC(=O)COC(=O)C1=CC=CC=C1C(=O)OCC	C14H16O6	[M+Na]+	303.084	polyala	develop_2min_0B_100B_30mm	Kinetex_C18_30mm	167.2	0.51	0.3	0.84	0.02	2.06	3	Yes
Linalyl formate	CC(=CCCC(C)(C=C)OC=O)C	CC(=CCCC(C)(C=C)OC=O)C	C11H18O2	[M+FA-H]-	227.129	polyala	develop_2min_0B_100B_30mm	Kinetex_C18_30mm	156.22	0.17	0.11	0.79	0.01	0.73	3	Yes
N,N-dimethylpyridin-4-amine	CN(C)C1=CC=NC=C1	CN(C)C1=CC=NC=C1	C7H10N2	[M+H]+	123.092	polyala	develop_2min_0B_100B_30mm	Kinetex_C18_30mm	126.88	0.16	0.13	0.7	0.02	3.28	3	Yes
Sodium 3-chloro-2-hydroxypropane-1-sulfonate	C(C(CCl)O)S(=O)(=O)[O-].[Na+]	C(C(CCl)O)S(=O)(=O)[O-]	C3H6ClO4S-	[M-H]-	172.968	polyala	develop_2min_0B_100B_30mm	Kinetex_C18_30mm	131.08	0.44	0.33	0.26	0	0	3	No
4'-Fluoro-4-aminodiphenyl	C1=CC(=CC=C1C2=CC=C(C=C2)F)N	C1=CC(=CC=C1C2=CC=C(C=C2)F)N	C12H10FN	[M+H]+	188.087	polyala	develop_2min_0B_100B_30mm	Kinetex_C18_30mm	148.58	0.08	0.05	0.78	0.03	3.72	3	Yes
1-Butyl-3-methylimidazolium chloride	CCCCN1C=C[N+](=C1)C.[Cl-]	CCCCN1C=C[N+](=C1)C	C8H15N2+	[M]+	139.123	polyala	develop_2min_0B_100B_30mm	Kinetex_C18_30mm	130.52	0.11	0.08	0.7	0.02	3.28	3	Yes
C.I. Disperse Blue 27	C1=CC(=CC=C1CCO)NC2=C3C(=C(C=C2)O)C(=O)C4=C(C=CC(=C4C3=O)[N+](=O)[O-])O	C1=CC(=CC=C1CCO)NC2=C3C(=C(C=C2)O)C(=O)C4=C(C=CC(=C4C3=O)[N+](=O)[O-])O	C22H16N2O7	[M+H]+	421.103	polyala	develop_2min_0B_100B_30mm	Kinetex_C18_30mm	193.44	1.19	0.61	0.99	0.03	2.93	3	No
C.I. Disperse Blue 27	C1=CC(=CC=C1CCO)NC2=C3C(=C(C=C2)O)C(=O)C4=C(C=CC(=C4C3=O)[N+](=O)[O-])O	C1=CC(=CC=C1CCO)NC2=C3C(=C(C=C2)O)C(=O)C4=C(C=CC(=C4C3=O)[N+](=O)[O-])O	C22H16N2O7	[M-H]-	419.089	polyala	develop_2min_0B_100B_30mm	Kinetex_C18_30mm	200.07	0.13	0.07	0.95	0	0	3	Yes
Cybutryne	CC(C)(C)NC1=NC(=NC(=N1)NC2CC2)SC	CC(C)(C)NC1=NC(=NC(=N1)NC2CC2)SC	C11H19N5S	[M+H]+	254.143	polyala	develop_2min_0B_100B_30mm	Kinetex_C18_30mm	163.46	0.31	0.19	0.85	0.03	2.95	3	Yes
2,4-Diisopropylphenol	CC(C)C1=CC(=C(C=C1)O)C(C)C	CC(C)C1=CC(=C(C=C1)O)C(C)C	C12H18O	[M+FA-H]-	223.134	polyala	develop_2min_0B_100B_30mm	Kinetex_C18_30mm	159.44	0.16	0.1	0.85	0	0	3	Yes
Sodium dodecyl sulfate	CCCCCCCCCCCCOS(=O)(=O)[O-].[Na+]	CCCCCCCCCCCCOS(=O)(=O)[O-]	C12H25O4S-	[M-H]-	265.148	polyala	develop_2min_0B_100B_30mm	Kinetex_C18_30mm	170.33	0.54	0.32	1.08	0.03	2.66	3	Yes
Salicylic acid	C1=CC=C(C(=C1)C(=O)O)O	C1=CC=C(C(=C1)C(=O)O)O	C7H6O3	[M-H]-	137.024	polyala	develop_2min_0B_100B_30mm	Kinetex_C18_30mm	127.53	0.51	0.4	0.78	0	0	3	Yes
Carabersat	CC(=O)C1=CC2=C(C=C1)OC(C(C2NC(=O)C3=CC=C(C=C3)F)O)(C)C	CC(=O)C1=CC2=C(C=C1)OC(C(C2NC(=O)C3=CC=C(C=C3)F)O)(C)C	C20H20FNO4	[M+H]+	358.145	polyala	develop_2min_0B_100B_30mm	Kinetex_C18_30mm	182.17	0.41	0.22	0.82	0.02	2.8	3	Yes
Carabersat	CC(=O)C1=CC2=C(C=C1)OC(C(C2NC(=O)C3=CC=C(C=C3)F)O)(C)C	CC(=O)C1=CC2=C(C=C1)OC(C(C2NC(=O)C3=CC=C(C=C3)F)O)(C)C	C20H20FNO4	[M+H-H2O]+	340.134	polyala	develop_2min_0B_100B_30mm	Kinetex_C18_30mm	180.38	1.32	0.73	0.81	0.03	4.28	3	Yes
Carabersat	CC(=O)C1=CC2=C(C=C1)OC(C(C2NC(=O)C3=CC=C(C=C3)F)O)(C)C	CC(=O)C1=CC2=C(C=C1)OC(C(C2NC(=O)C3=CC=C(C=C3)F)O)(C)C	C20H20FNO4	[M+K]+	396.101	polyala	develop_2min_0B_100B_30mm	Kinetex_C18_30mm	192.63	0.5	0.26	0.82	0.02	2.8	3	Yes
Carabersat	CC(=O)C1=CC2=C(C=C1)OC(C(C2NC(=O)C3=CC=C(C=C3)F)O)(C)C	CC(=O)C1=CC2=C(C=C1)OC(C(C2NC(=O)C3=CC=C(C=C3)F)O)(C)C	C20H20FNO4	[M+Na]+	380.127	polyala	develop_2min_0B_100B_30mm	Kinetex_C18_30mm	190.45	0.52	0.27	0.82	0.02	2.8	3	Yes
Carabersat	CC(=O)C1=CC2=C(C=C1)OC(C(C2NC(=O)C3=CC=C(C=C3)F)O)(C)C	CC(=O)C1=CC2=C(C=C1)OC(C(C2NC(=O)C3=CC=C(C=C3)F)O)(C)C	C20H20FNO4	[M-H]-	356.13	polyala	develop_2min_0B_100B_30mm	Kinetex_C18_30mm	187.04	0.3	0.16	0.79	0	0	3	Yes
Carabersat	CC(=O)C1=CC2=C(C=C1)OC(C(C2NC(=O)C3=CC=C(C=C3)F)O)(C)C	CC(=O)C1=CC2=C(C=C1)OC(C(C2NC(=O)C3=CC=C(C=C3)F)O)(C)C	C20H20FNO4	[M-H-H2O]-	338.119	polyala	develop_2min_0B_100B_30mm	Kinetex_C18_30mm	184.93	0.21	0.11	0.79	0	0	3	Yes
1,3,6-Hexanetricarbonitrile	C(CC#N)CC(CCC#N)C#N	C(CC#N)CC(CCC#N)C#N	C9H11N3	[M+H]+	162.103	polyala	develop_2min_0B_100B_30mm	Kinetex_C18_30mm	136.62	0.3	0.22	0.72	0.02	2.41	3	Yes
Sodium ethasulfate	CCCCC(CC)COS(=O)(=O)[O-].[Na+]	CCCCC(CC)COS(=O)(=O)[O-]	C8H17O4S-	[M-H]-	209.085	polyala	develop_2min_0B_100B_30mm	Kinetex_C18_30mm	153.74	0.29	0.19	0.89	0.01	1.3	3	Yes
Crufomate	CC(C)(C)C1=CC(=C(C=C1)OP(=O)(NC)OC)Cl	CC(C)(C)C1=CC(=C(C=C1)OP(=O)(NC)OC)Cl	C12H19ClNO3P	[M+H]+	292.086	polyala	develop_2min_0B_100B_30mm	Kinetex_C18_30mm	164.81	0.31	0.19	0.92	0.03	3.15	3	Yes
Crufomate	CC(C)(C)C1=CC(=C(C=C1)OP(=O)(NC)OC)Cl	CC(C)(C)C1=CC(=C(C=C1)OP(=O)(NC)OC)Cl	C12H19ClNO3P	[M+Na]+	314.068	polyala	develop_2min_0B_100B_30mm	Kinetex_C18_30mm	175.29	0.77	0.44	0.92	0.03	3.15	3	Yes
Ethyltriethoxysilane	CCO[Si](CC)(OCC)OCC	CCO[Si](CC)(OCC)OCC	C8H20O3Si	[M-H]-	191.111	polyala	develop_2min_0B_100B_30mm	Kinetex_C18_30mm	149.06	0.57	0.38	0.85	0	0	3	No
Dehydroepiandrosterone	CC12CCC3C(C1CCC2=O)CC=C4C3(CCC(C4)O)C	CC12CCC3C(C1CCC2=O)CC=C4C3(CCC(C4)O)C	C19H28O2	[M+H-H2O]+	271.206	polyala	develop_2min_0B_100B_30mm	Kinetex_C18_30mm	165.4	0.31	0.19	0.92	0.03	3.15	3	Yes
2-Amino-6-nitrobenzothiazole	C1=CC2=C(C=C1[N+](=O)[O-])SC(=N2)N	C1=CC2=C(C=C1[N+](=O)[O-])SC(=N2)N	C7H5N3O2S	[M+FA-H]-	240.008	polyala	develop_2min_0B_100B_30mm	Kinetex_C18_30mm	147.72	0.31	0.21	0.78	0	0	3	Yes
2-Amino-6-nitrobenzothiazole	C1=CC2=C(C=C1[N+](=O)[O-])SC(=N2)N	C1=CC2=C(C=C1[N+](=O)[O-])SC(=N2)N	C7H5N3O2S	[M+H]+	196.018	polyala	develop_2min_0B_100B_30mm	Kinetex_C18_30mm	138.28	0.04	0.03	0.8	0.03	3.62	3	Yes
2-Amino-6-nitrobenzothiazole	C1=CC2=C(C=C1[N+](=O)[O-])SC(=N2)N	C1=CC2=C(C=C1[N+](=O)[O-])SC(=N2)N	C7H5N3O2S	[M-H]-	194.003	polyala	develop_2min_0B_100B_30mm	Kinetex_C18_30mm	135.43	0.38	0.28	0.77	0.01	1.49	3	Yes
Prednisolone	CC12CC(C3C(C1CCC2(C(=O)CO)O)CCC4=CC(=O)C=CC34C)O	CC12CC(C3C(C1CCC2(C(=O)CO)O)CCC4=CC(=O)C=CC34C)O	C21H28O5	[M+Cl]-	395.163	polyala	develop_2min_0B_100B_30mm	Kinetex_C18_30mm	189.57	0.3	0.16	0.77	0.01	1.51	3	No
Prednisolone	CC12CC(C3C(C1CCC2(C(=O)CO)O)CCC4=CC(=O)C=CC34C)O	CC12CC(C3C(C1CCC2(C(=O)CO)O)CCC4=CC(=O)C=CC34C)O	C21H28O5	[M+FA-H]-	405.192	polyala	develop_2min_0B_100B_30mm	Kinetex_C18_30mm	191.66	0.31	0.16	0.77	0.01	1.51	3	Yes
Prednisolone	CC12CC(C3C(C1CCC2(C(=O)CO)O)CCC4=CC(=O)C=CC34C)O	CC12CC(C3C(C1CCC2(C(=O)CO)O)CCC4=CC(=O)C=CC34C)O	C21H28O5	[M+H]+	361.201	polyala	develop_2min_0B_100B_30mm	Kinetex_C18_30mm	182.64	1.41	0.77	0.81	0.03	4.28	3	Yes
Prednisolone	CC12CC(C3C(C1CCC2(C(=O)CO)O)CCC4=CC(=O)C=CC34C)O	CC12CC(C3C(C1CCC2(C(=O)CO)O)CCC4=CC(=O)C=CC34C)O	C21H28O5	[M+H-H2O]+	343.19	polyala	develop_2min_0B_100B_30mm	Kinetex_C18_30mm	180.76	0.27	0.15	0.82	0.02	2.8	3	Yes
Prednisolone	CC12CC(C3C(C1CCC2(C(=O)CO)O)CCC4=CC(=O)C=CC34C)O	CC12CC(C3C(C1CCC2(C(=O)CO)O)CCC4=CC(=O)C=CC34C)O	C21H28O5	[M+K]+	399.157	polyala	develop_2min_0B_100B_30mm	Kinetex_C18_30mm	203.03	1.12	0.55	0.82	0.03	3.74	3	Yes
Prednisolone	CC12CC(C3C(C1CCC2(C(=O)CO)O)CCC4=CC(=O)C=CC34C)O	CC12CC(C3C(C1CCC2(C(=O)CO)O)CCC4=CC(=O)C=CC34C)O	C21H28O5	[M+K]+	399.157	polyala	develop_2min_0B_100B_30mm	Kinetex_C18_30mm	182.82	1.28	0.7	0.82	0.03	3.74	3	Yes
Prednisolone	CC12CC(C3C(C1CCC2(C(=O)CO)O)CCC4=CC(=O)C=CC34C)O	CC12CC(C3C(C1CCC2(C(=O)CO)O)CCC4=CC(=O)C=CC34C)O	C21H28O5	[M+Na]+	383.183	polyala	develop_2min_0B_100B_30mm	Kinetex_C18_30mm	206.55	0.06	0.03	0.82	0.02	2.8	3	Yes
Prednisolone	CC12CC(C3C(C1CCC2(C(=O)CO)O)CCC4=CC(=O)C=CC34C)O	CC12CC(C3C(C1CCC2(C(=O)CO)O)CCC4=CC(=O)C=CC34C)O	C21H28O5	[M+Na]+	383.183	polyala	develop_2min_0B_100B_30mm	Kinetex_C18_30mm	181.69	1.22	0.67	0.82	0.02	2.8	3	Yes
Ethyl cinnamate	CCOC(=O)C=CC1=CC=CC=C1	CCOC(=O)C=CC1=CC=CC=C1	C11H12O2	[M+FA-H]-	221.082	polyala	develop_2min_0B_100B_30mm	Kinetex_C18_30mm	152.35	0.3	0.2	0.79	0.02	1.93	3	Yes
Hexyl acrylate	CCCCCCOC(=O)C=C	CCCCCCOC(=O)C=C	C9H16O2	[M+FA-H]-	201.113	polyala	develop_2min_0B_100B_30mm	Kinetex_C18_30mm	147.91	0.51	0.34	0.78	0	0	3	No
Hexyl acrylate	CCCCCCOC(=O)C=C	CCCCCCOC(=O)C=C	C9H16O2	[M-H]-	155.108	polyala	develop_2min_0B_100B_30mm	Kinetex_C18_30mm	145.97	0.19	0.13	0.74	0	0	3	No
2H-3,1-Benzoxazine-2,4(1H)-dione	C1=CC=C2C(=C1)C(=O)OC(=O)N2	C1=CC=C2C(=C1)C(=O)OC(=O)N2	C8H5NO3	[M+H-H2O]+	146.024	polyala	develop_2min_0B_100B_30mm	Kinetex_C18_30mm	121.05	0.08	0.06	0.75	0.02	3.07	3	Yes
2H-3,1-Benzoxazine-2,4(1H)-dione	C1=CC=C2C(=C1)C(=O)OC(=O)N2	C1=CC=C2C(=C1)C(=O)OC(=O)N2	C8H5NO3	[M-H]-	162.02	polyala	develop_2min_0B_100B_30mm	Kinetex_C18_30mm	130.35	0.45	0.35	0.73	0	0	3	Yes
2,3-Hexanedione	CCCC(=O)C(=O)C	CCCC(=O)C(=O)C	C6H10O2	[M-H]-	113.061	polyala	develop_2min_0B_100B_30mm	Kinetex_C18_30mm	131.01	0.51	0.39	0.9	0	0	3	Yes
HC Red 3	C1=CC(=C(C=C1N)[N+](=O)[O-])NCCO	C1=CC(=C(C=C1N)[N+](=O)[O-])NCCO	C8H11N3O3	[M+H]+	198.087	polyala	develop_2min_0B_100B_30mm	Kinetex_C18_30mm	140.09	0.05	0.04	0.68	0.01	1.71	3	No
HC Red 3	C1=CC(=C(C=C1N)[N+](=O)[O-])NCCO	C1=CC(=C(C=C1N)[N+](=O)[O-])NCCO	C8H11N3O3	[M+H-H2O]+	180.077	polyala	develop_2min_0B_100B_30mm	Kinetex_C18_30mm	133.58	0.06	0.05	0.68	0.02	3.38	3	No
1H-Isoindole-1,3(2H)-diimine	C1=CC=C2C(=C1)C(=NC2=N)N	C1=CC=C2C(=C1)C(=NC2=N)N	C8H7N3	[M+H]+	146.071	polyala	develop_2min_0B_100B_30mm	Kinetex_C18_30mm	128.47	0.15	0.12	0.7	0.02	3.28	3	Yes
1H-Isoindole-1,3(2H)-diimine	C1=CC=C2C(=C1)C(=NC2=N)N	C1=CC=C2C(=C1)C(=NC2=N)N	C8H7N3	[M-H]-	144.057	polyala	develop_2min_0B_100B_30mm	Kinetex_C18_30mm	131.04	0.51	0.39	0.74	0	0	3	No
2,2',5,5'-Tetrachlorobenzidine	C1=C(C(=CC(=C1Cl)N)Cl)C2=CC(=C(C=C2Cl)N)Cl	C1=C(C(=CC(=C1Cl)N)Cl)C2=CC(=C(C=C2Cl)N)Cl	C12H8Cl4N2	[M+H]+	322.949	polyala	develop_2min_0B_100B_30mm	Kinetex_C18_30mm	174.2	0.48	0.28	0.89	0.02	1.95	3	Yes
Sulfacetamide	CC(=O)NS(=O)(=O)C1=CC=C(C=C1)N	CC(=O)NS(=O)(=O)C1=CC=C(C=C1)N	C8H10N2O3S	[M+Na]+	237.03	polyala	develop_2min_0B_100B_30mm	Kinetex_C18_30mm	151.8	0.3	0.2	0.7	0.02	3.28	3	Yes
Sulfacetamide	CC(=O)NS(=O)(=O)C1=CC=C(C=C1)N	CC(=O)NS(=O)(=O)C1=CC=C(C=C1)N	C8H10N2O3S	[M-H]-	213.034	polyala	develop_2min_0B_100B_30mm	Kinetex_C18_30mm	148.13	0.25	0.17	0.69	0	0	3	Yes
Sulfacetamide	CC(=O)NS(=O)(=O)C1=CC=C(C=C1)N	CC(=O)NS(=O)(=O)C1=CC=C(C=C1)N	C8H10N2O3S	[M-H-H2O]-	195.023	polyala	develop_2min_0B_100B_30mm	Kinetex_C18_30mm	141.54	0.41	0.29	0.69	0	0	3	Yes
dl-Norgestrel	CCC12CCC3C(C1CCC2(C#C)O)CCC4=CC(=O)CCC34	CCC12CCC3C(C1CCC2(C#C)O)CCC4=CC(=O)CCC34	C21H28O2	[M+H]+	313.216	polyala	develop_2min_0B_100B_30mm	Kinetex_C18_30mm	178.4	0.47	0.26	0.92	0.03	3.15	3	Yes
dl-Norgestrel	CCC12CCC3C(C1CCC2(C#C)O)CCC4=CC(=O)CCC34	CCC12CCC3C(C1CCC2(C#C)O)CCC4=CC(=O)CCC34	C21H28O2	[M+H-H2O]+	295.206	polyala	develop_2min_0B_100B_30mm	Kinetex_C18_30mm	173.09	0.45	0.26	0.92	0.03	3.15	3	Yes
dl-Norgestrel	CCC12CCC3C(C1CCC2(C#C)O)CCC4=CC(=O)CCC34	CCC12CCC3C(C1CCC2(C#C)O)CCC4=CC(=O)CCC34	C21H28O2	[M+Na]+	335.198	polyala	develop_2min_0B_100B_30mm	Kinetex_C18_30mm	201.75	0.03	0.02	0.92	0.03	3.15	3	Yes
dl-Norgestrel	CCC12CCC3C(C1CCC2(C#C)O)CCC4=CC(=O)CCC34	CCC12CCC3C(C1CCC2(C#C)O)CCC4=CC(=O)CCC34	C21H28O2	[M+Na]+	335.198	polyala	develop_2min_0B_100B_30mm	Kinetex_C18_30mm	176.88	0.1	0.05	0.92	0.03	3.15	3	Yes
3-Dimethylaminophenol	CN(C)C1=CC(=CC=C1)O	CN(C)C1=CC(=CC=C1)O	C8H11NO	[M+H]+	138.091	polyala	develop_2min_0B_100B_30mm	Kinetex_C18_30mm	126.42	0.15	0.12	0.81	0.14	16.69	3	Yes
3-Dimethylaminophenol	CN(C)C1=CC(=CC=C1)O	CN(C)C1=CC(=CC=C1)O	C8H11NO	[M-H]-	136.077	polyala	develop_2min_0B_100B_30mm	Kinetex_C18_30mm	136.11	0.42	0.31	0.79	0	0	3	Yes
Benzyl acetate	CC(=O)OCC1=CC=CC=C1	CC(=O)OCC1=CC=CC=C1	C9H10O2	[M+FA-H]-	195.066	polyala	develop_2min_0B_100B_30mm	Kinetex_C18_30mm	142.21	0.25	0.17	0.74	0	0	3	No
FD&C Green No. 3	CCN(CC1=CC(=CC=C1)S(=O)(=O)[O-])C2=CC=C(C=C2)C(=C3C=CC(=[N+](CC)CC4=CC(=CC=C4)S(=O)(=O)[O-])C=C3)C5=C(C=C(C=C5)O)S(=O)(=O)[O-].[Na+].[Na+]	CCN(CC1=CC(=CC=C1)S(=O)(=O)[O-])C2=CC=C(C=C2)C(=C3C=CC(=[N+](CC)CC4=CC(=CC=C4)S(=O)(=O)[O-])C=C3)C5=C(C=C(C=C5)O)S(=O)(=O)[O-]	C37H34N2O10S3-2	[M]+	765.16	polyala	develop_2min_0B_100B_30mm	Kinetex_C18_30mm	256.08	0.56	0.22	0.79	0.02	2.19	3	Yes
1,4-Diaminoanthraquinone	C1=CC=C2C(=C1)C(=O)C3=C(C=CC(=C3C2=O)N)N	C1=CC=C2C(=C1)C(=O)C3=C(C=CC(=C3C2=O)N)N	C14H10N2O2	[M+H]+	239.082	polyala	develop_2min_0B_100B_30mm	Kinetex_C18_30mm	147.64	0.29	0.2	0.83	0.03	3.49	3	Yes
1,4-Diaminoanthraquinone	C1=CC=C2C(=C1)C(=O)C3=C(C=CC(=C3C2=O)N)N	C1=CC=C2C(=C1)C(=O)C3=C(C=CC(=C3C2=O)N)N	C14H10N2O2	[M-H]-	237.067	polyala	develop_2min_0B_100B_30mm	Kinetex_C18_30mm	146.51	1.09	0.75	0.81	0	0	3	Yes
Sodium L-ascorbate	C(C(C1C(=C(C(=O)O1)O)[O-])O)O.[Na+]	C(C(C1C(=C(C(=O)O1)O)[O-])O)O	C6H7O6-	[M-H-H2O]-	157.014	polyala	develop_2min_0B_100B_30mm	Kinetex_C18_30mm	133.09	0.24	0.18	0.25	0.01	4.56	3	No
ECC	C1CC2C(O2)CC1COC(=O)C3CCC4C(C3)O4	C1CC2C(O2)CC1COC(=O)C3CCC4C(C3)O4	C14H20O4	[M+H]+	253.143	polyala	develop_2min_0B_100B_30mm	Kinetex_C18_30mm	155	0.25	0.16	0.8	0.02	2.87	3	No
ECC	C1CC2C(O2)CC1COC(=O)C3CCC4C(C3)O4	C1CC2C(O2)CC1COC(=O)C3CCC4C(C3)O4	C14H20O4	[M+Na]+	275.125	polyala	develop_2min_0B_100B_30mm	Kinetex_C18_30mm	157.76	0.11	0.07	0.8	0.02	2.87	3	Yes
2-Hydroxybenzophenone	C1=CC=C(C=C1)C(=O)C2=CC=CC=C2O	C1=CC=C(C=C1)C(=O)C2=CC=CC=C2O	C13H10O2	[M-H]-	197.061	polyala	develop_2min_0B_100B_30mm	Kinetex_C18_30mm	147.59	0.6	0.41	0.79	0	0	3	Yes
3,3'-Dimethylbenzidine dihydrochloride	CC1=C(C=CC(=C1)C2=CC(=C(C=C2)N)C)N.Cl.Cl	CC1=C(C=CC(=C1)C2=CC(=C(C=C2)N)C)N	C14H16N2	[M+H]+	213.139	polyala	develop_2min_0B_100B_30mm	Kinetex_C18_30mm	162.39	0.12	0.07	0.72	0.02	2.41	3	Yes
4-(Hexyloxy)phenol	CCCCCCOC1=CC=C(C=C1)O	CCCCCCOC1=CC=C(C=C1)O	C12H18O2	[M+FA-H]-	239.129	polyala	develop_2min_0B_100B_30mm	Kinetex_C18_30mm	158.61	0.36	0.23	0.83	0.03	4.17	3	Yes
Spirotetramat	CCOC(=O)OC1=C(C(=O)NC12CCC(CC2)OC)C3=C(C=CC(=C3)C)C	CCOC(=O)OC1=C(C(=O)NC12CCC(CC2)OC)C3=C(C=CC(=C3)C)C	C21H27NO5	[M+K]+	412.152	polyala	develop_2min_0B_100B_30mm	Kinetex_C18_30mm	198.5	0.6	0.3	0.91	0.02	1.9	3	Yes
Spirotetramat	CCOC(=O)OC1=C(C(=O)NC12CCC(CC2)OC)C3=C(C=CC(=C3)C)C	CCOC(=O)OC1=C(C(=O)NC12CCC(CC2)OC)C3=C(C=CC(=C3)C)C	C21H27NO5	[M+Na]+	396.178	polyala	develop_2min_0B_100B_30mm	Kinetex_C18_30mm	198.07	0.76	0.39	0.9	0.03	3.22	3	Yes
Econazole nitrate	C1=CC(=CC=C1COC(CN2C=CN=C2)C3=C(C=C(C=C3)Cl)Cl)Cl.[N+](=O)(O)[O-]	C1=CC(=CC=C1COC(CN2C=CN=C2)C3=C(C=C(C=C3)Cl)Cl)Cl	C18H15Cl3N2O	[M+H]+	381.032	polyala	develop_2min_0B_100B_30mm	Kinetex_C18_30mm	183.98	0.08	0.04	0.83	0.03	3.49	3	Yes
7-Acetyl-1,1,3,4,4,6-hexamethyltetraline	CC1CC(C2=C(C1(C)C)C=C(C(=C2)C(=O)C)C)(C)C	CC1CC(C2=C(C1(C)C)C=C(C(=C2)C(=O)C)C)(C)C	C18H26O	[M+H]+	259.206	polyala	develop_2min_0B_100B_30mm	Kinetex_C18_30mm	167.17	0.31	0.18	1.1	0.02	1.57	3	Yes
Dipentaerythritol pentaacrylate	C=CC(=O)OCC(CO)(COCC(COC(=O)C=C)(COC(=O)C=C)COC(=O)C=C)COC(=O)C=C	C=CC(=O)OCC(CO)(COCC(COC(=O)C=C)(COC(=O)C=C)COC(=O)C=C)COC(=O)C=C	C25H32O12	[M+H]+	525.197	polyala	develop_2min_0B_100B_30mm	Kinetex_C18_30mm	214.5	1.61	0.75	0.85	0.03	3.41	3	Yes
Dipentaerythritol pentaacrylate	C=CC(=O)OCC(CO)(COCC(COC(=O)C=C)(COC(=O)C=C)COC(=O)C=C)COC(=O)C=C	C=CC(=O)OCC(CO)(COCC(COC(=O)C=C)(COC(=O)C=C)COC(=O)C=C)COC(=O)C=C	C25H32O12	[M+H-H2O]+	507.186	polyala	develop_2min_0B_100B_30mm	Kinetex_C18_30mm	212.96	0.32	0.15	0.88	0.03	3.29	3	Yes
Dipentaerythritol pentaacrylate	C=CC(=O)OCC(CO)(COCC(COC(=O)C=C)(COC(=O)C=C)COC(=O)C=C)COC(=O)C=C	C=CC(=O)OCC(CO)(COCC(COC(=O)C=C)(COC(=O)C=C)COC(=O)C=C)COC(=O)C=C	C25H32O12	[M+K]+	563.153	polyala	develop_2min_0B_100B_30mm	Kinetex_C18_30mm	218.79	0.67	0.31	0.85	0.03	3.41	3	No
Dipentaerythritol pentaacrylate	C=CC(=O)OCC(CO)(COCC(COC(=O)C=C)(COC(=O)C=C)COC(=O)C=C)COC(=O)C=C	C=CC(=O)OCC(CO)(COCC(COC(=O)C=C)(COC(=O)C=C)COC(=O)C=C)COC(=O)C=C	C25H32O12	[M+Na]+	547.179	polyala	develop_2min_0B_100B_30mm	Kinetex_C18_30mm	216.58	0.7	0.32	0.85	0.03	3.41	3	Yes
Nonivamide	CCCCCCCCC(=O)NCC1=CC(=C(C=C1)O)OC	CCCCCCCCC(=O)NCC1=CC(=C(C=C1)O)OC	C17H27NO3	[M+H]+	294.206	polyala	develop_2min_0B_100B_30mm	Kinetex_C18_30mm	178.35	0.6	0.34	0.88	0.03	2.85	3	Yes
Nonivamide	CCCCCCCCC(=O)NCC1=CC(=C(C=C1)O)OC	CCCCCCCCC(=O)NCC1=CC(=C(C=C1)O)OC	C17H27NO3	[M+Na]+	316.188	polyala	develop_2min_0B_100B_30mm	Kinetex_C18_30mm	181.8	0.41	0.23	0.88	0.03	2.85	3	Yes
Nonivamide	CCCCCCCCC(=O)NCC1=CC(=C(C=C1)O)OC	CCCCCCCCC(=O)NCC1=CC(=C(C=C1)O)OC	C17H27NO3	[M-H]-	292.192	polyala	develop_2min_0B_100B_30mm	Kinetex_C18_30mm	180.36	0.3	0.17	0.87	0.01	1.33	3	Yes
2,6-Di(butan-2-yl)phenol	CCC(C)C1=C(C(=CC=C1)C(C)CC)O	CCC(C)C1=C(C(=CC=C1)C(C)CC)O	C14H22O	[M+FA-H]-	251.165	polyala	develop_2min_0B_100B_30mm	Kinetex_C18_30mm	164.94	0.24	0.15	0.95	0	0	3	No
Omethoate	CNC(=O)CSP(=O)(OC)OC	CNC(=O)CSP(=O)(OC)OC	C5H12NO4PS	[M+H]+	214.03	polyala	develop_2min_0B_100B_30mm	Kinetex_C18_30mm	136.27	0.04	0.03	0.72	0.02	2.41	3	Yes
Omethoate	CNC(=O)CSP(=O)(OC)OC	CNC(=O)CSP(=O)(OC)OC	C5H12NO4PS	[M+Na]+	236.012	polyala	develop_2min_0B_100B_30mm	Kinetex_C18_30mm	143.71	0.29	0.2	0.72	0.02	2.41	3	Yes
Tetrapropylammonium bromide	CCC[N+](CCC)(CCC)CCC.[Br-]	CCC[N+](CCC)(CCC)CCC	C12H28N+	[M]+	186.222	polyala	develop_2min_0B_100B_30mm	Kinetex_C18_30mm	148.74	0.29	0.19	0.71	0.03	4.09	3	Yes
2-(2-Methylbutan-2-yl)cyclohexyl acetate	CCC(C)(C)C1CCCCC1OC(=O)C	CCC(C)(C)C1CCCCC1OC(=O)C	C13H24O2	[M+FA-H]-	257.176	polyala	develop_2min_0B_100B_30mm	Kinetex_C18_30mm	165.03	0.23	0.14	0.9	0.01	0.64	3	Yes
5-Methoxypsoralen	COC1=C2C=CC(=O)OC2=CC3=C1C=CO3	COC1=C2C=CC(=O)OC2=CC3=C1C=CO3	C12H8O4	[M+H]+	217.049	polyala	develop_2min_0B_100B_30mm	Kinetex_C18_30mm	138.9	0.25	0.18	0.85	0.03	3.41	3	Yes
Prop-2-en-1-yl heptanoate	CCCCCCC(=O)OCC=C	CCCCCCC(=O)OCC=C	C10H18O2	[M+FA-H]-	215.129	polyala	develop_2min_0B_100B_30mm	Kinetex_C18_30mm	152.01	0.42	0.27	0.8	0.01	1.44	3	Yes
Buflomedil hydrochloride	COC1=CC(=C(C(=C1)OC)C(=O)CCCN2CCCC2)OC.Cl	COC1=CC(=C(C(=C1)OC)C(=O)CCCN2CCCC2)OC	C17H25NO4	[M+H]+	308.186	polyala	develop_2min_0B_100B_30mm	Kinetex_C18_30mm	174.32	0.29	0.17	0.74	0.02	2.34	3	Yes
Buflomedil hydrochloride	COC1=CC(=C(C(=C1)OC)C(=O)CCCN2CCCC2)OC.Cl	COC1=CC(=C(C(=C1)OC)C(=O)CCCN2CCCC2)OC	C17H25NO4	[M+H-H2O]+	290.175	polyala	develop_2min_0B_100B_30mm	Kinetex_C18_30mm	173.12	0.3	0.17	0.74	0.02	2.34	3	Yes
2-Aminoanthraquinone	C1=CC=C2C(=C1)C(=O)C3=C(C2=O)C=C(C=C3)N	C1=CC=C2C(=C1)C(=O)C3=C(C2=O)C=C(C=C3)N	C14H9NO2	[M+H]+	224.071	polyala	develop_2min_0B_100B_30mm	Kinetex_C18_30mm	143.34	0.29	0.2	0.85	0.03	3.41	3	Yes
Isobutyl benzoate	CC(C)COC(=O)C1=CC=CC=C1	CC(C)COC(=O)C1=CC=CC=C1	C11H14O2	[M+FA-H]-	223.098	polyala	develop_2min_0B_100B_30mm	Kinetex_C18_30mm	152.06	0.29	0.19	0.83	0	0	3	Yes
Isobutyl benzoate	CC(C)COC(=O)C1=CC=CC=C1	CC(C)COC(=O)C1=CC=CC=C1	C11H14O2	[M-H]-	177.092	polyala	develop_2min_0B_100B_30mm	Kinetex_C18_30mm	144.92	0.39	0.27	0.83	0.02	2.41	3	No
Tetraethylene glycol	C(COCCOCCOCCO)O	C(COCCOCCOCCO)O	C8H18O5	[M+Na]+	217.105	polyala	develop_2min_0B_100B_30mm	Kinetex_C18_30mm	141.47	0.05	0.04	0.7	0.02	3.28	3	Yes
Cyclododecanol	C1CCCCCC(CCCCC1)O	C1CCCCCC(CCCCC1)O	C12H24O	[M+FA-H]-	229.181	polyala	develop_2min_0B_100B_30mm	Kinetex_C18_30mm	163.56	1.31	0.8	0.92	0.01	1.26	3	Yes
Ethyl undec-10-enoate	CCOC(=O)CCCCCCCCC=C	CCOC(=O)CCCCCCCCC=C	C13H24O2	[M+FA-H]-	257.176	polyala	develop_2min_0B_100B_30mm	Kinetex_C18_30mm	164.96	0.09	0.05	0.9	0	0	3	No
Genistein	C1=CC(=CC=C1C2=COC3=CC(=CC(=C3C2=O)O)O)O	C1=CC(=CC=C1C2=COC3=CC(=CC(=C3C2=O)O)O)O	C15H10O5	[M+H]+	271.06	polyala	develop_2min_0B_100B_30mm	Kinetex_C18_30mm	156.92	0.47	0.3	0.82	0.03	3.74	3	Yes
Genistein	C1=CC(=CC=C1C2=COC3=CC(=CC(=C3C2=O)O)O)O	C1=CC(=CC=C1C2=COC3=CC(=CC(=C3C2=O)O)O)O	C15H10O5	[M+H-H2O]+	253.05	polyala	develop_2min_0B_100B_30mm	Kinetex_C18_30mm	148.99	0.52	0.35	0.82	0.03	3.74	3	No
Genistein	C1=CC(=CC=C1C2=COC3=CC(=CC(=C3C2=O)O)O)O	C1=CC(=CC=C1C2=COC3=CC(=CC(=C3C2=O)O)O)O	C15H10O5	[M+Na]+	293.042	polyala	develop_2min_0B_100B_30mm	Kinetex_C18_30mm	168.22	1.43	0.85	0.82	0.03	3.74	3	Yes
Genistein	C1=CC(=CC=C1C2=COC3=CC(=CC(=C3C2=O)O)O)O	C1=CC(=CC=C1C2=COC3=CC(=CC(=C3C2=O)O)O)O	C15H10O5	[M-H]-	269.046	polyala	develop_2min_0B_100B_30mm	Kinetex_C18_30mm	161.05	0.14	0.09	0.79	0	0	3	Yes
Diisobutyl phthalate	CC(C)COC(=O)C1=CC=CC=C1C(=O)OCC(C)C	CC(C)COC(=O)C1=CC=CC=C1C(=O)OCC(C)C	C16H22O4	[M+K]+	317.115	polyala	develop_2min_0B_100B_30mm	Kinetex_C18_30mm	179.47	0.09	0.05	0.99	0.01	1.17	3	No
Diisobutyl phthalate	CC(C)COC(=O)C1=CC=CC=C1C(=O)OCC(C)C	CC(C)COC(=O)C1=CC=CC=C1C(=O)OCC(C)C	C16H22O4	[M+Na]+	301.141	polyala	develop_2min_0B_100B_30mm	Kinetex_C18_30mm	179.48	0.59	0.33	0.98	0.02	1.77	3	Yes
Sodium octyl sulfate	CCCCCCCCOS(=O)(=O)[O-].[Na+]	CCCCCCCCOS(=O)(=O)[O-]	C8H17O4S-	[M-H]-	209.085	polyala	develop_2min_0B_100B_30mm	Kinetex_C18_30mm	155.65	0.32	0.21	0.91	0.01	0.64	3	Yes
SAR115740	C1=CC(=CC(=C1)F)CN2C3=C(C=C(C=C3)F)C=C2C(=O)NC4=CC5=C(C=C4)NC=C5	C1=CC(=CC(=C1)F)CN2C3=C(C=C(C=C3)F)C=C2C(=O)NC4=CC5=C(C=C4)NC=C5	C24H17F2N3O	[M+H]+	402.141	polyala	develop_2min_0B_100B_30mm	Kinetex_C18_30mm	191.72	1.21	0.63	0.91	0.02	1.9	3	Yes
SAR115740	C1=CC(=CC(=C1)F)CN2C3=C(C=C(C=C3)F)C=C2C(=O)NC4=CC5=C(C=C4)NC=C5	C1=CC(=CC(=C1)F)CN2C3=C(C=C(C=C3)F)C=C2C(=O)NC4=CC5=C(C=C4)NC=C5	C24H17F2N3O	[M+K]+	440.097	polyala	develop_2min_0B_100B_30mm	Kinetex_C18_30mm	198.17	0.76	0.38	0.92	0.03	3.15	3	Yes
SAR115740	C1=CC(=CC(=C1)F)CN2C3=C(C=C(C=C3)F)C=C2C(=O)NC4=CC5=C(C=C4)NC=C5	C1=CC(=CC(=C1)F)CN2C3=C(C=C(C=C3)F)C=C2C(=O)NC4=CC5=C(C=C4)NC=C5	C24H17F2N3O	[M+Na]+	424.123	polyala	develop_2min_0B_100B_30mm	Kinetex_C18_30mm	197.81	0.62	0.31	0.91	0.02	1.9	3	Yes
SAR115740	C1=CC(=CC(=C1)F)CN2C3=C(C=C(C=C3)F)C=C2C(=O)NC4=CC5=C(C=C4)NC=C5	C1=CC(=CC(=C1)F)CN2C3=C(C=C(C=C3)F)C=C2C(=O)NC4=CC5=C(C=C4)NC=C5	C24H17F2N3O	[M-H]-	400.127	polyala	develop_2min_0B_100B_30mm	Kinetex_C18_30mm	199.82	0.25	0.13	0.88	0	0	3	Yes
1-Phenylurea	C1=CC=C(C=C1)NC(=O)N	C1=CC=C(C=C1)NC(=O)N	C7H8N2O	[M+H]+	137.071	polyala	develop_2min_0B_100B_30mm	Kinetex_C18_30mm	127.64	0.27	0.21	0.74	0.02	2.34	3	Yes
1,4-Heptanolide	CCCC1CCC(=O)O1	CCCC1CCC(=O)O1	C7H12O2	[M+FA-H]-	173.082	polyala	develop_2min_0B_100B_30mm	Kinetex_C18_30mm	140.3	0.56	0.4	0.74	0	0	3	Yes
Enterolactone	C1C(C(C(=O)O1)CC2=CC(=CC=C2)O)CC3=CC(=CC=C3)O	C1C(C(C(=O)O1)CC2=CC(=CC=C2)O)CC3=CC(=CC=C3)O	C18H18O4	[M+H]+	299.128	polyala	develop_2min_0B_100B_30mm	Kinetex_C18_30mm	167.76	0.64	0.38	0.8	0.03	3.31	3	Yes
Enterolactone	C1C(C(C(=O)O1)CC2=CC(=CC=C2)O)CC3=CC(=CC=C3)O	C1C(C(C(=O)O1)CC2=CC(=CC=C2)O)CC3=CC(=CC=C3)O	C18H18O4	[M+H-H2O]+	281.117	polyala	develop_2min_0B_100B_30mm	Kinetex_C18_30mm	162.28	0.66	0.4	0.8	0.03	3.31	3	Yes
Enterolactone	C1C(C(C(=O)O1)CC2=CC(=CC=C2)O)CC3=CC(=CC=C3)O	C1C(C(C(=O)O1)CC2=CC(=CC=C2)O)CC3=CC(=CC=C3)O	C18H18O4	[M+Na]+	321.11	polyala	develop_2min_0B_100B_30mm	Kinetex_C18_30mm	175.73	1.35	0.77	0.8	0.03	3.62	3	Yes
Enterolactone	C1C(C(C(=O)O1)CC2=CC(=CC=C2)O)CC3=CC(=CC=C3)O	C1C(C(C(=O)O1)CC2=CC(=CC=C2)O)CC3=CC(=CC=C3)O	C18H18O4	[M-H]-	297.113	polyala	develop_2min_0B_100B_30mm	Kinetex_C18_30mm	165.89	0.11	0.06	0.78	0	0	3	Yes
(9Z,12R)-12-Hydroxyoctadec-9-enoic acid	CCCCCCC(CC=CCCCCCCCC(=O)O)O	CCCCCCC(CC=CCCCCCCCC(=O)O)O	C18H34O3	[M+Na]+	321.24	polyala	develop_2min_0B_100B_30mm	Kinetex_C18_30mm	186.7	0.55	0.3	1.04	0.03	2.78	3	Yes
(9Z,12R)-12-Hydroxyoctadec-9-enoic acid	CCCCCCC(CC=CCCCCCCCC(=O)O)O	CCCCCCC(CC=CCCCCCCCC(=O)O)O	C18H34O3	[M-H]-	297.243	polyala	develop_2min_0B_100B_30mm	Kinetex_C18_30mm	181.02	0.19	0.11	0.98	0	0	3	Yes
(9Z,12R)-12-Hydroxyoctadec-9-enoic acid	CCCCCCC(CC=CCCCCCCCC(=O)O)O	CCCCCCC(CC=CCCCCCCCC(=O)O)O	C18H34O3	[M-H-H2O]-	279.232	polyala	develop_2min_0B_100B_30mm	Kinetex_C18_30mm	180.89	0.19	0.11	0.98	0	0	3	Yes
Hydrochlorothiazide	C1NC2=CC(=C(C=C2S(=O)(=O)N1)S(=O)(=O)N)Cl	C1NC2=CC(=C(C=C2S(=O)(=O)N1)S(=O)(=O)N)Cl	C7H8ClN3O4S2	[M+H]+	297.972	polyala	develop_2min_0B_100B_30mm	Kinetex_C18_30mm	161.13	0.66	0.41	0.7	0.02	3.28	3	No
Hydrochlorothiazide	C1NC2=CC(=C(C=C2S(=O)(=O)N1)S(=O)(=O)N)Cl	C1NC2=CC(=C(C=C2S(=O)(=O)N1)S(=O)(=O)N)Cl	C7H8ClN3O4S2	[M+Na]+	319.954	polyala	develop_2min_0B_100B_30mm	Kinetex_C18_30mm	174.71	0.29	0.17	0.71	0.03	4.09	3	Yes
Perfluorooctanesulfonamide	C(C(C(C(C(F)(F)S(=O)(=O)N)(F)F)(F)F)(F)F)(C(C(C(F)(F)F)(F)F)(F)F)(F)F	C(C(C(C(C(F)(F)S(=O)(=O)N)(F)F)(F)F)(F)F)(C(C(C(F)(F)F)(F)F)(F)F)(F)F	C8H2F17NO2S	[M-H]-	497.946	polyala	develop_2min_0B_100B_30mm	Kinetex_C18_30mm	169.84	0.7	0.41	0.9	0.01	0.64	3	Yes
2,2'-(Tetradecylimino)diethanol	CCCCCCCCCCCCCCN(CCO)CCO	CCCCCCCCCCCCCCN(CCO)CCO	C18H39NO2	[M+H]+	302.305	polyala	develop_2min_0B_100B_30mm	Kinetex_C18_30mm	194.08	0.21	0.11	0.89	0.02	1.95	3	Yes
2,2'-(Tetradecylimino)diethanol	CCCCCCCCCCCCCCN(CCO)CCO	CCCCCCCCCCCCCCN(CCO)CCO	C18H39NO2	[M+H-H2O]+	284.295	polyala	develop_2min_0B_100B_30mm	Kinetex_C18_30mm	191.61	0.37	0.19	0.89	0.02	1.95	3	Yes
Deethylatrazine	CC(C)NC1=NC(=NC(=N1)N)Cl	CC(C)NC1=NC(=NC(=N1)N)Cl	C6H10ClN5	[M+H]+	188.07	polyala	develop_2min_0B_100B_30mm	Kinetex_C18_30mm	139.76	0.25	0.18	0.77	0.02	2.25	3	Yes
gamma-Decanolactone	CCCCCCC1CCC(=O)O1	CCCCCCC1CCC(=O)O1	C10H18O2	[M+FA-H]-	215.129	polyala	develop_2min_0B_100B_30mm	Kinetex_C18_30mm	152.09	0.34	0.22	0.81	0	0	3	Yes
Benzyl butyrate	CCCC(=O)OCC1=CC=CC=C1	CCCC(=O)OCC1=CC=CC=C1	C11H14O2	[M+FA-H]-	223.098	polyala	develop_2min_0B_100B_30mm	Kinetex_C18_30mm	152.06	0.29	0.19	0.83	0	0	3	Yes
2-(2-Ethoxyethoxy)ethyl prop-2-enoate	CCOCCOCCOC(=O)C=C	CCOCCOCCOC(=O)C=C	C9H16O4	[M+Na]+	211.094	polyala	develop_2min_0B_100B_30mm	Kinetex_C18_30mm	143.19	0.27	0.19	0.78	0.03	3.72	3	Yes
2-(2-Ethoxyethoxy)ethyl prop-2-enoate	CCOCCOCCOC(=O)C=C	CCOCCOCCOC(=O)C=C	C9H16O4	[M-H]-	187.098	polyala	develop_2min_0B_100B_30mm	Kinetex_C18_30mm	143.86	0.43	0.3	0.76	0	0	3	No
1-Butoxy-1-oxopropan-2-yl butanoate	CCCCOC(=O)C(C)OC(=O)CCC	CCCCOC(=O)C(C)OC(=O)CCC	C11H20O4	[M-H]-	215.129	polyala	develop_2min_0B_100B_30mm	Kinetex_C18_30mm	152.01	0.21	0.14	0.8	0.01	1.44	3	Yes
N-(2,4-Dimethylphenyl)-3-oxobutanamide	CC1=CC(=C(C=C1)NC(=O)CC(=O)C)C	CC1=CC(=C(C=C1)NC(=O)CC(=O)C)C	C12H15NO2	[M+H]+	206.118	polyala	develop_2min_0B_100B_30mm	Kinetex_C18_30mm	147.63	0.3	0.2	0.8	0.03	3.62	3	Yes
N-(2,4-Dimethylphenyl)-3-oxobutanamide	CC1=CC(=C(C=C1)NC(=O)CC(=O)C)C	CC1=CC(=C(C=C1)NC(=O)CC(=O)C)C	C12H15NO2	[M+Na]+	228.1	polyala	develop_2min_0B_100B_30mm	Kinetex_C18_30mm	158.36	0.48	0.3	0.79	0.02	2.19	3	Yes
Sodium 2-methoxy-5-nitrophenolate	COC1=C(C=C(C=C1)[N+](=O)[O-])[O-].[Na+]	COC1=C(C=C(C=C1)[N+](=O)[O-])[O-]	C7H6NO4-	[M-H]-	168.03	polyala	develop_2min_0B_100B_30mm	Kinetex_C18_30mm	132.11	0.56	0.42	0.76	0	0	3	Yes
Carbromal	CCC(CC)(C(=O)NC(=O)N)Br	CCC(CC)(C(=O)NC(=O)N)Br	C7H13BrN2O2	[M+FA-H]-	281.014	polyala	develop_2min_0B_100B_30mm	Kinetex_C18_30mm	157.69	0.16	0.1	0.75	0.01	1.53	3	Yes
3-(Octyloxy)propan-1-amine	CCCCCCCCOCCCN	CCCCCCCCOCCCN	C11H25NO	[M+H]+	188.201	polyala	develop_2min_0B_100B_30mm	Kinetex_C18_30mm	157.88	0.32	0.2	0.8	0.02	2.87	3	Yes
N-(2-Fluorenyl)-2,2,2-trifluoroacetamide	C1C2=CC=CC=C2C3=C1C=C(C=C3)NC(=O)C(F)(F)F	C1C2=CC=CC=C2C3=C1C=C(C=C3)NC(=O)C(F)(F)F	C15H10F3NO	[M+H]+	278.079	polyala	develop_2min_0B_100B_30mm	Kinetex_C18_30mm	158.54	0.47	0.3	0.92	0.03	2.88	3	No
N-(2-Fluorenyl)-2,2,2-trifluoroacetamide	C1C2=CC=CC=C2C3=C1C=C(C=C3)NC(=O)C(F)(F)F	C1C2=CC=CC=C2C3=C1C=C(C=C3)NC(=O)C(F)(F)F	C15H10F3NO	[M-H]-	276.064	polyala	develop_2min_0B_100B_30mm	Kinetex_C18_30mm	160.93	0.26	0.16	0.89	0.01	1.29	3	Yes
Ethisterone	CC12CCC(=O)C=C1CCC3C2CCC4(C3CCC4(C#C)O)C	CC12CCC(=O)C=C1CCC3C2CCC4(C3CCC4(C#C)O)C	C21H28O2	[M+H]+	313.216	polyala	develop_2min_0B_100B_30mm	Kinetex_C18_30mm	177.96	0.43	0.24	0.9	0.03	3.22	3	Yes
Ethisterone	CC12CCC(=O)C=C1CCC3C2CCC4(C3CCC4(C#C)O)C	CC12CCC(=O)C=C1CCC3C2CCC4(C3CCC4(C#C)O)C	C21H28O2	[M+H-H2O]+	295.206	polyala	develop_2min_0B_100B_30mm	Kinetex_C18_30mm	172.08	0.45	0.26	0.9	0.03	3.22	3	No
Ethisterone	CC12CCC(=O)C=C1CCC3C2CCC4(C3CCC4(C#C)O)C	CC12CCC(=O)C=C1CCC3C2CCC4(C3CCC4(C#C)O)C	C21H28O2	[M+Na]+	335.198	polyala	develop_2min_0B_100B_30mm	Kinetex_C18_30mm	201.08	1.13	0.56	0.9	0.03	3.22	3	Yes
Ethisterone	CC12CCC(=O)C=C1CCC3C2CCC4(C3CCC4(C#C)O)C	CC12CCC(=O)C=C1CCC3C2CCC4(C3CCC4(C#C)O)C	C21H28O2	[M+Na]+	335.198	polyala	develop_2min_0B_100B_30mm	Kinetex_C18_30mm	176.88	2.12	1.2	0.9	0.03	3.22	3	Yes
Ethisterone	CC12CCC(=O)C=C1CCC3C2CCC4(C3CCC4(C#C)O)C	CC12CCC(=O)C=C1CCC3C2CCC4(C3CCC4(C#C)O)C	C21H28O2	[M-H]-	311.202	polyala	develop_2min_0B_100B_30mm	Kinetex_C18_30mm	181.65	2.03	1.12	0.91	0	0	3	Yes
Benzyl salicylate	C1=CC=C(C=C1)COC(=O)C2=CC=CC=C2O	C1=CC=C(C=C1)COC(=O)C2=CC=CC=C2O	C14H12O3	[M-H]-	227.071	polyala	develop_2min_0B_100B_30mm	Kinetex_C18_30mm	155.85	0.27	0.17	0.89	0.01	1.29	3	Yes
3-Octanone	CCCCCC(=O)CC	CCCCCC(=O)CC	C8H16O	[M+FA-H]-	173.118	polyala	develop_2min_0B_100B_30mm	Kinetex_C18_30mm	146.27	0.51	0.35	0.81	0	0	3	No
N,N-Diisopropylaniline	CC(C)N(C1=CC=CC=C1)C(C)C	CC(C)N(C1=CC=CC=C1)C(C)C	C12H19N	[M+H]+	178.159	polyala	develop_2min_0B_100B_30mm	Kinetex_C18_30mm	142.21	0.43	0.3	0.73	0.03	3.97	3	Yes
Decyl prop-2-enoate	CCCCCCCCCCOC(=O)C=C	CCCCCCCCCCOC(=O)C=C	C13H24O2	[M+FA-H]-	257.176	polyala	develop_2min_0B_100B_30mm	Kinetex_C18_30mm	164.96	0.09	0.05	0.9	0	0	3	Yes
Pentaerythritol tetraacrylate	C=CC(=O)OCC(COC(=O)C=C)(COC(=O)C=C)COC(=O)C=C	C=CC(=O)OCC(COC(=O)C=C)(COC(=O)C=C)COC(=O)C=C	C17H20O8	[M+Na]+	375.105	polyala	develop_2min_0B_100B_30mm	Kinetex_C18_30mm	177.76	0.59	0.33	0.84	0.02	2.06	3	Yes
CP-471358	C1CCC(C1)(C(=O)NO)N(CCC(=O)O)S(=O)(=O)C2=CC=C(C=C2)OC3=CC=C(C=C3)F	C1CCC(C1)(C(=O)NO)N(CCC(=O)O)S(=O)(=O)C2=CC=C(C=C2)OC3=CC=C(C=C3)F	C21H23FN2O7S	[M+K]+	505.084	polyala	develop_2min_0B_100B_30mm	Kinetex_C18_30mm	208.28	0.51	0.24	0.83	0.03	3.49	3	Yes
CP-471358	C1CCC(C1)(C(=O)NO)N(CCC(=O)O)S(=O)(=O)C2=CC=C(C=C2)OC3=CC=C(C=C3)F	C1CCC(C1)(C(=O)NO)N(CCC(=O)O)S(=O)(=O)C2=CC=C(C=C2)OC3=CC=C(C=C3)F	C21H23FN2O7S	[M+Na]+	489.11	polyala	develop_2min_0B_100B_30mm	Kinetex_C18_30mm	206.08	0.67	0.33	0.83	0.03	3.49	3	Yes
CP-471358	C1CCC(C1)(C(=O)NO)N(CCC(=O)O)S(=O)(=O)C2=CC=C(C=C2)OC3=CC=C(C=C3)F	C1CCC(C1)(C(=O)NO)N(CCC(=O)O)S(=O)(=O)C2=CC=C(C=C2)OC3=CC=C(C=C3)F	C21H23FN2O7S	[M-H]-	465.114	polyala	develop_2min_0B_100B_30mm	Kinetex_C18_30mm	199.45	0.13	0.07	0.79	0	0	3	Yes
1-Decanamine	CCCCCCCCCCN	CCCCCCCCCCN	C10H23N	[M+H]+	158.19	polyala	develop_2min_0B_100B_30mm	Kinetex_C18_30mm	157.7	0.49	0.31	0.8	0.02	2.87	3	Yes
Benzoin	C1=CC=C(C=C1)C(C(=O)C2=CC=CC=C2)O	C1=CC=C(C=C1)C(C(=O)C2=CC=CC=C2)O	C14H12O2	[M+K]+	251.047	polyala	develop_2min_0B_100B_30mm	Kinetex_C18_30mm	152.58	0.31	0.2	1.08	0.02	1.6	3	Yes
2-Hydroxy-2-methylpropiophenone	CC(C)(C(=O)C1=CC=CC=C1)O	CC(C)(C(=O)C1=CC=CC=C1)O	C10H12O2	[M+FA-H]-	209.082	polyala	develop_2min_0B_100B_30mm	Kinetex_C18_30mm	145.58	0.34	0.23	0.76	0	0	3	No
Tetradecanoic acid, 2,3-dihydroxypropyl ester	CCCCCCCCCCCCCC(=O)OCC(CO)O	CCCCCCCCCCCCCC(=O)OCC(CO)O	C17H34O4	[M+H-H2O]+	285.243	polyala	develop_2min_0B_100B_30mm	Kinetex_C18_30mm	185.23	0.4	0.22	1.08	0.02	1.6	3	Yes
Tetradecanoic acid, 2,3-dihydroxypropyl ester	CCCCCCCCCCCCCC(=O)OCC(CO)O	CCCCCCCCCCCCCC(=O)OCC(CO)O	C17H34O4	[M+Na]+	325.235	polyala	develop_2min_0B_100B_30mm	Kinetex_C18_30mm	187.54	0.55	0.29	1.09	0.03	2.66	3	Yes
Tetradecanoic acid, 2,3-dihydroxypropyl ester	CCCCCCCCCCCCCC(=O)OCC(CO)O	CCCCCCCCCCCCCC(=O)OCC(CO)O	C17H34O4	[M-H-H2O]-	283.227	polyala	develop_2min_0B_100B_30mm	Kinetex_C18_30mm	175.89	0.48	0.27	1	0	0	3	Yes
2-Hydroxyacetophenone	CC(=O)C1=CC=CC=C1O	CC(=O)C1=CC=CC=C1O	C8H8O2	[M-H]-	135.045	polyala	develop_2min_0B_100B_30mm	Kinetex_C18_30mm	131.07	0.28	0.21	0.75	0.01	1.55	3	No
Topiramate	CC1(OC2COC3(C(C2O1)OC(O3)(C)C)COS(=O)(=O)N)C	CC1(OC2COC3(C(C2O1)OC(O3)(C)C)COS(=O)(=O)N)C	C12H21NO8S	[M+K]+	378.062	polyala	develop_2min_0B_100B_30mm	Kinetex_C18_30mm	173.55	0.61	0.35	0.78	0.03	3.72	3	No
Topiramate	CC1(OC2COC3(C(C2O1)OC(O3)(C)C)COS(=O)(=O)N)C	CC1(OC2COC3(C(C2O1)OC(O3)(C)C)COS(=O)(=O)N)C	C12H21NO8S	[M+Na]+	362.088	polyala	develop_2min_0B_100B_30mm	Kinetex_C18_30mm	170.39	0.49	0.29	0.78	0.03	3.21	3	Yes
Topiramate	CC1(OC2COC3(C(C2O1)OC(O3)(C)C)COS(=O)(=O)N)C	CC1(OC2COC3(C(C2O1)OC(O3)(C)C)COS(=O)(=O)N)C	C12H21NO8S	[M-H]-	338.091	polyala	develop_2min_0B_100B_30mm	Kinetex_C18_30mm	175.2	0.2	0.12	0.76	0	0	3	Yes
Rabeprazole sodium	CC1=C(C=CN=C1CS(=O)C2=NC3=CC=CC=C3[N-]2)OCCCOC.[Na+]	CC1=C(C=CN=C1CS(=O)C2=NC3=CC=CC=C3[N-]2)OCCCOC	C18H20N3O3S-	[M+Na]+	382.12	polyala	develop_2min_0B_100B_30mm	Kinetex_C18_30mm	194.78	0.03	0.01	0.75	0.02	3.07	3	Yes
Rabeprazole sodium	CC1=C(C=CN=C1CS(=O)C2=NC3=CC=CC=C3[N-]2)OCCCOC.[Na+]	CC1=C(C=CN=C1CS(=O)C2=NC3=CC=CC=C3[N-]2)OCCCOC	C18H20N3O3S-	[M+Na]+	382.12	polyala	develop_2min_0B_100B_30mm	Kinetex_C18_30mm	180.29	0.09	0.05	0.75	0.02	3.07	3	Yes
Rabeprazole sodium	CC1=C(C=CN=C1CS(=O)C2=NC3=CC=CC=C3[N-]2)OCCCOC.[Na+]	CC1=C(C=CN=C1CS(=O)C2=NC3=CC=CC=C3[N-]2)OCCCOC	C18H20N3O3S-	[M-H]-	358.123	polyala	develop_2min_0B_100B_30mm	Kinetex_C18_30mm	182.75	0.09	0.05	0.73	0	0	3	Yes
4-Nitroanthranilic acid	C1=CC(=C(C=C1[N+](=O)[O-])N)C(=O)O	C1=CC(=C(C=C1[N+](=O)[O-])N)C(=O)O	C7H6N2O4	[M-H]-	181.025	polyala	develop_2min_0B_100B_30mm	Kinetex_C18_30mm	136.12	0.51	0.37	0.77	0.01	1.51	3	No
Triethyl borate	B(OCC)(OCC)OCC	B(OCC)(OCC)OCC	C6H15BO3	[M+FA-H]-	191.11	polyala	develop_2min_0B_100B_30mm	Kinetex_C18_30mm	149.06	0.57	0.38	0.85	0	0	3	No
Monocrotaline	CC1C(=O)OC2CCN3C2C(=CC3)COC(=O)C(C1(C)O)(C)O	CC1C(=O)OC2CCN3C2C(=CC3)COC(=O)C(C1(C)O)(C)O	C16H23NO6	[M+H]+	326.16	polyala	develop_2min_0B_100B_30mm	Kinetex_C18_30mm	172.12	0.49	0.29	0.7	0.02	3.28	3	Yes
Cetylpyridinium chloride	CCCCCCCCCCCCCCCC[N+]1=CC=CC=C1.[Cl-]	CCCCCCCCCCCCCCCC[N+]1=CC=CC=C1	C21H38N+	[M]+	304.3	polyala	develop_2min_0B_100B_30mm	Kinetex_C18_30mm	196.99	0.66	0.34	0.96	0.02	1.8	3	Yes
4'-(Chloroacetyl)acetanilide	CC(=O)NC1=CC=C(C=C1)C(=O)CCl	CC(=O)NC1=CC=C(C=C1)C(=O)CCl	C10H10ClNO2	[M-H]-	210.033	polyala	develop_2min_0B_100B_30mm	Kinetex_C18_30mm	146.78	0.39	0.26	0.75	0.01	1.55	3	Yes
4-(Diglycidylamino)phenyl glycidyl ether	C1C(O1)CN(CC2CO2)C3=CC=C(C=C3)OCC4CO4	C1C(O1)CN(CC2CO2)C3=CC=C(C=C3)OCC4CO4	C15H19NO4	[M+H]+	278.139	polyala	develop_2min_0B_100B_30mm	Kinetex_C18_30mm	166.59	0.31	0.19	0.79	0.02	2.19	3	Yes
4-(Diglycidylamino)phenyl glycidyl ether	C1C(O1)CN(CC2CO2)C3=CC=C(C=C3)OCC4CO4	C1C(O1)CN(CC2CO2)C3=CC=C(C=C3)OCC4CO4	C15H19NO4	[M+H-H2O]+	260.128	polyala	develop_2min_0B_100B_30mm	Kinetex_C18_30mm	161.47	0.32	0.2	0.78	0.03	3.21	3	Yes
Alachlor sec-oxanilic acid sodium salt	CCC1=C(C(=CC=C1)CC)NC(=O)C(=O)[O-].[Na+]	CCC1=C(C(=CC=C1)CC)NC(=O)C(=O)[O-]	C12H14NO3-	[M-H]-	220.098	polyala	develop_2min_0B_100B_30mm	Kinetex_C18_30mm	157.01	0.26	0.17	0.81	0	0	3	Yes
Citronellyl propionate	CCC(=O)OCCC(C)CCC=C(C)C	CCC(=O)OCCC(C)CCC=C(C)C	C13H24O2	[M-H-H2O]-	193.159	polyala	develop_2min_0B_100B_30mm	Kinetex_C18_30mm	152.36	0.22	0.15	0.88	0	0	3	No
2-Amino-5-nitrophenol	C1=CC(=C(C=C1[N+](=O)[O-])O)N	C1=CC(=C(C=C1[N+](=O)[O-])O)N	C6H6N2O3	[M-H]-	153.031	polyala	develop_2min_0B_100B_30mm	Kinetex_C18_30mm	129.56	0.47	0.37	0.72	0.01	1.61	3	Yes
4-Hydroxybenzonitrile	C1=CC(=CC=C1C#N)O	C1=CC(=CC=C1C#N)O	C7H5NO	[M-H]-	118.03	polyala	develop_2min_0B_100B_30mm	Kinetex_C18_30mm	127.97	0.29	0.23	0.74	0	0	3	Yes
Benzethonium chloride	CC(C)(C)CC(C)(C)C1=CC=C(C=C1)OCCOCC[N+](C)(C)CC2=CC=CC=C2.[Cl-]	CC(C)(C)CC(C)(C)C1=CC=C(C=C1)OCCOCC[N+](C)(C)CC2=CC=CC=C2	C27H42NO2+	[M]+	412.321	polyala	develop_2min_0B_100B_30mm	Kinetex_C18_30mm	209.11	0.25	0.12	0.89	0.02	1.95	3	Yes
Linalool	CC(=CCCC(C)(C=C)O)C	CC(=CCCC(C)(C=C)O)C	C10H18O	[M+FA-H]-	199.134	polyala	develop_2min_0B_100B_30mm	Kinetex_C18_30mm	152.21	0.47	0.31	0.81	0	0	3	No
4-Hexylaniline	CCCCCCC1=CC=C(C=C1)N	CCCCCCC1=CC=C(C=C1)N	C12H19N	[M+H]+	178.159	polyala	develop_2min_0B_100B_30mm	Kinetex_C18_30mm	158.85	0.32	0.2	0.82	0.02	2.8	3	Yes
Heptylparaben	CCCCCCCOC(=O)C1=CC=C(C=C1)O	CCCCCCCOC(=O)C1=CC=C(C=C1)O	C14H20O3	[M-H]-	235.134	polyala	develop_2min_0B_100B_30mm	Kinetex_C18_30mm	167.34	0.22	0.13	0.95	0	0	3	Yes
Phenylparaben	C1=CC=C(C=C1)OC(=O)C2=CC=C(C=C2)O	C1=CC=C(C=C1)OC(=O)C2=CC=C(C=C2)O	C13H10O3	[M-H]-	213.056	polyala	develop_2min_0B_100B_30mm	Kinetex_C18_30mm	151.3	0.22	0.15	0.81	0	0	3	Yes
Phenylparaben	C1=CC=C(C=C1)OC(=O)C2=CC=C(C=C2)O	C1=CC=C(C=C1)OC(=O)C2=CC=C(C=C2)O	C13H10O3	[M-H]-	213.056	polyala	develop_2min_0B_100B_30mm	Kinetex_C18_30mm	151.3	0.22	0.15	0.9	0	0	3	Yes
3-Chloro-4-methylaniline	CC1=C(C=C(C=C1)N)Cl	CC1=C(C=C(C=C1)N)Cl	C7H8ClN	[M+H]+	142.042	polyala	develop_2min_0B_100B_30mm	Kinetex_C18_30mm	133.86	0.08	0.06	0.76	0.03	3.82	3	Yes
Bornyl acetate	CC(=O)OC1CC2CCC1(C2(C)C)C	CC(=O)OC1CC2CCC1(C2(C)C)C	C12H20O2	[M-H]-	195.139	polyala	develop_2min_0B_100B_30mm	Kinetex_C18_30mm	157.21	0.17	0.11	0.85	0	0	3	Yes
Ethyl 2-methylbenzoate	CCOC(=O)C1=CC=CC=C1C	CCOC(=O)C1=CC=CC=C1C	C10H12O2	[M+FA-H]-	209.082	polyala	develop_2min_0B_100B_30mm	Kinetex_C18_30mm	145.62	0.28	0.19	0.76	0	0	3	No
Sodium 2-nitrophenolate	C1=CC=C(C(=C1)[N+](=O)[O-])[O-].[Na+]	C1=CC=C(C(=C1)[N+](=O)[O-])[O-]	C6H4NO3-	[M-H]-	138.02	polyala	develop_2min_0B_100B_30mm	Kinetex_C18_30mm	126.53	0.52	0.41	0.76	0	0	3	Yes
Cloquintocet-mexyl	CCCCCC(C)OC(=O)COC1=C2C(=C(C=C1)Cl)C=CC=N2	CCCCCC(C)OC(=O)COC1=C2C(=C(C=C1)Cl)C=CC=N2	C18H22ClNO3	[M+H]+	336.136	polyala	develop_2min_0B_100B_30mm	Kinetex_C18_30mm	181.66	0.41	0.22	1.02	0.03	2.46	3	Yes
Endosulfan sulfate	C1C2C(COS(=O)(=O)O1)C3(C(=C(C2(C3(Cl)Cl)Cl)Cl)Cl)Cl	C1C2C(COS(=O)(=O)O1)C3(C(=C(C2(C3(Cl)Cl)Cl)Cl)Cl)Cl	C9H6Cl6O4S	[M+Cl]-	456.778	polyala	develop_2min_0B_100B_30mm	Kinetex_C18_30mm	177.27	0.08	0.04	1.05	0.03	3.05	3	Yes
Endosulfan sulfate	C1C2C(COS(=O)(=O)O1)C3(C(=C(C2(C3(Cl)Cl)Cl)Cl)Cl)Cl	C1C2C(COS(=O)(=O)O1)C3(C(=C(C2(C3(Cl)Cl)Cl)Cl)Cl)Cl	C9H6Cl6O4S	[M+Cl]-	456.778	polyala	develop_2min_0B_100B_30mm	Kinetex_C18_30mm	179.13	0.87	0.49	0.9	0	0	3	Yes
Endosulfan sulfate	C1C2C(COS(=O)(=O)O1)C3(C(=C(C2(C3(Cl)Cl)Cl)Cl)Cl)Cl	C1C2C(COS(=O)(=O)O1)C3(C(=C(C2(C3(Cl)Cl)Cl)Cl)Cl)Cl	C9H6Cl6O4S	[M-H]-	420.802	polyala	develop_2min_0B_100B_30mm	Kinetex_C18_30mm	172.12	0.08	0.04	0.9	0	0	3	Yes
Endosulfan sulfate	C1C2C(COS(=O)(=O)O1)C3(C(=C(C2(C3(Cl)Cl)Cl)Cl)Cl)Cl	C1C2C(COS(=O)(=O)O1)C3(C(=C(C2(C3(Cl)Cl)Cl)Cl)Cl)Cl	C9H6Cl6O4S	[M-H]-	420.802	polyala	develop_2min_0B_100B_30mm	Kinetex_C18_30mm	172.12	0.08	0.04	1.02	0.03	2.46	3	Yes
1,4-Dihydroxyanthracene-9,10-dione	C1=CC=C2C(=C1)C(=O)C3=C(C=CC(=C3C2=O)O)O	C1=CC=C2C(=C1)C(=O)C3=C(C=CC(=C3C2=O)O)O	C14H8O4	[M-H]-	239.035	polyala	develop_2min_0B_100B_30mm	Kinetex_C18_30mm	149.21	0.36	0.24	0.97	0	0	3	Yes
3,3,5-Trimethylcyclohexanone	CC1CC(=O)CC(C1)(C)C	CC1CC(=O)CC(C1)(C)C	C9H16O	[M+FA-H]-	185.118	polyala	develop_2min_0B_100B_30mm	Kinetex_C18_30mm	148.86	0.38	0.26	0.79	0.01	0.73	3	No
Sorbitan monododecanoate	CCCCCCCCCCCC(=O)OCC(C1C(C(CO1)O)O)O	CCCCCCCCCCCC(=O)OCC(C1C(C(CO1)O)O)O	C18H34O6	[M+FA-H]-	391.234	polyala	develop_2min_0B_100B_30mm	Kinetex_C18_30mm	199.9	0.46	0.23	0.95	0	0	3	Yes
Sorbitan monododecanoate	CCCCCCCCCCCC(=O)OCC(C1C(C(CO1)O)O)O	CCCCCCCCCCCC(=O)OCC(C1C(C(CO1)O)O)O	C18H34O6	[M+H-H2O]+	329.232	polyala	develop_2min_0B_100B_30mm	Kinetex_C18_30mm	189.02	0.54	0.28	0.99	0.03	2.67	3	Yes
Sorbitan monododecanoate	CCCCCCCCCCCC(=O)OCC(C1C(C(CO1)O)O)O	CCCCCCCCCCCC(=O)OCC(C1C(C(CO1)O)O)O	C18H34O6	[M-H]-	345.228	polyala	develop_2min_0B_100B_30mm	Kinetex_C18_30mm	189.45	0.3	0.16	0.95	0	0	3	Yes
1-(o-Tolyl)biguanide	CC1=CC=CC=C1N=C(N)N=C(N)N	CC1=CC=CC=C1N=C(N)N=C(N)N	C9H13N5	[M+H]+	192.124	polyala	develop_2min_0B_100B_30mm	Kinetex_C18_30mm	143.24	0.27	0.19	0.7	0.02	3.28	3	Yes
Glycocholic acid	CC(CCC(=O)NCC(=O)O)C1CCC2C1(C(CC3C2C(CC4C3(CCC(C4)O)C)O)O)C	CC(CCC(=O)NCC(=O)O)C1CCC2C1(C(CC3C2C(CC4C3(CCC(C4)O)C)O)O)C	C26H43NO6	[M+H-H2O]+	448.306	polyala	develop_2min_0B_100B_30mm	Kinetex_C18_30mm	214.26	0.95	0.44	0.92	0.03	3.15	3	Yes
Glycocholic acid	CC(CCC(=O)NCC(=O)O)C1CCC2C1(C(CC3C2C(CC4C3(CCC(C4)O)C)O)O)C	CC(CCC(=O)NCC(=O)O)C1CCC2C1(C(CC3C2C(CC4C3(CCC(C4)O)C)O)O)C	C26H43NO6	[M+K]+	504.272	polyala	develop_2min_0B_100B_30mm	Kinetex_C18_30mm	200.78	0.86	0.43	0.92	0.03	3.15	3	Yes
Glycocholic acid	CC(CCC(=O)NCC(=O)O)C1CCC2C1(C(CC3C2C(CC4C3(CCC(C4)O)C)O)O)C	CC(CCC(=O)NCC(=O)O)C1CCC2C1(C(CC3C2C(CC4C3(CCC(C4)O)C)O)O)C	C26H43NO6	[M+Na]+	488.298	polyala	develop_2min_0B_100B_30mm	Kinetex_C18_30mm	199.11	0.44	0.22	0.92	0.03	3.15	3	Yes
Glycocholic acid	CC(CCC(=O)NCC(=O)O)C1CCC2C1(C(CC3C2C(CC4C3(CCC(C4)O)C)O)O)C	CC(CCC(=O)NCC(=O)O)C1CCC2C1(C(CC3C2C(CC4C3(CCC(C4)O)C)O)O)C	C26H43NO6	[M-H]-	464.302	polyala	develop_2min_0B_100B_30mm	Kinetex_C18_30mm	202.64	0.46	0.23	0.89	0.01	1.3	3	Yes
Diacetone acrylamide	CC(=O)CC(C)(C)NC(=O)C=C	CC(=O)CC(C)(C)NC(=O)C=C	C9H15NO2	[M+Na]+	192.1	polyala	develop_2min_0B_100B_30mm	Kinetex_C18_30mm	144.05	0.27	0.19	0.73	0.03	3.43	3	Yes
Undec-10-enal	C=CCCCCCCCCC=O	C=CCCCCCCCCC=O	C11H20O	[M+FA-H]-	213.15	polyala	develop_2min_0B_100B_30mm	Kinetex_C18_30mm	156.72	0.12	0.08	0.85	0.03	3.41	3	No
Amitriptyline hydrochloride	CN(C)CCC=C1C2=CC=CC=C2CCC3=CC=CC=C31.Cl	CN(C)CCC=C1C2=CC=CC=C2CCC3=CC=CC=C31	C20H23N	[M+H]+	278.19	polyala	develop_2min_0B_100B_30mm	Kinetex_C18_30mm	166.82	0.3	0.18	0.8	0.03	3.62	3	Yes
Butyl 4-oxopentanoate	CCCCOC(=O)CCC(=O)C	CCCCOC(=O)CCC(=O)C	C9H16O3	[M-H]-	171.103	polyala	develop_2min_0B_100B_30mm	Kinetex_C18_30mm	145.57	0.3	0.2	0.77	0.01	1.51	3	No
4-Methyl-1-(propan-2-yl)cyclohex-3-en-1-ol	CC1=CCC(CC1)(C(C)C)O	CC1=CCC(CC1)(C(C)C)O	C10H18O	[M+FA-H]-	199.134	polyala	develop_2min_0B_100B_30mm	Kinetex_C18_30mm	152.14	0.35	0.23	0.81	0	0	3	Yes
Tris(2-hydroxyethyl) isocyanurate	C(CO)N1C(=O)N(C(=O)N(C1=O)CCO)CCO	C(CO)N1C(=O)N(C(=O)N(C1=O)CCO)CCO	C9H15N3O6	[M+H]+	262.103	polyala	develop_2min_0B_100B_30mm	Kinetex_C18_30mm	152.24	0.31	0.2	0.7	0.02	3.28	3	Yes
Tris(2-hydroxyethyl) isocyanurate	C(CO)N1C(=O)N(C(=O)N(C1=O)CCO)CCO	C(CO)N1C(=O)N(C(=O)N(C1=O)CCO)CCO	C9H15N3O6	[M+H-H2O]+	244.093	polyala	develop_2min_0B_100B_30mm	Kinetex_C18_30mm	147.09	0.29	0.2	0.7	0.02	3.28	3	Yes
Tris(2-hydroxyethyl) isocyanurate	C(CO)N1C(=O)N(C(=O)N(C1=O)CCO)CCO	C(CO)N1C(=O)N(C(=O)N(C1=O)CCO)CCO	C9H15N3O6	[M+Na]+	284.085	polyala	develop_2min_0B_100B_30mm	Kinetex_C18_30mm	157.17	0.31	0.2	0.7	0.02	3.28	3	Yes
(1R,5R)-3,3,5-trimethylcyclohexanol	CC1CC(CC(C1)(C)C)O	CC1CC(CC(C1)(C)C)O	C9H18O	[M+FA-H]-	187.134	polyala	develop_2min_0B_100B_30mm	Kinetex_C18_30mm	148.62	1.1	0.74	0.84	0.04	4.83	3	No
Tripropylene glycol butyl ether	CCCCOC(CC)OC(C)COC(CC)O	CCCCOC(CC)OC(C)COC(CC)O	C13H28O4	[M+K]+	287.162	polyala	develop_2min_0B_100B_30mm	Kinetex_C18_30mm	166.92	0.51	0.31	0.89	0.02	1.95	3	Yes
Tripropylene glycol butyl ether	CCCCOC(CC)OC(C)COC(CC)O	CCCCOC(CC)OC(C)COC(CC)O	C13H28O4	[M+Na]+	271.188	polyala	develop_2min_0B_100B_30mm	Kinetex_C18_30mm	163.75	0.47	0.29	0.88	0.03	3.29	3	Yes
Eosin	C1=CC=C2C(=C1)C(=O)OC23C4=CC(=C(C(=C4OC5=C(C(=C(C=C35)Br)[O-])Br)Br)[O-])Br.[Na+].[Na+]	C1=CC=C2C(=C1)C(=O)OC23C4=CC(=C(C(=C4OC5=C(C(=C(C=C35)Br)[O-])Br)Br)[O-])Br	C20H6Br4O5-2	[M-H]-	642.703	polyala	develop_2min_0B_100B_30mm	Kinetex_C18_30mm	206.02	0.15	0.07	0.96	0.01	1.21	3	Yes
4,4'-Methylenebis(2,6-diethylaniline)	CCC1=CC(=CC(=C1N)CC)CC2=CC(=C(C(=C2)CC)N)CC	CCC1=CC(=CC(=C1N)CC)CC2=CC(=C(C(=C2)CC)N)CC	C21H30N2	[M+H]+	311.248	polyala	develop_2min_0B_100B_30mm	Kinetex_C18_30mm	192.28	0.05	0.03	0.83	0.03	3.49	3	Yes
Mepronil	CC1=CC=CC=C1C(=O)NC2=CC(=CC=C2)OC(C)C	CC1=CC=CC=C1C(=O)NC2=CC(=CC=C2)OC(C)C	C17H19NO2	[M+H]+	270.149	polyala	develop_2min_0B_100B_30mm	Kinetex_C18_30mm	168.91	0.31	0.18	0.88	0.03	3.29	3	Yes
Mepronil	CC1=CC=CC=C1C(=O)NC2=CC(=CC=C2)OC(C)C	CC1=CC=CC=C1C(=O)NC2=CC(=CC=C2)OC(C)C	C17H19NO2	[M+Na]+	292.131	polyala	develop_2min_0B_100B_30mm	Kinetex_C18_30mm	178.4	0.6	0.34	0.88	0.03	3.29	3	Yes
Mepronil	CC1=CC=CC=C1C(=O)NC2=CC(=CC=C2)OC(C)C	CC1=CC=CC=C1C(=O)NC2=CC(=CC=C2)OC(C)C	C17H19NO2	[M-H]-	268.134	polyala	develop_2min_0B_100B_30mm	Kinetex_C18_30mm	173.26	0.33	0.19	0.86	0.01	0.67	3	Yes
PharmaGSID_48511	CN1CCC(CC1)NC(=O)C2=CC(=C(C=C2)NC3=NC=C4C(=N3)N(CC(C(=O)N4C)(F)F)C5CCCC5)OC	CN1CCC(CC1)NC(=O)C2=CC(=C(C=C2)NC3=NC=C4C(=N3)N(CC(C(=O)N4C)(F)F)C5CCCC5)OC	C27H35F2N7O3	[M+Cl]-	578.246	polyala	develop_2min_0B_100B_30mm	Kinetex_C18_30mm	235.4	0.12	0.05	0.74	0.01	0.78	3	No
PharmaGSID_48511	CN1CCC(CC1)NC(=O)C2=CC(=C(C=C2)NC3=NC=C4C(=N3)N(CC(C(=O)N4C)(F)F)C5CCCC5)OC	CN1CCC(CC1)NC(=O)C2=CC(=C(C=C2)NC3=NC=C4C(=N3)N(CC(C(=O)N4C)(F)F)C5CCCC5)OC	C27H35F2N7O3	[M-H]-	542.27	polyala	develop_2min_0B_100B_30mm	Kinetex_C18_30mm	238.95	0.24	0.1	0.75	0.01	1.55	3	Yes
Terephthalic acid	C1=CC(=CC=C1C(=O)O)C(=O)O	C1=CC(=CC=C1C(=O)O)C(=O)O	C8H6O4	[M+Cl]-	200.996	polyala	develop_2min_0B_100B_30mm	Kinetex_C18_30mm	139.65	0.29	0.21	0.69	0	0	3	No
Terephthalic acid	C1=CC(=CC=C1C(=O)O)C(=O)O	C1=CC(=CC=C1C(=O)O)C(=O)O	C8H6O4	[M-H]-	165.019	polyala	develop_2min_0B_100B_30mm	Kinetex_C18_30mm	136.05	0.39	0.29	0.73	0.01	0.79	3	Yes
Melatonin	CC(=O)NCCC1=CNC2=C1C=C(C=C2)OC	CC(=O)NCCC1=CNC2=C1C=C(C=C2)OC	C13H16N2O2	[M+H-H2O]+	215.118	polyala	develop_2min_0B_100B_30mm	Kinetex_C18_30mm	147.9	0.47	0.32	0.76	0.03	3.3	3	Yes
Melatonin	CC(=O)NCCC1=CNC2=C1C=C(C=C2)OC	CC(=O)NCCC1=CNC2=C1C=C(C=C2)OC	C13H16N2O2	[M+Na]+	255.11	polyala	develop_2min_0B_100B_30mm	Kinetex_C18_30mm	155.81	0.31	0.2	0.76	0.03	3.82	3	Yes
Melatonin	CC(=O)NCCC1=CNC2=C1C=C(C=C2)OC	CC(=O)NCCC1=CNC2=C1C=C(C=C2)OC	C13H16N2O2	[M-H]-	231.114	polyala	develop_2min_0B_100B_30mm	Kinetex_C18_30mm	158.03	0.16	0.1	0.74	0	0	3	Yes
Mecoprop	CC1=C(C=CC(=C1)Cl)OC(C)C(=O)O	CC1=C(C=CC(=C1)Cl)OC(C)C(=O)O	C10H11ClO3	[M-H]-	213.032	polyala	develop_2min_0B_100B_30mm	Kinetex_C18_30mm	151.3	0.22	0.15	0.86	0.01	0.67	3	Yes
Mecoprop	CC1=C(C=CC(=C1)Cl)OC(C)C(=O)O	CC1=C(C=CC(=C1)Cl)OC(C)C(=O)O	C10H11ClO3	[M-H]-	213.032	polyala	develop_2min_0B_100B_30mm	Kinetex_C18_30mm	141.06	0.31	0.22	0.86	0.01	0.67	3	Yes
Kresoxim-methyl	CC1=CC=CC=C1OCC2=CC=CC=C2C(=NOC)C(=O)OC	CC1=CC=CC=C1OCC2=CC=CC=C2C(=NOC)C(=O)OC	C18H19NO4	[M+Na]+	336.121	polyala	develop_2min_0B_100B_30mm	Kinetex_C18_30mm	173.35	0.62	0.35	0.92	0.03	2.88	3	Yes
1,3-Nonanediol monoacetate	CCCCCCC(CCOC(=O)C)O	CCCCCCC(CCOC(=O)C)O	C11H22O3	[M+Na]+	225.146	polyala	develop_2min_0B_100B_30mm	Kinetex_C18_30mm	154.89	0.3	0.2	0.87	0.03	3.04	3	Yes
Indole	C1=CC=C2C(=C1)C=CN2	C1=CC=C2C(=C1)C=CN2	C8H7N	[M-H]-	116.05	polyala	develop_2min_0B_100B_30mm	Kinetex_C18_30mm	127.42	1.56	1.23	0.75	0.01	1.53	3	No
Rotenone	CC(=C)C1CC2=C(O1)C=CC3=C2OC4COC5=CC(=C(C=C5C4C3=O)OC)OC	CC(=C)C1CC2=C(O1)C=CC3=C2OC4COC5=CC(=C(C=C5C4C3=O)OC)OC	C23H22O6	[M+H]+	395.149	polyala	develop_2min_0B_100B_30mm	Kinetex_C18_30mm	192.57	0.24	0.12	0.89	0.01	1.3	3	Yes
Rotenone	CC(=C)C1CC2=C(O1)C=CC3=C2OC4COC5=CC(=C(C=C5C4C3=O)OC)OC	CC(=C)C1CC2=C(O1)C=CC3=C2OC4COC5=CC(=C(C=C5C4C3=O)OC)OC	C23H22O6	[M+Na]+	417.131	polyala	develop_2min_0B_100B_30mm	Kinetex_C18_30mm	203.42	0.26	0.13	0.89	0.01	1.3	3	Yes
Hydroxyzine hydrochloride	C1CN(CCN1CCOCCO)C(C2=CC=CC=C2)C3=CC=C(C=C3)Cl.Cl	C1CN(CCN1CCOCCO)C(C2=CC=CC=C2)C3=CC=C(C=C3)Cl	C21H27ClN2O2	[M+H]+	375.183	polyala	develop_2min_0B_100B_30mm	Kinetex_C18_30mm	192.9	0.07	0.04	0.74	0	0	3	Yes
Hydroxyzine hydrochloride	C1CN(CCN1CCOCCO)C(C2=CC=CC=C2)C3=CC=C(C=C3)Cl.Cl	C1CN(CCN1CCOCCO)C(C2=CC=CC=C2)C3=CC=C(C=C3)Cl	C21H27ClN2O2	[M+Na]+	397.165	polyala	develop_2min_0B_100B_30mm	Kinetex_C18_30mm	192.13	0.07	0.04	0.76	0	0	3	No
Hexylparaben	CCCCCCOC(=O)C1=CC=C(C=C1)O	CCCCCCOC(=O)C1=CC=C(C=C1)O	C13H18O3	[M-H]-	221.118	polyala	develop_2min_0B_100B_30mm	Kinetex_C18_30mm	161.22	1.33	0.83	0.91	0	0	3	Yes
Fluocinolone acetonide	CC1(OC2CC3C4CC(C5=CC(=O)C=CC5(C4(C(CC3(C2(O1)C(=O)CO)C)O)F)C)F)C	CC1(OC2CC3C4CC(C5=CC(=O)C=CC5(C4(C(CC3(C2(O1)C(=O)CO)C)O)F)C)F)C	C24H30F2O6	[M+Cl]-	487.17	polyala	develop_2min_0B_100B_30mm	Kinetex_C18_30mm	206.19	0.28	0.14	0.8	0.01	1.44	3	No
Fluocinolone acetonide	CC1(OC2CC3C4CC(C5=CC(=O)C=CC5(C4(C(CC3(C2(O1)C(=O)CO)C)O)F)C)F)C	CC1(OC2CC3C4CC(C5=CC(=O)C=CC5(C4(C(CC3(C2(O1)C(=O)CO)C)O)F)C)F)C	C24H30F2O6	[M+FA-H]-	497.199	polyala	develop_2min_0B_100B_30mm	Kinetex_C18_30mm	207.06	0.5	0.24	0.82	0.01	1.41	3	Yes
Fluocinolone acetonide	CC1(OC2CC3C4CC(C5=CC(=O)C=CC5(C4(C(CC3(C2(O1)C(=O)CO)C)O)F)C)F)C	CC1(OC2CC3C4CC(C5=CC(=O)C=CC5(C4(C(CC3(C2(O1)C(=O)CO)C)O)F)C)F)C	C24H30F2O6	[M+H]+	453.208	polyala	develop_2min_0B_100B_30mm	Kinetex_C18_30mm	197.99	0.11	0.06	0.81	0	0	3	Yes
Fluocinolone acetonide	CC1(OC2CC3C4CC(C5=CC(=O)C=CC5(C4(C(CC3(C2(O1)C(=O)CO)C)O)F)C)F)C	CC1(OC2CC3C4CC(C5=CC(=O)C=CC5(C4(C(CC3(C2(O1)C(=O)CO)C)O)F)C)F)C	C24H30F2O6	[M+Na]+	475.19	polyala	develop_2min_0B_100B_30mm	Kinetex_C18_30mm	222.58	0.24	0.11	0.81	0	0	3	Yes
Fluocinolone acetonide	CC1(OC2CC3C4CC(C5=CC(=O)C=CC5(C4(C(CC3(C2(O1)C(=O)CO)C)O)F)C)F)C	CC1(OC2CC3C4CC(C5=CC(=O)C=CC5(C4(C(CC3(C2(O1)C(=O)CO)C)O)F)C)F)C	C24H30F2O6	[M-H]-	451.194	polyala	develop_2min_0B_100B_30mm	Kinetex_C18_30mm	194.4	0.41	0.21	0.82	0.01	1.41	3	No
m-Cumenyl methylcarbamate	CC(C)C1=CC(=CC=C1)OC(=O)NC	CC(C)C1=CC(=CC=C1)OC(=O)NC	C11H15NO2	[M+H]+	194.118	polyala	develop_2min_0B_100B_30mm	Kinetex_C18_30mm	144.75	0.28	0.19	0.67	0	0	3	Yes
m-Cumenyl methylcarbamate	CC(C)C1=CC(=CC=C1)OC(=O)NC	CC(C)C1=CC(=CC=C1)OC(=O)NC	C11H15NO2	[M+H]+	194.118	polyala	develop_2min_0B_100B_30mm	Kinetex_C18_30mm	144.75	0.28	0.19	0.67	0	0	3	No
2-Chloro-5-nitro-N-phenylbenzamide	C1=CC=C(C=C1)NC(=O)C2=C(C=CC(=C2)[N+](=O)[O-])Cl	C1=CC=C(C=C1)NC(=O)C2=C(C=CC(=C2)[N+](=O)[O-])Cl	C13H9ClN2O3	[M+Cl]-	311	polyala	develop_2min_0B_100B_30mm	Kinetex_C18_30mm	164.07	0.56	0.34	0.76	0	0	3	Yes
2-Chloro-5-nitro-N-phenylbenzamide	C1=CC=C(C=C1)NC(=O)C2=C(C=CC(=C2)[N+](=O)[O-])Cl	C1=CC=C(C=C1)NC(=O)C2=C(C=CC(=C2)[N+](=O)[O-])Cl	C13H9ClN2O3	[M-H]-	275.023	polyala	develop_2min_0B_100B_30mm	Kinetex_C18_30mm	160.2	0.63	0.39	0.8	0.01	1.44	3	Yes
5-Phenyl-1H-tetrazole	C1=CC=C(C=C1)C2=NNN=N2	C1=CC=C(C=C1)C2=NNN=N2	C7H6N4	[M-H]-	145.052	polyala	develop_2min_0B_100B_30mm	Kinetex_C18_30mm	130.57	1.41	1.08	0.74	0	0	3	Yes
Cycloate	CCN(C1CCCCC1)C(=O)SCC	CCN(C1CCCCC1)C(=O)SCC	C11H21NOS	[M+H]+	216.142	polyala	develop_2min_0B_100B_30mm	Kinetex_C18_30mm	149.91	0.05	0.03	0.95	0	0	3	Yes
(2S,3S)-3-Methyl-2-(3-oxo-1,2-benzothiazol-2(3H)-yl)pentanoic acid	CCC(C)C(C(=O)O)N1C(=O)C2=CC=CC=C2S1	CCC(C)C(C(=O)O)N1C(=O)C2=CC=CC=C2S1	C13H15NO3S	[M+H]+	266.084	polyala	develop_2min_0B_100B_30mm	Kinetex_C18_30mm	156.06	0.59	0.38	0.81	0	0	3	Yes
(2S,3S)-3-Methyl-2-(3-oxo-1,2-benzothiazol-2(3H)-yl)pentanoic acid	CCC(C)C(C(=O)O)N1C(=O)C2=CC=CC=C2S1	CCC(C)C(C(=O)O)N1C(=O)C2=CC=CC=C2S1	C13H15NO3S	[M+H-H2O]+	248.074	polyala	develop_2min_0B_100B_30mm	Kinetex_C18_30mm	151.79	0.33	0.21	0.82	0.01	1.4	3	Yes
(2S,3S)-3-Methyl-2-(3-oxo-1,2-benzothiazol-2(3H)-yl)pentanoic acid	CCC(C)C(C(=O)O)N1C(=O)C2=CC=CC=C2S1	CCC(C)C(C(=O)O)N1C(=O)C2=CC=CC=C2S1	C13H15NO3S	[M-H]-	264.07	polyala	develop_2min_0B_100B_30mm	Kinetex_C18_30mm	162.14	0.65	0.4	0.79	0	0	3	Yes
Glutaric acid	C(CC(=O)O)CC(=O)O	C(CC(=O)O)CC(=O)O	C5H8O4	[M-H]-	131.035	polyala	develop_2min_0B_100B_30mm	Kinetex_C18_30mm	127.81	1.62	1.26	0.67	0	0	3	No
Terbumeton	CCNC1=NC(=NC(=N1)OC)NC(C)(C)C	CCNC1=NC(=NC(=N1)OC)NC(C)(C)C	C10H19N5O	[M+H]+	226.166	polyala	develop_2min_0B_100B_30mm	Kinetex_C18_30mm	156.69	0.06	0.04	0.74	0	0	3	Yes
Terbumeton	CCNC1=NC(=NC(=N1)OC)NC(C)(C)C	CCNC1=NC(=NC(=N1)OC)NC(C)(C)C	C10H19N5O	[M+Na]+	248.148	polyala	develop_2min_0B_100B_30mm	Kinetex_C18_30mm	170.45	0.06	0.04	0.73	0	0	3	No
N-Ethyl-N-(3-methylphenyl)ethane-1,2-diamine	CCN(CCN)C1=CC=CC(=C1)C	CCN(CCN)C1=CC=CC(=C1)C	C11H18N2	[M+Cl]-	213.116	polyala	develop_2min_0B_100B_30mm	Kinetex_C18_30mm	151.83	0.91	0.6	0.76	0	0	3	No
Clethodim	CCC(=NOCC=CCl)C1=C(CC(CC1=O)CC(C)SCC)O	CCC(=NOCC=CCl)C1=C(CC(CC1=O)CC(C)SCC)O	C17H26ClNO3S	[M+H]+	360.139	polyala	develop_2min_0B_100B_30mm	Kinetex_C18_30mm	187.04	0.07	0.03	0.85	0	0	3	Yes
Clethodim	CCC(=NOCC=CCl)C1=C(CC(CC1=O)CC(C)SCC)O	CCC(=NOCC=CCl)C1=C(CC(CC1=O)CC(C)SCC)O	C17H26ClNO3S	[M+Na]+	382.121	polyala	develop_2min_0B_100B_30mm	Kinetex_C18_30mm	186.63	0.07	0.03	0.85	0	0	3	Yes
2,4,6-Trinitro-1,3-dimethyl-5-tert-butylbenzene	CC1=C(C(=C(C(=C1[N+](=O)[O-])C(C)(C)C)[N+](=O)[O-])C)[N+](=O)[O-]	CC1=C(C(=C(C(=C1[N+](=O)[O-])C(C)(C)C)[N+](=O)[O-])C)[N+](=O)[O-]	C12H15N3O6	[M-H-H2O]-	278.078	polyala	develop_2min_0B_100B_30mm	Kinetex_C18_30mm	160.12	0.63	0.39	0.86	0	0	3	Yes
Fluorodifen	C1=CC(=CC=C1[N+](=O)[O-])OC2=C(C=C(C=C2)C(F)(F)F)[N+](=O)[O-]	C1=CC(=CC=C1[N+](=O)[O-])OC2=C(C=C(C=C2)C(F)(F)F)[N+](=O)[O-]	C13H7F3N2O5	[M-H]-	327.023	polyala	develop_2min_0B_100B_30mm	Kinetex_C18_30mm	168.89	0.82	0.49	0.86	0	0	3	Yes
3-Phenyl-1-propanol	C1=CC=C(C=C1)CCCO	C1=CC=C(C=C1)CCCO	C9H12O	[M-H]-	135.082	polyala	develop_2min_0B_100B_30mm	Kinetex_C18_30mm	134.92	1.45	1.07	0.76	0	0	3	No
Disodium 4,4'-dinitro-2,2'-stilbenedisulfonate	C1=CC(=C(C=C1[N+](=O)[O-])S(=O)(=O)[O-])C=CC2=C(C=C(C=C2)[N+](=O)[O-])S(=O)(=O)[O-].[Na+].[Na+]	C1=CC(=C(C=C1[N+](=O)[O-])S(=O)(=O)[O-])C=CC2=C(C=C(C=C2)[N+](=O)[O-])S(=O)(=O)[O-]	C14H8N2O10S2-2	[M-H]-	428.97	polyala	develop_2min_0B_100B_30mm	Kinetex_C18_30mm	181.56	0.44	0.24	0.77	0.01	1.51	3	Yes
Testosterone propionate	CCC(=O)OC1CCC2C1(CCC3C2CCC4=CC(=O)CCC34C)C	CCC(=O)OC1CCC2C1(CCC3C2CCC4=CC(=O)CCC34C)C	C22H32O3	[M+H]+	345.242	polyala	develop_2min_0B_100B_30mm	Kinetex_C18_30mm	187.75	0.2	0.11	1.03	0.01	0.56	3	Yes
Testosterone propionate	CCC(=O)OC1CCC2C1(CCC3C2CCC4=CC(=O)CCC34C)C	CCC(=O)OC1CCC2C1(CCC3C2CCC4=CC(=O)CCC34C)C	C22H32O3	[M+Na]+	367.224	polyala	develop_2min_0B_100B_30mm	Kinetex_C18_30mm	212.61	0.19	0.09	1.03	0.01	0.56	3	Yes
Sodium 2-naphthalenesulfonate	C1=CC=C2C=C(C=CC2=C1)S(=O)(=O)[O-].[Na+]	C1=CC=C2C=C(C=CC2=C1)S(=O)(=O)[O-]	C10H7O3S-	[M+H]+	209.027	polyala	develop_2min_0B_100B_30mm	Kinetex_C18_30mm	142.43	0.05	0.04	0.9	0.06	6.94	3	Yes
Sodium 2-naphthalenesulfonate	C1=CC=C2C=C(C=CC2=C1)S(=O)(=O)[O-].[Na+]	C1=CC=C2C=C(C=CC2=C1)S(=O)(=O)[O-]	C10H7O3S-	[M-H]-	207.012	polyala	develop_2min_0B_100B_30mm	Kinetex_C18_30mm	144.76	1.14	0.79	0.77	0.01	1.49	3	Yes
Magnesium dibenzoate	C1=CC=C(C=C1)C(=O)[O-].C1=CC=C(C=C1)C(=O)[O-].[Mg+2]	C1=CC=C(C=C1)C(=O)[O-]	C7H5O2-	[M-H]-	121.029	polyala	develop_2min_0B_100B_30mm	Kinetex_C18_30mm	127.55	1.57	1.23	0.74	0	0	3	No
Dimethyl glutarate	COC(=O)CCCC(=O)OC	COC(=O)CCCC(=O)OC	C7H12O4	[M-H]-	159.066	polyala	develop_2min_0B_100B_30mm	Kinetex_C18_30mm	135.23	1.28	0.94	0.73	0	0	3	No
Damascenone	CC=CC(=O)C1=C(C=CCC1(C)C)C	CC=CC(=O)C1=C(C=CCC1(C)C)C	C13H18O	[M+H]+	191.143	polyala	develop_2min_0B_100B_30mm	Kinetex_C18_30mm	144.49	0.19	0.13	0.84	0.01	1.38	3	No
Damascenone	CC=CC(=O)C1=C(C=CCC1(C)C)C	CC=CC(=O)C1=C(C=CCC1(C)C)C	C13H18O	[M+H-H2O]+	173.132	polyala	develop_2min_0B_100B_30mm	Kinetex_C18_30mm	139.32	0.25	0.18	0.8	0.01	1.45	3	No
5-Methyl-2-furancarboxylic acid	CC1=CC=C(O1)C(=O)O	CC1=CC=C(O1)C(=O)O	C6H6O3	[M+Na]+	149.021	polyala	develop_2min_0B_100B_30mm	Kinetex_C18_30mm	121.62	0.51	0.42	0.95	0	0	3	No
2,2-Dimethoxy-1,2-diphenylethanone	COC(C1=CC=CC=C1)(C(=O)C2=CC=CC=C2)OC	COC(C1=CC=CC=C1)(C(=O)C2=CC=CC=C2)OC	C16H16O3	[M+Na]+	279.099	polyala	develop_2min_0B_100B_30mm	Kinetex_C18_30mm	167.57	0.21	0.12	0.89	0.01	1.29	3	Yes
Bis[4-(glycidyloxy)phenyl]methane	C1C(O1)COC2=CC=C(C=C2)CC3=CC=C(C=C3)OCC4CO4	C1C(O1)COC2=CC=C(C=C2)CC3=CC=C(C=C3)OCC4CO4	C19H20O4	[M+H]+	313.143	polyala	develop_2min_0B_100B_30mm	Kinetex_C18_30mm	177.45	0.06	0.03	0.86	0.01	0.67	3	No
Bis[4-(glycidyloxy)phenyl]methane	C1C(O1)COC2=CC=C(C=C2)CC3=CC=C(C=C3)OCC4CO4	C1C(O1)COC2=CC=C(C=C2)CC3=CC=C(C=C3)OCC4CO4	C19H20O4	[M+H-H2O]+	295.133	polyala	develop_2min_0B_100B_30mm	Kinetex_C18_30mm	166.79	0.15	0.09	0.86	0	0	3	No
Bis[4-(glycidyloxy)phenyl]methane	C1C(O1)COC2=CC=C(C=C2)CC3=CC=C(C=C3)OCC4CO4	C1C(O1)COC2=CC=C(C=C2)CC3=CC=C(C=C3)OCC4CO4	C19H20O4	[M+K]+	351.099	polyala	develop_2min_0B_100B_30mm	Kinetex_C18_30mm	171.45	0.21	0.12	0.9	0	0	3	No
Bis[4-(glycidyloxy)phenyl]methane	C1C(O1)COC2=CC=C(C=C2)CC3=CC=C(C=C3)OCC4CO4	C1C(O1)COC2=CC=C(C=C2)CC3=CC=C(C=C3)OCC4CO4	C19H20O4	[M+Na]+	335.125	polyala	develop_2min_0B_100B_30mm	Kinetex_C18_30mm	168.61	0.15	0.09	0.86	0	0	3	Yes
Fenchyl acetate	CC(=O)OC1C(C2CCC1(C2)C)(C)C	CC(=O)OC1C(C2CCC1(C2)C)(C)C	C12H20O2	[M+FA-H]-	241.144	polyala	develop_2min_0B_100B_30mm	Kinetex_C18_30mm	159.26	0.77	0.48	0.79	0	0	3	No
1,1,3,3-Tetrabutylurea	CCCCN(CCCC)C(=O)N(CCCC)CCCC	CCCCN(CCCC)C(=O)N(CCCC)CCCC	C17H36N2O	[M+H]+	285.29	polyala	develop_2min_0B_100B_30mm	Kinetex_C18_30mm	190.98	0.07	0.03	1.04	0.04	3.87	3	Yes
1,1,3,3-Tetrabutylurea	CCCCN(CCCC)C(=O)N(CCCC)CCCC	CCCCN(CCCC)C(=O)N(CCCC)CCCC	C17H36N2O	[M+H]+	285.29	polyala	develop_2min_0B_100B_30mm	Kinetex_C18_30mm	178.91	2.58	1.44	1.04	0.04	3.87	3	Yes
1,1,3,3-Tetrabutylurea	CCCCN(CCCC)C(=O)N(CCCC)CCCC	CCCCN(CCCC)C(=O)N(CCCC)CCCC	C17H36N2O	[M+Na]+	307.272	polyala	develop_2min_0B_100B_30mm	Kinetex_C18_30mm	191.17	0.2	0.1	1.09	0	0	3	Yes
3,3',5,5'-Tetramethylbenzidine	CC1=CC(=CC(=C1N)C)C2=CC(=C(C(=C2)C)N)C	CC1=CC(=CC(=C1N)C)C2=CC(=C(C(=C2)C)N)C	C16H20N2	[M+H]+	241.17	polyala	develop_2min_0B_100B_30mm	Kinetex_C18_30mm	172.99	0.06	0.03	0.75	0.01	1.55	3	Yes
Toremifene citrate	CN(C)CCOC1=CC=C(C=C1)C(=C(CCCl)C2=CC=CC=C2)C3=CC=CC=C3.C(C(=O)O)C(CC(=O)O)(C(=O)O)O	CN(C)CCOC1=CC=C(C=C1)C(=C(CCCl)C2=CC=CC=C2)C3=CC=CC=C3	C26H28ClNO	[M+H]+	406.193	polyala	develop_2min_0B_100B_30mm	Kinetex_C18_30mm	202.44	0.08	0.04	0.82	0.01	1.4	3	Yes
Triphenylphosphine oxide	C1=CC=C(C=C1)P(=O)(C2=CC=CC=C2)C3=CC=CC=C3	C1=CC=C(C=C1)P(=O)(C2=CC=CC=C2)C3=CC=CC=C3	C18H15OP	[M+H]+	279.093	polyala	develop_2min_0B_100B_30mm	Kinetex_C18_30mm	162.31	0.16	0.1	0.84	0.01	1.38	3	Yes
Triphenylphosphine oxide	C1=CC=C(C=C1)P(=O)(C2=CC=CC=C2)C3=CC=CC=C3	C1=CC=C(C=C1)P(=O)(C2=CC=CC=C2)C3=CC=CC=C3	C18H15OP	[M+Na]+	301.075	polyala	develop_2min_0B_100B_30mm	Kinetex_C18_30mm	180.29	0.31	0.17	0.86	0.02	1.77	3	Yes
2,2,4-Trimethyl-1,3-pentanediol diisobutyrate	CC(C)C(C(C)(C)COC(=O)C(C)C)OC(=O)C(C)C	CC(C)C(C(C)(C)COC(=O)C(C)C)OC(=O)C(C)C	C16H30O4	[M-H]-	285.207	polyala	develop_2min_0B_100B_30mm	Kinetex_C18_30mm	169.61	0.73	0.43	0.91	0.01	0.63	3	Yes
2,2,4-Trimethyl-1,3-pentanediol diisobutyrate	CC(C)C(C(C)(C)COC(=O)C(C)C)OC(=O)C(C)C	CC(C)C(C(C)(C)COC(=O)C(C)C)OC(=O)C(C)C	C16H30O4	[M-H-H2O]-	267.196	polyala	develop_2min_0B_100B_30mm	Kinetex_C18_30mm	168.89	0.63	0.37	0.91	0.01	0.63	3	No
6-Phenyl-1,3,5-triazine-2,4-diamine	C1=CC=C(C=C1)C2=NC(=NC(=N2)N)N	C1=CC=C(C=C1)C2=NC(=NC(=N2)N)N	C9H9N5	[M+H]+	188.093	polyala	develop_2min_0B_100B_30mm	Kinetex_C18_30mm	139.62	0.05	0.04	0.71	0	0	3	Yes
Flubendiamide	CC1=C(C=CC(=C1)C(C(F)(F)F)(C(F)(F)F)F)NC(=O)C2=C(C(=CC=C2)I)C(=O)NC(C)(C)CS(=O)(=O)C	CC1=C(C=CC(=C1)C(C(F)(F)F)(C(F)(F)F)F)NC(=O)C2=C(C(=CC=C2)I)C(=O)NC(C)(C)CS(=O)(=O)C	C23H22F7IN2O4S	[M+Cl]-	716.993	polyala	develop_2min_0B_100B_30mm	Kinetex_C18_30mm	228.23	0.55	0.24	0.89	0.01	1.29	3	Yes
Flubendiamide	CC1=C(C=CC(=C1)C(C(F)(F)F)(C(F)(F)F)F)NC(=O)C2=C(C(=CC=C2)I)C(=O)NC(C)(C)CS(=O)(=O)C	CC1=C(C=CC(=C1)C(C(F)(F)F)(C(F)(F)F)F)NC(=O)C2=C(C(=CC=C2)I)C(=O)NC(C)(C)CS(=O)(=O)C	C23H22F7IN2O4S	[M-H]-	681.016	polyala	develop_2min_0B_100B_30mm	Kinetex_C18_30mm	223.04	0.44	0.2	0.88	0	0	3	Yes
Pantoprazole sodium	COC1=C(C(=NC=C1)CS(=O)C2=NC3=C([N-]2)C=CC(=C3)OC(F)F)OC.[Na+]	COC1=C(C(=NC=C1)CS(=O)C2=NC3=C([N-]2)C=CC(=C3)OC(F)F)OC	C16H14F2N3O4S-	[M+H]+	384.082	polyala	develop_2min_0B_100B_30mm	Kinetex_C18_30mm	182.37	0.07	0.04	0.76	0	0	3	Yes
Pantoprazole sodium	COC1=C(C(=NC=C1)CS(=O)C2=NC3=C([N-]2)C=CC(=C3)OC(F)F)OC.[Na+]	COC1=C(C(=NC=C1)CS(=O)C2=NC3=C([N-]2)C=CC(=C3)OC(F)F)OC	C16H14F2N3O4S-	[M+H-H2O]+	366.072	polyala	develop_2min_0B_100B_30mm	Kinetex_C18_30mm	177.22	0.07	0.04	0.74	0	0	3	Yes
Pantoprazole sodium	COC1=C(C(=NC=C1)CS(=O)C2=NC3=C([N-]2)C=CC(=C3)OC(F)F)OC.[Na+]	COC1=C(C(=NC=C1)CS(=O)C2=NC3=C([N-]2)C=CC(=C3)OC(F)F)OC	C16H14F2N3O4S-	[M+K]+	422.038	polyala	develop_2min_0B_100B_30mm	Kinetex_C18_30mm	189.79	0.19	0.1	0.78	0	0	3	Yes
Pantoprazole sodium	COC1=C(C(=NC=C1)CS(=O)C2=NC3=C([N-]2)C=CC(=C3)OC(F)F)OC.[Na+]	COC1=C(C(=NC=C1)CS(=O)C2=NC3=C([N-]2)C=CC(=C3)OC(F)F)OC	C16H14F2N3O4S-	[M+Na]+	406.064	polyala	develop_2min_0B_100B_30mm	Kinetex_C18_30mm	185.17	0.07	0.04	0.77	0.01	1.51	3	Yes
Pantoprazole sodium	COC1=C(C(=NC=C1)CS(=O)C2=NC3=C([N-]2)C=CC(=C3)OC(F)F)OC.[Na+]	COC1=C(C(=NC=C1)CS(=O)C2=NC3=C([N-]2)C=CC(=C3)OC(F)F)OC	C16H14F2N3O4S-	[M-H]-	382.068	polyala	develop_2min_0B_100B_30mm	Kinetex_C18_30mm	186.71	0.47	0.25	0.73	0.01	0.79	3	No
CP-122721	COC1=C(C=C(C=C1)OC(F)(F)F)CNC2CCCNC2C3=CC=CC=C3	COC1=C(C=C(C=C1)OC(F)(F)F)CNC2CCCNC2C3=CC=CC=C3	C20H23F3N2O2	[M+H]+	381.178	polyala	develop_2min_0B_100B_30mm	Kinetex_C18_30mm	182.01	0.2	0.11	0.78	0	0	3	Yes
CP-122721	COC1=C(C=C(C=C1)OC(F)(F)F)CNC2CCCNC2C3=CC=CC=C3	COC1=C(C=C(C=C1)OC(F)(F)F)CNC2CCCNC2C3=CC=CC=C3	C20H23F3N2O2	[M+Na]+	403.16	polyala	develop_2min_0B_100B_30mm	Kinetex_C18_30mm	188.44	0.13	0.07	0.78	0	0	3	Yes
1,4-Bis(N-isopropylamino)anthraquinone	CC(C)NC1=C2C(=C(C=C1)NC(C)C)C(=O)C3=CC=CC=C3C2=O	CC(C)NC1=C2C(=C(C=C1)NC(C)C)C(=O)C3=CC=CC=C3C2=O	C20H22N2O2	[M+H]+	323.175	polyala	develop_2min_0B_100B_30mm	Kinetex_C18_30mm	177.56	0.14	0.08	1.04	0.01	1.11	3	Yes
Acetochlor ESA	CCC1=CC=CC(=C1N(COCC)C(=O)CS(=O)(=O)O)C	CCC1=CC=CC(=C1N(COCC)C(=O)CS(=O)(=O)O)C	C14H21NO5S	[M-H]-	314.107	polyala	develop_2min_0B_100B_30mm	Kinetex_C18_30mm	172.23	0.68	0.39	0.86	0.01	0.67	3	Yes
Ethyl linalool	CCC(=CCCC(C)(C=C)O)C	CCC(=CCCC(C)(C=C)O)C	C11H20O	[M+FA-H]-	213.15	polyala	develop_2min_0B_100B_30mm	Kinetex_C18_30mm	155.13	0.74	0.48	0.83	0	0	3	Yes
Tribromsalan	C1=CC(=CC=C1NC(=O)C2=C(C(=CC(=C2)Br)Br)O)Br	C1=CC(=CC=C1NC(=O)C2=C(C(=CC(=C2)Br)Br)O)Br	C13H8Br3NO2	[M+H]+	449.816	polyala	develop_2min_0B_100B_30mm	Kinetex_C18_30mm	172.58	0.2	0.12	1.03	0	0	3	Yes
Tribromsalan	C1=CC(=CC=C1NC(=O)C2=C(C(=CC(=C2)Br)Br)O)Br	C1=CC(=CC=C1NC(=O)C2=C(C(=CC(=C2)Br)Br)O)Br	C13H8Br3NO2	[M-H]-	447.801	polyala	develop_2min_0B_100B_30mm	Kinetex_C18_30mm	172.81	0.32	0.19	1.03	0.01	0.56	3	Yes
2-Methoxy-4-propylphenol	CCCC1=CC(=C(C=C1)O)OC	CCCC1=CC(=C(C=C1)O)OC	C10H14O2	[M+FA-H]-	211.098	polyala	develop_2min_0B_100B_30mm	Kinetex_C18_30mm	151.54	1.13	0.75	0.76	0	0	3	No
1,3-Diiminobenz(f)isoindoline	C1=CC=C2C=C3C(=CC2=C1)C(=NC3=N)N	C1=CC=C2C=C3C(=CC2=C1)C(=NC3=N)N	C12H9N3	[M+H]+	196.087	polyala	develop_2min_0B_100B_30mm	Kinetex_C18_30mm	140.47	0.05	0.04	0.73	0	0	3	Yes
1,3-Diiminobenz(f)isoindoline	C1=CC=C2C=C3C(=CC2=C1)C(=NC3=N)N	C1=CC=C2C=C3C(=CC2=C1)C(=NC3=N)N	C12H9N3	[M+Na]+	218.069	polyala	develop_2min_0B_100B_30mm	Kinetex_C18_30mm	149.88	0.05	0.03	0.73	0	0	3	No
1,3-Diiminobenz(f)isoindoline	C1=CC=C2C=C3C(=CC2=C1)C(=NC3=N)N	C1=CC=C2C=C3C(=CC2=C1)C(=NC3=N)N	C12H9N3	[M-H]-	194.072	polyala	develop_2min_0B_100B_30mm	Kinetex_C18_30mm	141.85	1.09	0.77	0.73	0	0	3	No
S-Methoprene	CC(C)OC(=O)C=C(C)C=CCC(C)CCCC(C)(C)OC	CC(C)OC(=O)C=C(C)C=CCC(C)CCCC(C)(C)OC	C19H34O3	[M+FA-H]-	355.249	polyala	develop_2min_0B_100B_30mm	Kinetex_C18_30mm	186.57	0.31	0.17	0.91	0	0	3	Yes
S-Methoprene	CC(C)OC(=O)C=C(C)C=CCC(C)CCCC(C)(C)OC	CC(C)OC(=O)C=C(C)C=CCC(C)CCCC(C)(C)OC	C19H34O3	[M-H-H2O]-	291.232	polyala	develop_2min_0B_100B_30mm	Kinetex_C18_30mm	176.18	1.29	0.73	0.92	0.01	1.26	3	Yes
Methyl 4-methylbenzoate	CC1=CC=C(C=C1)C(=O)OC	CC1=CC=C(C=C1)C(=O)OC	C9H10O2	[M+FA-H]-	195.066	polyala	develop_2min_0B_100B_30mm	Kinetex_C18_30mm	143.63	1.06	0.74	0.72	0.01	1.61	3	No
Methyl 4-methylbenzoate	CC1=CC=C(C=C1)C(=O)OC	CC1=CC=C(C=C1)C(=O)OC	C9H10O2	[M-H]-	149.061	polyala	develop_2min_0B_100B_30mm	Kinetex_C18_30mm	133.81	1.33	0.99	0.73	0	0	3	No
Butyl undec-10-enoate	CCCCOC(=O)CCCCCCCCC=C	CCCCOC(=O)CCCCCCCCC=C	C15H28O2	[M+FA-H]-	285.207	polyala	develop_2min_0B_100B_30mm	Kinetex_C18_30mm	169.61	0.73	0.43	0.91	0.01	0.63	3	Yes
4-Ethoxyaniline	CCOC1=CC=C(C=C1)N	CCOC1=CC=C(C=C1)N	C8H11NO	[M+H]+	138.091	polyala	develop_2min_0B_100B_30mm	Kinetex_C18_30mm	136.67	0.3	0.22	0.69	0	0	3	Yes
4-[3-(4-Acetyl-3-hydroxy-2-propylphenoxy)propoxy]phenoxy-acetic acid	CCCC1=C(C=CC(=C1O)C(=O)C)OCCCOC2=CC=C(C=C2)OCC(=O)O	CCCC1=C(C=CC(=C1O)C(=O)C)OCCCOC2=CC=C(C=C2)OCC(=O)O	C22H26O7	[M+H]+	403.175	polyala	develop_2min_0B_100B_30mm	Kinetex_C18_30mm	184.49	0.2	0.11	0.93	0	0	3	Yes
4-[3-(4-Acetyl-3-hydroxy-2-propylphenoxy)propoxy]phenoxy-acetic acid	CCCC1=C(C=CC(=C1O)C(=O)C)OCCCOC2=CC=C(C=C2)OCC(=O)O	CCCC1=C(C=CC(=C1O)C(=O)C)OCCCOC2=CC=C(C=C2)OCC(=O)O	C22H26O7	[M+K]+	441.131	polyala	develop_2min_0B_100B_30mm	Kinetex_C18_30mm	196.47	0.35	0.18	0.94	0.01	1.23	3	Yes
4-[3-(4-Acetyl-3-hydroxy-2-propylphenoxy)propoxy]phenoxy-acetic acid	CCCC1=C(C=CC(=C1O)C(=O)C)OCCCOC2=CC=C(C=C2)OCC(=O)O	CCCC1=C(C=CC(=C1O)C(=O)C)OCCCOC2=CC=C(C=C2)OCC(=O)O	C22H26O7	[M+Na]+	425.157	polyala	develop_2min_0B_100B_30mm	Kinetex_C18_30mm	189.64	0.13	0.07	0.93	0	0	3	Yes
4-[3-(4-Acetyl-3-hydroxy-2-propylphenoxy)propoxy]phenoxy-acetic acid	CCCC1=C(C=CC(=C1O)C(=O)C)OCCCOC2=CC=C(C=C2)OCC(=O)O	CCCC1=C(C=CC(=C1O)C(=O)C)OCCCOC2=CC=C(C=C2)OCC(=O)O	C22H26O7	[M-H]-	401.161	polyala	develop_2min_0B_100B_30mm	Kinetex_C18_30mm	191.52	0.44	0.23	0.94	0.01	1.23	3	Yes
Cyanuric acid	C1(=O)NC(=O)NC(=O)N1	C1(=O)NC(=O)NC(=O)N1	C3H3N3O3	[M-H]-	128.01	polyala	develop_2min_0B_100B_30mm	Kinetex_C18_30mm	121.99	1.79	1.46	0.25	0.01	4.68	3	No
Dodecylamine hydrochloride	CCCCCCCCCCCCN.Cl	CCCCCCCCCCCCN	C12H27N	[M+H]+	186.222	polyala	develop_2min_0B_100B_30mm	Kinetex_C18_30mm	167.2	0.16	0.1	0.83	0	0	3	Yes
Primidone	CCC1(C(=O)NCNC1=O)C2=CC=CC=C2	CCC1(C(=O)NCNC1=O)C2=CC=CC=C2	C12H14N2O2	[M+H]+	219.113	polyala	develop_2min_0B_100B_30mm	Kinetex_C18_30mm	147.33	0.27	0.18	0.73	0	0	3	No
1,1-Dimethoxy-3,7-dimethylocta-2,6-diene	CC(=CCCC(=CC(OC)OC)C)C	CC(=CCCC(=CC(OC)OC)C)C	C12H22O2	[M+FA-H]-	243.16	polyala	develop_2min_0B_100B_30mm	Kinetex_C18_30mm	161.05	0.52	0.32	0.83	0	0	3	Yes
Tolclofos-methyl	CC1=CC(=C(C(=C1)Cl)OP(=S)(OC)OC)Cl	CC1=CC(=C(C(=C1)Cl)OP(=S)(OC)OC)Cl	C9H11Cl2O3PS	[M+H]+	300.962	polyala	develop_2min_0B_100B_30mm	Kinetex_C18_30mm	152.08	0.17	0.11	0.86	0	0	3	Yes
Tolclofos-methyl	CC1=CC(=C(C(=C1)Cl)OP(=S)(OC)OC)Cl	CC1=CC(=C(C(=C1)Cl)OP(=S)(OC)OC)Cl	C9H11Cl2O3PS	[M+Na]+	322.944	polyala	develop_2min_0B_100B_30mm	Kinetex_C18_30mm	166.13	0.15	0.09	0.86	0	0	3	No
Pentaethylene glycol	C(COCCOCCOCCOCCO)O	C(COCCOCCOCCOCCO)O	C10H22O6	[M+H]+	239.149	polyala	develop_2min_0B_100B_30mm	Kinetex_C18_30mm	148.24	1.48	1	0.71	0	0	3	Yes
Pentaethylene glycol	C(COCCOCCOCCOCCO)O	C(COCCOCCOCCOCCO)O	C10H22O6	[M+Na]+	261.131	polyala	develop_2min_0B_100B_30mm	Kinetex_C18_30mm	150.63	0.06	0.04	0.71	0	0	3	Yes
2,6-Dichlorobenzamide	C1=CC(=C(C(=C1)Cl)C(=O)N)Cl	C1=CC(=C(C(=C1)Cl)C(=O)N)Cl	C7H5Cl2NO	[M+H-H2O]+	171.972	polyala	develop_2min_0B_100B_30mm	Kinetex_C18_30mm	128.63	0.3	0.23	0.71	0	0	3	No
Dimethyl terephthalate	COC(=O)C1=CC=C(C=C1)C(=O)OC	COC(=O)C1=CC=C(C=C1)C(=O)OC	C10H10O4	[M-H]-	193.051	polyala	develop_2min_0B_100B_30mm	Kinetex_C18_30mm	141.51	1.22	0.86	0.73	0.01	0.79	3	Yes
Trimethylenediaminetetraacetic acid	C(CN(CC(=O)O)CC(=O)O)CN(CC(=O)O)CC(=O)O	C(CN(CC(=O)O)CC(=O)O)CN(CC(=O)O)CC(=O)O	C11H18N2O8	[M+Na]+	329.096	polyala	develop_2min_0B_100B_30mm	Kinetex_C18_30mm	161.3	0.06	0.03	0.24	0	0	3	No
Trimethylenediaminetetraacetic acid	C(CN(CC(=O)O)CC(=O)O)CN(CC(=O)O)CC(=O)O	C(CN(CC(=O)O)CC(=O)O)CN(CC(=O)O)CC(=O)O	C11H18N2O8	[M-H]-	305.099	polyala	develop_2min_0B_100B_30mm	Kinetex_C18_30mm	160.84	0.72	0.45	0.24	0	0	3	Yes
Pregnenolone	CC(=O)C1CCC2C1(CCC3C2CC=C4C3(CCC(C4)O)C)C	CC(=O)C1CCC2C1(CCC3C2CC=C4C3(CCC(C4)O)C)C	C21H32O2	[M+H]+	317.248	polyala	develop_2min_0B_100B_30mm	Kinetex_C18_30mm	175.94	0.07	0.04	0.96	0.01	1.21	3	No
Pregnenolone	CC(=O)C1CCC2C1(CCC3C2CC=C4C3(CCC(C4)O)C)C	CC(=O)C1CCC2C1(CCC3C2CC=C4C3(CCC(C4)O)C)C	C21H32O2	[M+H-H2O]+	299.237	polyala	develop_2min_0B_100B_30mm	Kinetex_C18_30mm	174.51	0.15	0.08	0.96	0.01	1.21	3	Yes
Pregnenolone	CC(=O)C1CCC2C1(CCC3C2CC=C4C3(CCC(C4)O)C)C	CC(=O)C1CCC2C1(CCC3C2CC=C4C3(CCC(C4)O)C)C	C21H32O2	[M+Na]+	339.229	polyala	develop_2min_0B_100B_30mm	Kinetex_C18_30mm	197.68	0.07	0.04	0.96	0.01	1.2	3	No
Pregnenolone	CC(=O)C1CCC2C1(CCC3C2CC=C4C3(CCC(C4)O)C)C	CC(=O)C1CCC2C1(CCC3C2CC=C4C3(CCC(C4)O)C)C	C21H32O2	[M+Na]+	339.229	polyala	develop_2min_0B_100B_30mm	Kinetex_C18_30mm	180.45	1.29	0.72	0.96	0.01	1.2	3	No
Morin hydrate	C1=CC(=C(C=C1O)O)C2=C(C(=O)C3=C(C=C(C=C3O2)O)O)O.O	C1=CC(=C(C=C1O)O)C2=C(C(=O)C3=C(C=C(C=C3O2)O)O)O	C15H10O7	[M+FA-H]-	329.03	polyala	develop_2min_0B_100B_30mm	Kinetex_C18_30mm	170.45	0.42	0.25	0.83	0	0	3	No
Tris(methylphenyl) phosphate	CC1=CC(=CC=C1)OP(=O)(OC2=CC=CC(=C2)C)OC3=CC=CC(=C3)C	CC1=CC(=CC=C1)OP(=O)(OC2=CC=CC(=C2)C)OC3=CC=CC(=C3)C	C21H21O4P	[M+H]+	369.125	polyala	develop_2min_0B_100B_30mm	Kinetex_C18_30mm	188.11	0.13	0.07	1.02	0	0	3	Yes
Tris(methylphenyl) phosphate	CC1=CC(=CC=C1)OP(=O)(OC2=CC=CC(=C2)C)OC3=CC=CC(=C3)C	CC1=CC(=CC=C1)OP(=O)(OC2=CC=CC(=C2)C)OC3=CC=CC(=C3)C	C21H21O4P	[M+Na]+	391.107	polyala	develop_2min_0B_100B_30mm	Kinetex_C18_30mm	197.77	0.12	0.06	1.05	0	0	3	Yes
Anisyl propionate	CCC(=O)OCC1=CC=C(C=C1)OC	CCC(=O)OCC1=CC=C(C=C1)OC	C11H14O3	[M+FA-H]-	239.093	polyala	develop_2min_0B_100B_30mm	Kinetex_C18_30mm	154.72	0.62	0.4	0.74	0	0	3	No
2,2'-(3-Chlorophenylimino)diethanol	C1=CC(=CC(=C1)Cl)N(CCO)CCO	C1=CC(=CC(=C1)Cl)N(CCO)CCO	C10H14ClNO2	[M+H]+	216.079	polyala	develop_2min_0B_100B_30mm	Kinetex_C18_30mm	146.28	0.18	0.13	0.78	0	0	3	Yes
2,2'-(3-Chlorophenylimino)diethanol	C1=CC(=CC(=C1)Cl)N(CCO)CCO	C1=CC(=CC(=C1)Cl)N(CCO)CCO	C10H14ClNO2	[M+H-H2O]+	198.068	polyala	develop_2min_0B_100B_30mm	Kinetex_C18_30mm	142.41	0.05	0.04	0.78	0	0	3	Yes
(E)-4-Tridecen-l-yl acetate	CCCCCCCCC=CCCCOC(=O)C	CCCCCCCCC=CCCCOC(=O)C	C15H28O2	[M+FA-H]-	285.207	polyala	develop_2min_0B_100B_30mm	Kinetex_C18_30mm	171.8	0.36	0.21	0.91	0	0	3	Yes
2,2-Diethoxyacetophenone	CCOC(C(=O)C1=CC=CC=C1)OCC	CCOC(C(=O)C1=CC=CC=C1)OCC	C12H16O3	[M+H]+	209.117	polyala	develop_2min_0B_100B_30mm	Kinetex_C18_30mm	146.05	0.5	0.34	0.75	0.01	1.53	3	Yes
2,2-Diethoxyacetophenone	CCOC(C(=O)C1=CC=CC=C1)OCC	CCOC(C(=O)C1=CC=CC=C1)OCC	C12H16O3	[M+H-H2O]+	191.107	polyala	develop_2min_0B_100B_30mm	Kinetex_C18_30mm	141.53	0.06	0.04	0.75	0.01	1.53	3	Yes
Chlortetracycline hydrochloride	CC1(C2CC3C(C(=O)C(=C(C3(C(=O)C2=C(C4=C(C=CC(=C41)Cl)O)O)O)O)C(=O)N)N(C)C)O.Cl	CC1(C2CC3C(C(=O)C(=C(C3(C(=O)C2=C(C4=C(C=CC(=C41)Cl)O)O)O)O)C(=O)N)N(C)C)O	C22H23ClN2O8	[M+H-H2O]+	461.111	polyala	develop_2min_0B_100B_30mm	Kinetex_C18_30mm	197.88	0.19	0.09	0.73	0	0	3	No
Chlortetracycline hydrochloride	CC1(C2CC3C(C(=O)C(=C(C3(C(=O)C2=C(C4=C(C=CC(=C41)Cl)O)O)O)O)C(=O)N)N(C)C)O.Cl	CC1(C2CC3C(C(=O)C(=C(C3(C(=O)C2=C(C4=C(C=CC(=C41)Cl)O)O)O)O)C(=O)N)N(C)C)O	C22H23ClN2O8	[M-H]-	477.107	polyala	develop_2min_0B_100B_30mm	Kinetex_C18_30mm	202.39	0.39	0.19	0.71	0	0	3	Yes
Diethyl L-tartrate	CCOC(=O)C(C(C(=O)OCC)O)O	CCOC(=O)C(C(C(=O)OCC)O)O	C8H14O6	[M+Na]+	229.068	polyala	develop_2min_0B_100B_30mm	Kinetex_C18_30mm	151.32	0.06	0.04	0.71	0	0	3	Yes
Diethyl L-tartrate	CCOC(=O)C(C(C(=O)OCC)O)O	CCOC(=O)C(C(C(=O)OCC)O)O	C8H14O6	[M-H-H2O]-	187.061	polyala	develop_2min_0B_100B_30mm	Kinetex_C18_30mm	139.98	0.91	0.65	0.71	0	0	3	No
(-)Carophyllene oxide	CC1(CC2C1CCC3(C(O3)CCC2=C)C)C	CC1(CC2C1CCC3(C(O3)CCC2=C)C)C	C15H24O	[M+H-H2O]+	203.179	polyala	develop_2min_0B_100B_30mm	Kinetex_C18_30mm	148.28	0.23	0.16	0.99	0.01	1.16	3	Yes
(7S)-Hydroprene	CCOC(=O)C=C(C)C=CCC(C)CCCC(C)C	CCOC(=O)C=C(C)C=CCC(C)CCCC(C)C	C17H30O2	[M+FA-H]-	311.223	polyala	develop_2min_0B_100B_30mm	Kinetex_C18_30mm	178.54	0.5	0.28	0.91	0	0	3	No
2-(Dodecyloxy)ethanol	CCCCCCCCCCCCOCCO	CCCCCCCCCCCCOCCO	C14H30O2	[M-H-H2O]-	211.206	polyala	develop_2min_0B_100B_30mm	Kinetex_C18_30mm	160.24	0.78	0.49	0.98	0	0	3	Yes
4-Propylcyclohexanone	CCCC1CCC(=O)CC1	CCCC1CCC(=O)CC1	C9H16O	[M+FA-H]-	185.118	polyala	develop_2min_0B_100B_30mm	Kinetex_C18_30mm	147.78	1.14	0.77	0.79	0	0	3	Yes
4-Propylcyclohexanone	CCCC1CCC(=O)CC1	CCCC1CCC(=O)CC1	C9H16O	[M-H]-	139.113	polyala	develop_2min_0B_100B_30mm	Kinetex_C18_30mm	139.56	1.23	0.88	0.78	0	0	3	No
2-Cyclohexylethyl acetate	CC(=O)OCCC1CCCCC1	CC(=O)OCCC1CCCCC1	C10H18O2	[M+FA-H]-	215.129	polyala	develop_2min_0B_100B_30mm	Kinetex_C18_30mm	151.14	0.91	0.6	0.81	0	0	3	Yes
2-Cyclohexylethyl acetate	CC(=O)OCCC1CCCCC1	CC(=O)OCCC1CCCCC1	C10H18O2	[M+H]+	171.138	polyala	develop_2min_0B_100B_30mm	Kinetex_C18_30mm	141.64	0.05	0.04	0.72	0.24	32.73	3	No
Terbucarb	CC1=CC(=C(C(=C1)C(C)(C)C)OC(=O)NC)C(C)(C)C	CC1=CC(=C(C(=C1)C(C)(C)C)OC(=O)NC)C(C)(C)C	C17H27NO2	[M+Na]+	300.193	polyala	develop_2min_0B_100B_30mm	Kinetex_C18_30mm	174.82	0.15	0.08	0.93	0	0	3	Yes
Cyproterone acetate	CC(=O)C1(CCC2C1(CCC3C2C=C(C4=CC(=O)C5CC5C34C)Cl)C)OC(=O)C	CC(=O)C1(CCC2C1(CCC3C2C=C(C4=CC(=O)C5CC5C34C)Cl)C)OC(=O)C	C24H29ClO4	[M+Na]+	439.165	polyala	develop_2min_0B_100B_30mm	Kinetex_C18_30mm	213.13	0.09	0.04	0.9	0	0	3	Yes
Cyproterone acetate	CC(=O)C1(CCC2C1(CCC3C2C=C(C4=CC(=O)C5CC5C34C)Cl)C)OC(=O)C	CC(=O)C1(CCC2C1(CCC3C2C=C(C4=CC(=O)C5CC5C34C)Cl)C)OC(=O)C	C24H29ClO4	[M+Na]+	439.165	polyala	develop_2min_0B_100B_30mm	Kinetex_C18_30mm	224.08	0.09	0.04	0.9	0	0	3	Yes
2-Amino-5-(5-nitro-2-furyl)-1,3,4-oxadiazole	C1=C(OC(=C1)[N+](=O)[O-])C2=NN=C(O2)N	C1=C(OC(=C1)[N+](=O)[O-])C2=NN=C(O2)N	C6H4N4O4	[M+H]+	197.03	polyala	develop_2min_0B_100B_30mm	Kinetex_C18_30mm	140.01	0.05	0.04	0.72	0.01	1.6	3	Yes
2-Amino-5-(5-nitro-2-furyl)-1,3,4-oxadiazole	C1=C(OC(=C1)[N+](=O)[O-])C2=NN=C(O2)N	C1=C(OC(=C1)[N+](=O)[O-])C2=NN=C(O2)N	C6H4N4O4	[M-H]-	195.016	polyala	develop_2min_0B_100B_30mm	Kinetex_C18_30mm	137.07	1.18	0.86	0.73	0	0	3	Yes
Probenecid	CCCN(CCC)S(=O)(=O)C1=CC=C(C=C1)C(=O)O	CCCN(CCC)S(=O)(=O)C1=CC=C(C=C1)C(=O)O	C13H19NO4S	[M+H]+	286.111	polyala	develop_2min_0B_100B_30mm	Kinetex_C18_30mm	161.29	0.06	0.04	0.83	0	0	3	Yes
Probenecid	CCCN(CCC)S(=O)(=O)C1=CC=C(C=C1)C(=O)O	CCCN(CCC)S(=O)(=O)C1=CC=C(C=C1)C(=O)O	C13H19NO4S	[M+Na]+	308.093	polyala	develop_2min_0B_100B_30mm	Kinetex_C18_30mm	179.56	0.14	0.08	0.83	0	0	3	No
Probenecid	CCCN(CCC)S(=O)(=O)C1=CC=C(C=C1)C(=O)O	CCCN(CCC)S(=O)(=O)C1=CC=C(C=C1)C(=O)O	C13H19NO4S	[M-H]-	284.096	polyala	develop_2min_0B_100B_30mm	Kinetex_C18_30mm	172.27	0.49	0.29	0.84	0.01	1.38	3	Yes
Dibutyl nonanedioate	CCCCOC(=O)CCCCCCCC(=O)OCCCC	CCCCOC(=O)CCCCCCCC(=O)OCCCC	C17H32O4	[M+Na]+	323.219	polyala	develop_2min_0B_100B_30mm	Kinetex_C18_30mm	188.37	0.07	0.04	1.05	0	0	3	Yes
Dibutyl nonanedioate	CCCCOC(=O)CCCCCCCC(=O)OCCCC	CCCCOC(=O)CCCCCCCC(=O)OCCCC	C17H32O4	[M-H]-	299.223	polyala	develop_2min_0B_100B_30mm	Kinetex_C18_30mm	177.32	1.36	0.77	0.98	0.03	2.94	3	No
(E)-beta-Damascone	CC=CC(=O)C1=C(CCCC1(C)C)C	CC=CC(=O)C1=C(CCCC1(C)C)C	C13H20O	[M+H]+	193.159	polyala	develop_2min_0B_100B_30mm	Kinetex_C18_30mm	145.86	0.05	0.03	0.91	0	0	3	Yes
2-Chloro-N-(2-methyl-4-bromophenyl)acetamide	CC1=C(C=CC(=C1)Br)NC(=O)CCl	CC1=C(C=CC(=C1)Br)NC(=O)CCl	C9H9BrClNO	[M+H]+	261.963	polyala	develop_2min_0B_100B_30mm	Kinetex_C18_30mm	145.37	0.18	0.13	0.8	0.01	1.45	3	Yes
Pyridoxine	CC1=NC=C(C(=C1O)CO)CO	CC1=NC=C(C(=C1O)CO)CO	C8H11NO3	[M+H]+	170.081	polyala	develop_2min_0B_100B_30mm	Kinetex_C18_30mm	132.34	1.72	1.3	0.49	0.14	29.33	3	No
Pyridoxine	CC1=NC=C(C(=C1O)CO)CO	CC1=NC=C(C(=C1O)CO)CO	C8H11NO3	[M+H-H2O]+	152.071	polyala	develop_2min_0B_100B_30mm	Kinetex_C18_30mm	128.57	0.05	0.04	0.5	0.15	30.29	3	No
Oxazepam	C1=CC=C(C=C1)C2=NC(C(=O)NC3=C2C=C(C=C3)Cl)O	C1=CC=C(C=C1)C2=NC(C(=O)NC3=C2C=C(C=C3)Cl)O	C15H11ClN2O2	[M+H]+	287.058	polyala	develop_2min_0B_100B_30mm	Kinetex_C18_30mm	161.97	0.06	0.03	0.81	0	0	3	Yes
Oxazepam	C1=CC=C(C=C1)C2=NC(C(=O)NC3=C2C=C(C=C3)Cl)O	C1=CC=C(C=C1)C2=NC(C(=O)NC3=C2C=C(C=C3)Cl)O	C15H11ClN2O2	[M+H-H2O]+	269.048	polyala	develop_2min_0B_100B_30mm	Kinetex_C18_30mm	157.8	0.06	0.03	0.81	0	0	3	Yes
Oxazepam	C1=CC=C(C=C1)C2=NC(C(=O)NC3=C2C=C(C=C3)Cl)O	C1=CC=C(C=C1)C2=NC(C(=O)NC3=C2C=C(C=C3)Cl)O	C15H11ClN2O2	[M+Na]+	309.04	polyala	develop_2min_0B_100B_30mm	Kinetex_C18_30mm	177.35	0.14	0.08	0.8	0.01	1.45	3	No
Oxazepam	C1=CC=C(C=C1)C2=NC(C(=O)NC3=C2C=C(C=C3)Cl)O	C1=CC=C(C=C1)C2=NC(C(=O)NC3=C2C=C(C=C3)Cl)O	C15H11ClN2O2	[M-H]-	285.044	polyala	develop_2min_0B_100B_30mm	Kinetex_C18_30mm	163.83	0.5	0.3	0.8	0.01	1.44	3	Yes
Ingliforib	C1C(C(CN1C(=O)C(C(CC2=CC=CC=C2)NC(=O)C3=CC4=C(N3)C=CC(=C4)Cl)O)O)O	C1C(C(CN1C(=O)C(C(CC2=CC=CC=C2)NC(=O)C3=CC4=C(N3)C=CC(=C4)Cl)O)O)O	C23H24ClN3O5	[M+H]+	458.148	polyala	develop_2min_0B_100B_30mm	Kinetex_C18_30mm	211.4	0.2	0.09	0.83	0	0	3	Yes
Ingliforib	C1C(C(CN1C(=O)C(C(CC2=CC=CC=C2)NC(=O)C3=CC4=C(N3)C=CC(=C4)Cl)O)O)O	C1C(C(CN1C(=O)C(C(CC2=CC=CC=C2)NC(=O)C3=CC4=C(N3)C=CC(=C4)Cl)O)O)O	C23H24ClN3O5	[M+H-H2O]+	440.137	polyala	develop_2min_0B_100B_30mm	Kinetex_C18_30mm	205.2	0.11	0.05	0.83	0	0	3	Yes
Ingliforib	C1C(C(CN1C(=O)C(C(CC2=CC=CC=C2)NC(=O)C3=CC4=C(N3)C=CC(=C4)Cl)O)O)O	C1C(C(CN1C(=O)C(C(CC2=CC=CC=C2)NC(=O)C3=CC4=C(N3)C=CC(=C4)Cl)O)O)O	C23H24ClN3O5	[M+K]+	496.104	polyala	develop_2min_0B_100B_30mm	Kinetex_C18_30mm	218.67	0.25	0.11	0.83	0	0	3	No
Ingliforib	C1C(C(CN1C(=O)C(C(CC2=CC=CC=C2)NC(=O)C3=CC4=C(N3)C=CC(=C4)Cl)O)O)O	C1C(C(CN1C(=O)C(C(CC2=CC=CC=C2)NC(=O)C3=CC4=C(N3)C=CC(=C4)Cl)O)O)O	C23H24ClN3O5	[M+Na]+	480.13	polyala	develop_2min_0B_100B_30mm	Kinetex_C18_30mm	216.13	0.2	0.09	0.83	0	0	3	Yes
Ingliforib	C1C(C(CN1C(=O)C(C(CC2=CC=CC=C2)NC(=O)C3=CC4=C(N3)C=CC(=C4)Cl)O)O)O	C1C(C(CN1C(=O)C(C(CC2=CC=CC=C2)NC(=O)C3=CC4=C(N3)C=CC(=C4)Cl)O)O)O	C23H24ClN3O5	[M-H]-	456.133	polyala	develop_2min_0B_100B_30mm	Kinetex_C18_30mm	206.67	0.38	0.18	0.83	0	0	3	Yes
Perfluorooctanoic acid	C(=O)(C(C(C(C(C(C(C(F)(F)F)(F)F)(F)F)(F)F)(F)F)(F)F)(F)F)O	C(=O)(C(C(C(C(C(C(C(F)(F)F)(F)F)(F)F)(F)F)(F)F)(F)F)(F)F)O	C8HF15O2	[M-H]-	412.966	polyala	develop_2min_0B_100B_30mm	Kinetex_C18_30mm	158.55	0.87	0.55	1	0.04	4.36	3	Yes
1,3-Bis(4-aminophenoxy)benzene	C1=CC(=CC(=C1)OC2=CC=C(C=C2)N)OC3=CC=C(C=C3)N	C1=CC(=CC(=C1)OC2=CC=C(C=C2)N)OC3=CC=C(C=C3)N	C18H16N2O2	[M+H]+	293.128	polyala	develop_2min_0B_100B_30mm	Kinetex_C18_30mm	166.77	0.06	0.04	0.73	0	0	3	Yes
cis-3,7-Dimethyl-2,6-octadien-1-yl acetate	CC(=CCCC(=CCOC(=O)C)C)C	CC(=CCCC(=CCOC(=O)C)C)C	C12H20O2	[M-H]-	195.139	polyala	develop_2min_0B_100B_30mm	Kinetex_C18_30mm	156.29	0.51	0.33	0.85	0.01	0.68	3	No
2,2-Bis[(prop-2-en-1-yloxy)methyl]butan-1-ol	CCC(CO)(COCC=C)COCC=C	CCC(CO)(COCC=C)COCC=C	C12H22O3	[M+Na]+	237.146	polyala	develop_2min_0B_100B_30mm	Kinetex_C18_30mm	151.15	0.18	0.12	0.85	0.01	0.68	3	Yes
2,2-Bis[(prop-2-en-1-yloxy)methyl]butan-1-ol	CCC(CO)(COCC=C)COCC=C	CCC(CO)(COCC=C)COCC=C	C12H22O3	[M-H]-	213.15	polyala	develop_2min_0B_100B_30mm	Kinetex_C18_30mm	155.89	0.5	0.32	0.83	0	0	3	No
Bisphenol A glycidyl methacrylate	CC(=C)C(=O)OCC(COC1=CC=C(C=C1)C(C)(C)C2=CC=C(C=C2)OCC(COC(=O)C(=C)C)O)O	CC(=C)C(=O)OCC(COC1=CC=C(C=C1)C(C)(C)C2=CC=C(C=C2)OCC(COC(=O)C(=C)C)O)O	C29H36O8	[M+FA-H]-	557.239	polyala	develop_2min_0B_100B_30mm	Kinetex_C18_30mm	232.51	0.24	0.1	0.94	0.01	1.23	3	Yes
Metolachlor ESA	CCC1=CC=CC(=C1N(C(C)COC)C(=O)CS(=O)(=O)O)C	CCC1=CC=CC(=C1N(C(C)COC)C(=O)CS(=O)(=O)O)C	C15H23NO5S	[M+H]+	330.137	polyala	develop_2min_0B_100B_30mm	Kinetex_C18_30mm	169.06	0.15	0.09	0.83	0	0	3	Yes
Metolachlor ESA	CCC1=CC=CC(=C1N(C(C)COC)C(=O)CS(=O)(=O)O)C	CCC1=CC=CC(=C1N(C(C)COC)C(=O)CS(=O)(=O)O)C	C15H23NO5S	[M+K]+	368.093	polyala	develop_2min_0B_100B_30mm	Kinetex_C18_30mm	183.09	0.13	0.07	0.81	0	0	3	No
Metolachlor ESA	CCC1=CC=CC(=C1N(C(C)COC)C(=O)CS(=O)(=O)O)C	CCC1=CC=CC(=C1N(C(C)COC)C(=O)CS(=O)(=O)O)C	C15H23NO5S	[M+Na]+	352.119	polyala	develop_2min_0B_100B_30mm	Kinetex_C18_30mm	176.62	0.15	0.08	0.81	0	0	3	Yes
Metolachlor ESA	CCC1=CC=CC(=C1N(C(C)COC)C(=O)CS(=O)(=O)O)C	CCC1=CC=CC(=C1N(C(C)COC)C(=O)CS(=O)(=O)O)C	C15H23NO5S	[M-H]-	328.122	polyala	develop_2min_0B_100B_30mm	Kinetex_C18_30mm	174.75	0.44	0.25	0.87	0.01	1.33	3	Yes
Bromocresol green sodium salt	CC1=C(C(=C(C=C1C2(C3=CC=CC=C3S(=O)(=O)O2)C4=CC(=C(C(=C4C)Br)O)Br)Br)O)Br	CC1=C(C(=C(C=C1C2(C3=CC=CC=C3S(=O)(=O)O2)C4=CC(=C(C(=C4C)Br)O)Br)Br)O)Br	C21H14Br4O5S	[M-H]-	692.722	polyala	develop_2min_0B_100B_30mm	Kinetex_C18_30mm	217.3	0.45	0.2	1.02	0.02	1.96	3	Yes
Geranyl propionate	CCC(=O)OCC=C(C)CCC=C(C)C	CCC(=O)OCC=C(C)CCC=C(C)C	C13H22O2	[M+FA-H]-	255.16	polyala	develop_2min_0B_100B_30mm	Kinetex_C18_30mm	164.05	0.72	0.44	0.81	0	0	3	No
Geranyl propionate	CCC(=O)OCC=C(C)CCC=C(C)C	CCC(=O)OCC=C(C)CCC=C(C)C	C13H22O2	[M-H]-	209.155	polyala	develop_2min_0B_100B_30mm	Kinetex_C18_30mm	158.46	0.6	0.38	0.83	0	0	3	No
Benzyltriphenylphosphonium chloride	C1=CC=C(C=C1)C[P+](C2=CC=CC=C2)(C3=CC=CC=C3)C4=CC=CC=C4.[Cl-]	C1=CC=C(C=C1)C[P+](C2=CC=CC=C2)(C3=CC=CC=C3)C4=CC=CC=C4	C25H22P+	[M]+	353.145	polyala	develop_2min_0B_100B_30mm	Kinetex_C18_30mm	181.46	0.78	0.43	0.76	0	0	3	Yes
N-Butylbenzenesulfonamide	CCCCNS(=O)(=O)C1=CC=CC=C1	CCCCNS(=O)(=O)C1=CC=CC=C1	C10H15NO2S	[M+H]+	214.09	polyala	develop_2min_0B_100B_30mm	Kinetex_C18_30mm	146.1	0.34	0.23	0.79	0	0	3	Yes
N-Butylbenzenesulfonamide	CCCCNS(=O)(=O)C1=CC=CC=C1	CCCCNS(=O)(=O)C1=CC=CC=C1	C10H15NO2S	[M+Na]+	236.072	polyala	develop_2min_0B_100B_30mm	Kinetex_C18_30mm	161.68	0.16	0.1	0.79	0	0	3	No
Haloxyfop-methyl	CC(C(=O)OC)OC1=CC=C(C=C1)OC2=C(C=C(C=N2)C(F)(F)F)Cl	CC(C(=O)OC)OC1=CC=C(C=C1)OC2=C(C=C(C=N2)C(F)(F)F)Cl	C16H13ClF3NO4	[M+H]+	376.056	polyala	develop_2min_0B_100B_30mm	Kinetex_C18_30mm	183.69	0.2	0.11	0.93	0	0	3	Yes
Haloxyfop-methyl	CC(C(=O)OC)OC1=CC=C(C=C1)OC2=C(C=C(C=N2)C(F)(F)F)Cl	CC(C(=O)OC)OC1=CC=C(C=C1)OC2=C(C=C(C=N2)C(F)(F)F)Cl	C16H13ClF3NO4	[M+Na]+	398.038	polyala	develop_2min_0B_100B_30mm	Kinetex_C18_30mm	184.15	0.31	0.17	0.92	0.01	1.25	3	Yes
Denatonium saccharide	CC[N+](CC)(CC1=CC=CC=C1)CC(=O)NC2=C(C=CC=C2C)C.C1=CC=C2C(=C1)C(=O)N=S2(=O)[O-]	CC[N+](CC)(CC1=CC=CC=C1)CC(=O)NC2=C(C=CC=C2C)C	C21H29N2O+	[M]+	325.227	polyala	develop_2min_0B_100B_30mm	Kinetex_C18_30mm	177.16	0.07	0.04	0.74	0	0	3	Yes
12-Hydroxyoctadecanoic acid	CCCCCCC(CCCCCCCCCCC(=O)O)O	CCCCCCC(CCCCCCCCCCC(=O)O)O	C18H36O3	[M+Na]+	323.256	polyala	develop_2min_0B_100B_30mm	Kinetex_C18_30mm	188.79	0.13	0.07	1.03	0.01	0.56	3	Yes
12-Hydroxyoctadecanoic acid	CCCCCCC(CCCCCCCCCCC(=O)O)O	CCCCCCC(CCCCCCCCCCC(=O)O)O	C18H36O3	[M-H]-	299.259	polyala	develop_2min_0B_100B_30mm	Kinetex_C18_30mm	182.4	0.49	0.27	1.03	0.01	0.56	3	Yes
12-Hydroxyoctadecanoic acid	CCCCCCC(CCCCCCCCCCC(=O)O)O	CCCCCCC(CCCCCCCCCCC(=O)O)O	C18H36O3	[M-H-H2O]-	281.248	polyala	develop_2min_0B_100B_30mm	Kinetex_C18_30mm	179.13	0.43	0.24	1.03	0.01	0.56	3	Yes
Azacyclotridecan-2-one	C1CCCCCC(=O)NCCCCC1	C1CCCCCC(=O)NCCCCC1	C12H23NO	[M+FA-H]-	242.176	polyala	develop_2min_0B_100B_30mm	Kinetex_C18_30mm	161.83	0.54	0.33	0.83	0	0	3	Yes
Azacyclotridecan-2-one	C1CCCCCC(=O)NCCCCC1	C1CCCCCC(=O)NCCCCC1	C12H23NO	[M+H]+	198.185	polyala	develop_2min_0B_100B_30mm	Kinetex_C18_30mm	147.99	0.06	0.04	0.85	0	0	3	Yes
Azacyclotridecan-2-one	C1CCCCCC(=O)NCCCCC1	C1CCCCCC(=O)NCCCCC1	C12H23NO	[M+H-H2O]+	180.175	polyala	develop_2min_0B_100B_30mm	Kinetex_C18_30mm	148.67	0.46	0.31	0.85	0	0	3	No
Azacyclotridecan-2-one	C1CCCCCC(=O)NCCCCC1	C1CCCCCC(=O)NCCCCC1	C12H23NO	[M+Na]+	220.167	polyala	develop_2min_0B_100B_30mm	Kinetex_C18_30mm	164.57	0.06	0.04	0.81	0	0	3	Yes
Lauryldiethanolamine	CCCCCCCCCCCCN(CCO)CCO	CCCCCCCCCCCCN(CCO)CCO	C16H35NO2	[M+H]+	274.274	polyala	develop_2min_0B_100B_30mm	Kinetex_C18_30mm	184.33	0.07	0.04	0.82	0.01	1.41	3	Yes
2-(N-Ethyl-m-toluidino)ethanol	CCN(CCO)C1=CC=CC(=C1)C	CCN(CCO)C1=CC=CC(=C1)C	C11H17NO	[M+H]+	180.138	polyala	develop_2min_0B_100B_30mm	Kinetex_C18_30mm	141.55	0.19	0.14	0.71	0	0	3	Yes
2-(N-Ethyl-m-toluidino)ethanol	CCN(CCO)C1=CC=CC(=C1)C	CCN(CCO)C1=CC=CC(=C1)C	C11H17NO	[M+H-H2O]+	162.128	polyala	develop_2min_0B_100B_30mm	Kinetex_C18_30mm	138.03	0.2	0.15	0.71	0	0	3	Yes
3-Methyl-N-phenylaniline	CC1=CC(=CC=C1)NC2=CC=CC=C2	CC1=CC(=CC=C1)NC2=CC=CC=C2	C13H13N	[M+H]+	184.112	polyala	develop_2min_0B_100B_30mm	Kinetex_C18_30mm	143.64	0.19	0.13	0.89	0.01	1.29	3	No
6-Methyl-5-hepten-2-one	CC(=CCCC(=O)C)C	CC(=CCCC(=O)C)C	C8H14O	[M+FA-H]-	171.103	polyala	develop_2min_0B_100B_30mm	Kinetex_C18_30mm	144.84	0.95	0.66	0.76	0	0	3	No
6-Methyl-5-hepten-2-one	CC(=CCCC(=O)C)C	CC(=CCCC(=O)C)C	C8H14O	[M-H]-	125.097	polyala	develop_2min_0B_100B_30mm	Kinetex_C18_30mm	136.68	1.52	1.11	0.76	0	0	3	No
1,3-Bis(isocyanatomethyl)benzene	C1=CC(=CC(=C1)CN=C=O)CN=C=O	C1=CC(=CC(=C1)CN=C=O)CN=C=O	C10H8N2O2	[M+Cl]-	223.028	polyala	develop_2min_0B_100B_30mm	Kinetex_C18_30mm	151.35	0.79	0.52	0.83	0	0	3	No
2-Amino-5-methylbenzenesulfonic acid	CC1=CC(=C(C=C1)N)S(=O)(=O)O	CC1=CC(=C(C=C1)N)S(=O)(=O)O	C7H9NO3S	[M-H]-	186.023	polyala	develop_2min_0B_100B_30mm	Kinetex_C18_30mm	139.87	1.02	0.73	0.67	0	0	3	Yes
Sodium pantothenate	CC(C)(CO)C(C(=O)NCCC(=O)[O-])O.[Na+]	CC(C)(CO)C(C(=O)NCCC(=O)[O-])O	C9H16NO5-	[M+H]+	220.118	polyala	develop_2min_0B_100B_30mm	Kinetex_C18_30mm	147.81	0.05	0.03	0.69	0	0	3	No
Sodium pantothenate	CC(C)(CO)C(C(=O)NCCC(=O)[O-])O.[Na+]	CC(C)(CO)C(C(=O)NCCC(=O)[O-])O	C9H16NO5-	[M+H-H2O]+	202.107	polyala	develop_2min_0B_100B_30mm	Kinetex_C18_30mm	143.84	0.35	0.24	0.69	0	0	3	No
Sodium pantothenate	CC(C)(CO)C(C(=O)NCCC(=O)[O-])O.[Na+]	CC(C)(CO)C(C(=O)NCCC(=O)[O-])O	C9H16NO5-	[M-H]-	218.103	polyala	develop_2min_0B_100B_30mm	Kinetex_C18_30mm	149.37	0.82	0.55	0.69	0	0	3	Yes
Sodium bis(2-methylpropyl)phosphinodithioate	CC(C)CP(=S)(CC(C)C)[S-].[Na+]	CC(C)CP(=S)(CC(C)C)[S-]	C8H18PS2-	[M-H]-	209.059	polyala	develop_2min_0B_100B_30mm	Kinetex_C18_30mm	150.27	0.71	0.47	0.87	0.01	1.32	3	Yes
Dibutyl butanedioate	CCCCOC(=O)CCC(=O)OCCCC	CCCCOC(=O)CCC(=O)OCCCC	C12H22O4	[M+Na]+	253.141	polyala	develop_2min_0B_100B_30mm	Kinetex_C18_30mm	169.55	0.15	0.09	0.9	0	0	3	No
1-Naphthylamine	C1=CC=C2C(=C1)C=CC=C2N	C1=CC=C2C(=C1)C=CC=C2N	C10H9N	[M+H]+	144.081	polyala	develop_2min_0B_100B_30mm	Kinetex_C18_30mm	128.47	0.05	0.04	0.73	0	0	3	Yes
Sodium pentachlorophenate	C1(=C(C(=C(C(=C1Cl)Cl)Cl)Cl)Cl)[O-].[Na+]	C1(=C(C(=C(C(=C1Cl)Cl)Cl)Cl)Cl)[O-]	C6Cl5O-	[M-H]-	264.837	polyala	develop_2min_0B_100B_30mm	Kinetex_C18_30mm	139.97	0.95	0.68	0.97	0.01	0.59	3	Yes
Isooctyl 2-mercaptoacetate	CC(C)CCCCCOC(=O)CS	CC(C)CCCCCOC(=O)CS	C10H20O2S	[M-H]-	203.111	polyala	develop_2min_0B_100B_30mm	Kinetex_C18_30mm	154.01	0.77	0.5	0.91	0	0	3	Yes
Sodium dimethyldithiocarbamate	CN(C)C(=S)[S-].[Na+]	CN(C)C(=S)[S-]	C3H6NS2-	[M-H]-	119.995	polyala	develop_2min_0B_100B_30mm	Kinetex_C18_30mm	127.81	1.44	1.13	0.73	0	0	3	No
Salicylamide	C1=CC=C(C(=C1)C(=O)N)O	C1=CC=C(C(=C1)C(=O)N)O	C7H7NO2	[M+H]+	138.055	polyala	develop_2min_0B_100B_30mm	Kinetex_C18_30mm	123.21	0.26	0.21	0.73	0	0	3	Yes
Salicylamide	C1=CC=C(C(=C1)C(=O)N)O	C1=CC=C(C(=C1)C(=O)N)O	C7H7NO2	[M-H]-	136.04	polyala	develop_2min_0B_100B_30mm	Kinetex_C18_30mm	126.43	1.4	1.11	0.73	0	0	3	No
Salicylamide	C1=CC=C(C(=C1)C(=O)N)O	C1=CC=C(C(=C1)C(=O)N)O	C7H7NO2	[M-H-H2O]-	118.029	polyala	develop_2min_0B_100B_30mm	Kinetex_C18_30mm	126.16	1.46	1.16	0.73	0	0	3	No
3-Hydroxy-N-(3-nitrophenyl)naphthalene-2-carboxamide	C1=CC=C2C=C(C(=CC2=C1)C(=O)NC3=CC(=CC=C3)[N+](=O)[O-])O	C1=CC=C2C=C(C(=CC2=C1)C(=O)NC3=CC(=CC=C3)[N+](=O)[O-])O	C17H12N2O4	[M+H]+	309.087	polyala	develop_2min_0B_100B_30mm	Kinetex_C18_30mm	171.12	0.28	0.16	0.9	0	0	3	Yes
3-Hydroxy-N-(3-nitrophenyl)naphthalene-2-carboxamide	C1=CC=C2C=C(C(=CC2=C1)C(=O)NC3=CC(=CC=C3)[N+](=O)[O-])O	C1=CC=C2C=C(C(=CC2=C1)C(=O)NC3=CC(=CC=C3)[N+](=O)[O-])O	C17H12N2O4	[M+Na]+	331.069	polyala	develop_2min_0B_100B_30mm	Kinetex_C18_30mm	178.91	0.26	0.15	0.9	0	0	3	Yes
3-Hydroxy-N-(3-nitrophenyl)naphthalene-2-carboxamide	C1=CC=C2C=C(C(=CC2=C1)C(=O)NC3=CC(=CC=C3)[N+](=O)[O-])O	C1=CC=C2C=C(C(=CC2=C1)C(=O)NC3=CC(=CC=C3)[N+](=O)[O-])O	C17H12N2O4	[M-H]-	307.072	polyala	develop_2min_0B_100B_30mm	Kinetex_C18_30mm	169.35	0.39	0.23	0.9	0.01	0.64	3	Yes
21-Hydroxyprogesterone	CC12CCC3C(C1CCC2C(=O)CO)CCC4=CC(=O)CCC34C	CC12CCC3C(C1CCC2C(=O)CO)CCC4=CC(=O)CCC34C	C21H30O3	[M+H]+	331.227	polyala	develop_2min_0B_100B_30mm	Kinetex_C18_30mm	181.71	0.14	0.07	0.86	0	0	3	Yes
21-Hydroxyprogesterone	CC12CCC3C(C1CCC2C(=O)CO)CCC4=CC(=O)CCC34C	CC12CCC3C(C1CCC2C(=O)CO)CCC4=CC(=O)CCC34C	C21H30O3	[M+H-H2O]+	313.216	polyala	develop_2min_0B_100B_30mm	Kinetex_C18_30mm	175.49	0.15	0.08	0.86	0	0	3	Yes
21-Hydroxyprogesterone	CC12CCC3C(C1CCC2C(=O)CO)CCC4=CC(=O)CCC34C	CC12CCC3C(C1CCC2C(=O)CO)CCC4=CC(=O)CCC34C	C21H30O3	[M+Na]+	353.209	polyala	develop_2min_0B_100B_30mm	Kinetex_C18_30mm	205.23	0.08	0.04	0.86	0	0	3	No
2-Methyl-4,6-bis[(octylthio)methyl]phenol	CCCCCCCCSCC1=CC(=C(C(=C1)C)O)CSCCCCCCCC	CCCCCCCCSCC1=CC(=C(C(=C1)C)O)CSCCCCCCCC	C25H44OS2	[M+H]+	425.291	polyala	develop_2min_0B_100B_30mm	Kinetex_C18_30mm	205.9	0.08	0.04	1.09	0	0	3	Yes
1,1'-[Ethane-1,2-diylbis(oxy)]bis(3-methylbenzene)	CC1=CC(=CC=C1)OCCOC2=CC=CC(=C2)C	CC1=CC(=CC=C1)OCCOC2=CC=CC(=C2)C	C16H18O2	[M+Na]+	265.12	polyala	develop_2min_0B_100B_30mm	Kinetex_C18_30mm	155.73	0.06	0.04	0.73	0	0	3	No
Disperse Red 82	CC(=O)OCCN(CCOC(=O)C)C1=CC=C(C=C1)N=NC2=C(C=C(C=C2)[N+](=O)[O-])C#N	CC(=O)OCCN(CCOC(=O)C)C1=CC=C(C=C1)N=NC2=C(C=C(C=C2)[N+](=O)[O-])C#N	C21H21N5O6	[M+K]+	478.112	polyala	develop_2min_0B_100B_30mm	Kinetex_C18_30mm	201.19	0.27	0.13	0.91	0	0	3	Yes
Warfarin	CC(=O)CC(C1=CC=CC=C1)C2=C(C3=CC=CC=C3OC2=O)O	CC(=O)CC(C1=CC=CC=C1)C2=C(C3=CC=CC=C3OC2=O)O	C19H16O4	[M+H]+	309.112	polyala	develop_2min_0B_100B_30mm	Kinetex_C18_30mm	166.67	0.06	0.03	0.86	0	0	3	Yes
Warfarin	CC(=O)CC(C1=CC=CC=C1)C2=C(C3=CC=CC=C3OC2=O)O	CC(=O)CC(C1=CC=CC=C1)C2=C(C3=CC=CC=C3OC2=O)O	C19H16O4	[M+H-H2O]+	291.102	polyala	develop_2min_0B_100B_30mm	Kinetex_C18_30mm	164.51	0.06	0.03	0.85	0	0	3	Yes
Warfarin	CC(=O)CC(C1=CC=CC=C1)C2=C(C3=CC=CC=C3OC2=O)O	CC(=O)CC(C1=CC=CC=C1)C2=C(C3=CC=CC=C3OC2=O)O	C19H16O4	[M+K]+	347.068	polyala	develop_2min_0B_100B_30mm	Kinetex_C18_30mm	178.85	0.07	0.04	0.9	0	0	3	No
Warfarin	CC(=O)CC(C1=CC=CC=C1)C2=C(C3=CC=CC=C3OC2=O)O	CC(=O)CC(C1=CC=CC=C1)C2=C(C3=CC=CC=C3OC2=O)O	C19H16O4	[M+Na]+	331.094	polyala	develop_2min_0B_100B_30mm	Kinetex_C18_30mm	175.74	0.15	0.08	0.85	0	0	3	Yes
Warfarin	CC(=O)CC(C1=CC=CC=C1)C2=C(C3=CC=CC=C3OC2=O)O	CC(=O)CC(C1=CC=CC=C1)C2=C(C3=CC=CC=C3OC2=O)O	C19H16O4	[M-H]-	307.098	polyala	develop_2min_0B_100B_30mm	Kinetex_C18_30mm	172.47	0.39	0.22	0.85	0.01	0.68	3	Yes
Flurandrenolide	CC1(OC2CC3C4CC(C5=CC(=O)CCC5(C4C(CC3(C2(O1)C(=O)CO)C)O)C)F)C	CC1(OC2CC3C4CC(C5=CC(=O)CCC5(C4C(CC3(C2(O1)C(=O)CO)C)O)C)F)C	C24H33FO6	[M+Cl]-	471.195	polyala	develop_2min_0B_100B_30mm	Kinetex_C18_30mm	206.12	0.33	0.16	0.84	0.01	1.38	3	No
Flurandrenolide	CC1(OC2CC3C4CC(C5=CC(=O)CCC5(C4C(CC3(C2(O1)C(=O)CO)C)O)C)F)C	CC1(OC2CC3C4CC(C5=CC(=O)CCC5(C4C(CC3(C2(O1)C(=O)CO)C)O)C)F)C	C24H33FO6	[M+FA-H]-	481.224	polyala	develop_2min_0B_100B_30mm	Kinetex_C18_30mm	208.09	0.33	0.16	0.84	0.01	1.38	3	Yes
Flurandrenolide	CC1(OC2CC3C4CC(C5=CC(=O)CCC5(C4C(CC3(C2(O1)C(=O)CO)C)O)C)F)C	CC1(OC2CC3C4CC(C5=CC(=O)CCC5(C4C(CC3(C2(O1)C(=O)CO)C)O)C)F)C	C24H33FO6	[M+H]+	437.233	polyala	develop_2min_0B_100B_30mm	Kinetex_C18_30mm	198.9	0.11	0.06	0.83	0	0	3	No
Flurandrenolide	CC1(OC2CC3C4CC(C5=CC(=O)CCC5(C4C(CC3(C2(O1)C(=O)CO)C)O)C)F)C	CC1(OC2CC3C4CC(C5=CC(=O)CCC5(C4C(CC3(C2(O1)C(=O)CO)C)O)C)F)C	C24H33FO6	[M+Na]+	459.215	polyala	develop_2min_0B_100B_30mm	Kinetex_C18_30mm	193.59	0.07	0.04	0.83	0	0	3	No
Flurandrenolide	CC1(OC2CC3C4CC(C5=CC(=O)CCC5(C4C(CC3(C2(O1)C(=O)CO)C)O)C)F)C	CC1(OC2CC3C4CC(C5=CC(=O)CCC5(C4C(CC3(C2(O1)C(=O)CO)C)O)C)F)C	C24H33FO6	[M+Na]+	459.215	polyala	develop_2min_0B_100B_30mm	Kinetex_C18_30mm	224.36	0.95	0.42	0.83	0	0	3	No
Flurandrenolide	CC1(OC2CC3C4CC(C5=CC(=O)CCC5(C4C(CC3(C2(O1)C(=O)CO)C)O)C)F)C	CC1(OC2CC3C4CC(C5=CC(=O)CCC5(C4C(CC3(C2(O1)C(=O)CO)C)O)C)F)C	C24H33FO6	[M+Na]+	459.215	polyala	develop_2min_0B_100B_30mm	Kinetex_C18_30mm	207.83	1.02	0.49	0.83	0	0	3	No
2,3-Quinolinedicarboxylic acid	C1=CC=C2C(=C1)C=C(C(=N2)C(=O)O)C(=O)O	C1=CC=C2C(=C1)C=C(C(=N2)C(=O)O)C(=O)O	C11H7NO4	[M+H]+	218.045	polyala	develop_2min_0B_100B_30mm	Kinetex_C18_30mm	141.97	0.06	0.04	0.73	0	0	3	Yes
2,3-Quinolinedicarboxylic acid	C1=CC=C2C(=C1)C=C(C(=N2)C(=O)O)C(=O)O	C1=CC=C2C(=C1)C=C(C(=N2)C(=O)O)C(=O)O	C11H7NO4	[M+H-H2O]+	200.034	polyala	develop_2min_0B_100B_30mm	Kinetex_C18_30mm	136.43	0.2	0.15	0.73	0	0	3	Yes
2,3-Quinolinedicarboxylic acid	C1=CC=C2C(=C1)C=C(C(=N2)C(=O)O)C(=O)O	C1=CC=C2C(=C1)C=C(C(=N2)C(=O)O)C(=O)O	C11H7NO4	[M-H]-	216.03	polyala	develop_2min_0B_100B_30mm	Kinetex_C18_30mm	145.08	0.78	0.54	0.74	0	0	3	Yes
5-Aminosalicylic acid	C1=CC(=C(C=C1N)C(=O)O)O	C1=CC(=C(C=C1N)C(=O)O)O	C7H7NO3	[M-H]-	152.035	polyala	develop_2min_0B_100B_30mm	Kinetex_C18_30mm	129.91	1.3	1	0.79	0	0	3	No
4-Iodophenol	C1=CC(=CC=C1O)I	C1=CC(=CC=C1O)I	C6H5IO	[M-H]-	218.931	polyala	develop_2min_0B_100B_30mm	Kinetex_C18_30mm	126.02	1.29	1.02	0.8	0.01	1.44	3	Yes
Triallyl trimellitate	C=CCOC(=O)C1=CC(=C(C=C1)C(=O)OCC=C)C(=O)OCC=C	C=CCOC(=O)C1=CC(=C(C=C1)C(=O)OCC=C)C(=O)OCC=C	C18H18O6	[M+Na]+	353.1	polyala	develop_2min_0B_100B_30mm	Kinetex_C18_30mm	187.59	0.12	0.07	0.91	0	0	3	No
4-Hydroxyandrostenedione	CC12CCC(=O)C(=C1CCC3C2CCC4(C3CCC4=O)C)O	CC12CCC(=O)C(=C1CCC3C2CCC4(C3CCC4=O)C)O	C19H26O3	[M+H]+	303.195	polyala	develop_2min_0B_100B_30mm	Kinetex_C18_30mm	171.94	0.28	0.16	0.85	0	0	3	Yes
4-Hydroxyandrostenedione	CC12CCC(=O)C(=C1CCC3C2CCC4(C3CCC4=O)C)O	CC12CCC(=O)C(=C1CCC3C2CCC4(C3CCC4=O)C)O	C19H26O3	[M+Na]+	325.177	polyala	develop_2min_0B_100B_30mm	Kinetex_C18_30mm	187.81	0.07	0.04	0.85	0	0	3	No
4-Hydroxyandrostenedione	CC12CCC(=O)C(=C1CCC3C2CCC4(C3CCC4=O)C)O	CC12CCC(=O)C(=C1CCC3C2CCC4(C3CCC4=O)C)O	C19H26O3	[M+Na]+	325.177	polyala	develop_2min_0B_100B_30mm	Kinetex_C18_30mm	171.28	1.24	0.72	0.85	0	0	3	No
N-(1-Methylheptyl)-N'-phenyl-1,4-benzenediamine	CCCCCCC(C)NC1=CC=C(C=C1)NC2=CC=CC=C2	CCCCCCC(C)NC1=CC=C(C=C1)NC2=CC=CC=C2	C20H28N2	[M+H]+	297.233	polyala	develop_2min_0B_100B_30mm	Kinetex_C18_30mm	185.78	0.13	0.07	0.85	0	0	3	Yes
N-(1-Methylheptyl)-N'-phenyl-1,4-benzenediamine	CCCCCCC(C)NC1=CC=C(C=C1)NC2=CC=CC=C2	CCCCCCC(C)NC1=CC=C(C=C1)NC2=CC=CC=C2	C20H28N2	[M+Na]+	319.214	polyala	develop_2min_0B_100B_30mm	Kinetex_C18_30mm	190.03	0.07	0.03	0.83	0	0	3	No
Phenoxyethyl propionate	CCC(=O)OCCOC1=CC=CC=C1	CCC(=O)OCCOC1=CC=CC=C1	C11H14O3	[M-H]-	193.087	polyala	develop_2min_0B_100B_30mm	Kinetex_C18_30mm	145.25	1.05	0.72	0.82	0.01	1.4	3	No
4-Prop-1-enylveratrole	CC=CC1=CC(=C(C=C1)OC)OC	CC=CC1=CC(=C(C=C1)OC)OC	C11H14O2	[M+FA-H]-	223.098	polyala	develop_2min_0B_100B_30mm	Kinetex_C18_30mm	151.65	0.69	0.45	0.83	0	0	3	Yes
4-Prop-1-enylveratrole	CC=CC1=CC(=C(C=C1)OC)OC	CC=CC1=CC(=C(C=C1)OC)OC	C11H14O2	[M+H]+	179.107	polyala	develop_2min_0B_100B_30mm	Kinetex_C18_30mm	138.15	0.44	0.32	0.85	0	0	3	No
Mefenpyr-diethyl	CCOC(=O)C1=NN(C(C1)(C)C(=O)OCC)C2=C(C=C(C=C2)Cl)Cl	CCOC(=O)C1=NN(C(C1)(C)C(=O)OCC)C2=C(C=C(C=C2)Cl)Cl	C16H18Cl2N2O4	[M+Na]+	395.054	polyala	develop_2min_0B_100B_30mm	Kinetex_C18_30mm	190.63	0.28	0.14	0.92	0.01	1.25	3	Yes
Potassium anilinoacetate	C1=CC=C(C=C1)NCC(=O)[O-].[K+]	C1=CC=C(C=C1)NCC(=O)[O-]	C8H8NO2-	[M-H]-	150.056	polyala	develop_2min_0B_100B_30mm	Kinetex_C18_30mm	136.09	1.04	0.77	0.73	0	0	3	Yes
Butane-1,4-diyl bis(2-methylprop-2-enoate)	CC(=C)C(=O)OCCCCOC(=O)C(=C)C	CC(=C)C(=O)OCCCCOC(=O)C(=C)C	C12H18O4	[M+Na]+	249.11	polyala	develop_2min_0B_100B_30mm	Kinetex_C18_30mm	157.94	0.17	0.11	0.86	0	0	3	No
2-Propylphenol	CCCC1=CC=CC=C1O	CCCC1=CC=CC=C1O	C9H12O	[M+H-H2O]+	119.086	polyala	develop_2min_0B_100B_30mm	Kinetex_C18_30mm	126.23	1.76	1.39	0.87	0.01	1.32	3	Yes
N-(4-Ethoxyphenyl)-3-oxobutanamide	CCOC1=CC=C(C=C1)NC(=O)CC(=O)C	CCOC1=CC=C(C=C1)NC(=O)CC(=O)C	C12H15NO3	[M+H]+	222.113	polyala	develop_2min_0B_100B_30mm	Kinetex_C18_30mm	152.22	0.18	0.12	0.76	0	0	3	Yes
N-(4-Ethoxyphenyl)-3-oxobutanamide	CCOC1=CC=C(C=C1)NC(=O)CC(=O)C	CCOC1=CC=C(C=C1)NC(=O)CC(=O)C	C12H15NO3	[M+H-H2O]+	204.102	polyala	develop_2min_0B_100B_30mm	Kinetex_C18_30mm	149.15	0.18	0.12	0.76	0	0	3	Yes
N-(4-Ethoxyphenyl)-3-oxobutanamide	CCOC1=CC=C(C=C1)NC(=O)CC(=O)C	CCOC1=CC=C(C=C1)NC(=O)CC(=O)C	C12H15NO3	[M+Na]+	244.094	polyala	develop_2min_0B_100B_30mm	Kinetex_C18_30mm	164.25	0.16	0.1	0.75	0.01	1.53	3	Yes
N-(4-Ethoxyphenyl)-3-oxobutanamide	CCOC1=CC=C(C=C1)NC(=O)CC(=O)C	CCOC1=CC=C(C=C1)NC(=O)CC(=O)C	C12H15NO3	[M-H]-	220.098	polyala	develop_2min_0B_100B_30mm	Kinetex_C18_30mm	155.89	0.61	0.39	0.76	0	0	3	Yes
Dipropyl phthalate	CCCOC(=O)C1=CC=CC=C1C(=O)OCCC	CCCOC(=O)C1=CC=CC=C1C(=O)OCCC	C14H18O4	[M+Na]+	273.11	polyala	develop_2min_0B_100B_30mm	Kinetex_C18_30mm	169.48	0.15	0.09	0.88	0	0	3	Yes
Isopropyl phenyl ketone	CC(C)C(=O)C1=CC=CC=C1	CC(C)C(=O)C1=CC=CC=C1	C10H12O	[M+FA-H]-	193.087	polyala	develop_2min_0B_100B_30mm	Kinetex_C18_30mm	145.25	1.05	0.72	0.82	0.01	1.4	3	No
Fluchloralin	CCCN(CCCl)C1=C(C=C(C=C1[N+](=O)[O-])C(F)(F)F)[N+](=O)[O-]	CCCN(CCCl)C1=C(C=C(C=C1[N+](=O)[O-])C(F)(F)F)[N+](=O)[O-]	C12H13ClF3N3O4	[M+H-H2O]+	338.051	polyala	develop_2min_0B_100B_30mm	Kinetex_C18_30mm	166.27	0.15	0.09	0.79	0	0	3	Yes
Cyclododecanone	C1CCCCCC(=O)CCCCC1	C1CCCCCC(=O)CCCCC1	C12H22O	[M+FA-H]-	227.165	polyala	develop_2min_0B_100B_30mm	Kinetex_C18_30mm	159.72	0.6	0.37	0.86	0	0	3	No
2-(Morpholin-4-yldithio)-1,3-benzothiazole	C1COCCN1SSC2=NC3=CC=CC=C3S2	C1COCCN1SSC2=NC3=CC=CC=C3S2	C11H12N2OS3	[M+H]+	285.019	polyala	develop_2min_0B_100B_30mm	Kinetex_C18_30mm	158.81	0.06	0.03	0.92	0.01	1.25	3	Yes
2-Propene-1-sulfonic acid, sodium salt	C=CCS(=O)(=O)[O-].[Na+]	C=CCS(=O)(=O)[O-]	C3H5O3S-	[M-H]-	120.996	polyala	develop_2min_0B_100B_30mm	Kinetex_C18_30mm	126.1	1.45	1.15	0.25	0.01	4.56	3	No
9-Decenyl acetate	CC(=O)OCCCCCCCCC=C	CC(=O)OCCCCCCCCC=C	C12H22O2	[M-H]-	197.155	polyala	develop_2min_0B_100B_30mm	Kinetex_C18_30mm	155.5	0.43	0.28	0.87	0.01	1.32	3	No
Hexyl salicylate	CCCCCCOC(=O)C1=CC=CC=C1O	CCCCCCOC(=O)C1=CC=CC=C1O	C13H18O3	[M-H]-	221.118	polyala	develop_2min_0B_100B_30mm	Kinetex_C18_30mm	156.98	0.41	0.26	0.82	0.01	1.41	3	No
N,N'-Penta-1,3-dien-1-yl-5-ylidenedianiline hydrochloride	C1=CC=C(C=C1)NC=CC=CC=NC2=CC=CC=C2.Cl	C1=CC=C(C=C1)NC=CC=CC=NC2=CC=CC=C2	C17H16N2	[M+FA-H]-	293.13	polyala	develop_2min_0B_100B_30mm	Kinetex_C18_30mm	171.59	0.15	0.09	0.8	0.01	1.44	3	Yes
Phenylephrine hydrochloride	CNCC(C1=CC(=CC=C1)O)O.Cl	CNCC(C1=CC(=CC=C1)O)O	C9H13NO2	[M+H-H2O]+	150.091	polyala	develop_2min_0B_100B_30mm	Kinetex_C18_30mm	134.59	0.05	0.04	0.5	0.15	30.29	3	No
2-methyl-6-methylideneoct-7-en-2-yl acetate	CC(=O)OC(C)(C)CCCC(=C)C=C	CC(=O)OC(C)(C)CCCC(=C)C=C	C12H20O2	[M-H]-	195.139	polyala	develop_2min_0B_100B_30mm	Kinetex_C18_30mm	156.44	0.51	0.33	0.85	0.01	0.68	3	No
3-[3,5-DI(tert-butyl)-4-hydroxyphenyl]propanohydrazide	CC(C)(C)C1=CC(=CC(=C1O)C(C)(C)C)CCC(=O)NN	CC(C)(C)C1=CC(=CC(=C1O)C(C)(C)C)CCC(=O)NN	C17H28N2O2	[M+Na]+	315.204	polyala	develop_2min_0B_100B_30mm	Kinetex_C18_30mm	178.84	1.2	0.67	0.83	0	0	3	Yes
Phenoxyacetic acid	C1=CC=C(C=C1)OCC(=O)O	C1=CC=C(C=C1)OCC(=O)O	C8H8O3	[M-H]-	151.04	polyala	develop_2min_0B_100B_30mm	Kinetex_C18_30mm	152.5	0.97	0.64	0.75	0.01	1.55	3	Yes
Phenoxyacetic acid	C1=CC=C(C=C1)OCC(=O)O	C1=CC=C(C=C1)OCC(=O)O	C8H8O3	[M-H]-	151.04	polyala	develop_2min_0B_100B_30mm	Kinetex_C18_30mm	137.07	1.25	0.92	0.75	0.01	1.55	3	Yes
Dehydroabietylamine acetate	CC(C)C1=CC2=C(C=C1)C3(CCCC(C3CC2)(C)CN)C.CC(=O)O	CC(C)C1=CC2=C(C=C1)C3(CCCC(C3CC2)(C)CN)C	C20H31N	[M+H]+	286.253	polyala	develop_2min_0B_100B_30mm	Kinetex_C18_30mm	184.64	0.07	0.04	0.83	0.03	3.49	3	Yes
2-(Diisopropylamino)ethanol	CC(C)N(CCO)C(C)C	CC(C)N(CCO)C(C)C	C8H19NO	[M+H]+	146.154	polyala	develop_2min_0B_100B_30mm	Kinetex_C18_30mm	131.97	0.05	0.04	0.5	0.15	30.29	3	No
2'-Aminoacetophenone	CC(=O)C1=CC=CC=C1N	CC(=O)C1=CC=CC=C1N	C8H9NO	[M+H]+	136.076	polyala	develop_2min_0B_100B_30mm	Kinetex_C18_30mm	126.64	0.23	0.18	0.76	0	0	3	Yes
2'-Aminoacetophenone	CC(=O)C1=CC=CC=C1N	CC(=O)C1=CC=CC=C1N	C8H9NO	[M-H]-	134.061	polyala	develop_2min_0B_100B_30mm	Kinetex_C18_30mm	129.14	1.36	1.06	0.78	0.03	3.21	3	No
Sodium 2-phenylphenate tetrahydrate	C1=CC=C(C=C1)C2=CC=CC=C2[O-].O.O.O.O.[Na+]	C1=CC=C(C=C1)C2=CC=CC=C2[O-]	C12H9O-	[M-H]-	169.066	polyala	develop_2min_0B_100B_30mm	Kinetex_C18_30mm	138.18	1.09	0.79	0.89	0.04	4.05	3	Yes
Diphenamid	CN(C)C(=O)C(C1=CC=CC=C1)C2=CC=CC=C2	CN(C)C(=O)C(C1=CC=CC=C1)C2=CC=CC=C2	C16H17NO	[M+H]+	240.138	polyala	develop_2min_0B_100B_30mm	Kinetex_C18_30mm	155.18	0.22	0.14	0.83	0	0	3	Yes
Diphenamid	CN(C)C(=O)C(C1=CC=CC=C1)C2=CC=CC=C2	CN(C)C(=O)C(C1=CC=CC=C1)C2=CC=CC=C2	C16H17NO	[M+Na]+	262.12	polyala	develop_2min_0B_100B_30mm	Kinetex_C18_30mm	163.64	0.16	0.1	0.81	0	0	3	Yes
MCPA-2-ethylhexyl	CCCCC(CC)COC(=O)COC1=C(C=C(C=C1)Cl)C	CCCCC(CC)COC(=O)COC1=C(C=C(C=C1)Cl)C	C17H25ClO3	[M+Na]+	335.138	polyala	develop_2min_0B_100B_30mm	Kinetex_C18_30mm	176.94	0.07	0.04	0.94	0.01	1.22	3	No
2,6-Di-tert-butyl-4-nitrophenol	CC(C)(C)C1=CC(=CC(=C1O)C(C)(C)C)[N+](=O)[O-]	CC(C)(C)C1=CC(=CC(=C1O)C(C)(C)C)[N+](=O)[O-]	C14H21NO3	[M+H]+	252.159	polyala	develop_2min_0B_100B_30mm	Kinetex_C18_30mm	163.26	0.16	0.09	0.97	0	0	3	Yes
Sodium 9,10-dioxo-9,10-dihydroanthracene-2-sulfonate	C1=CC=C2C(=C1)C(=O)C3=C(C2=O)C=C(C=C3)S(=O)(=O)[O-].[Na+]	C1=CC=C2C(=C1)C(=O)C3=C(C2=O)C=C(C=C3)S(=O)(=O)[O-]	C14H7O5S-	[M-H]-	287.002	polyala	develop_2min_0B_100B_30mm	Kinetex_C18_30mm	161.06	0.62	0.39	0.88	0.1	11.86	3	Yes
4-Bromoaniline	C1=CC(=CC=C1N)Br	C1=CC(=CC=C1N)Br	C6H6BrN	[M+H]+	171.976	polyala	develop_2min_0B_100B_30mm	Kinetex_C18_30mm	129.8	0.05	0.04	0.71	0	0	3	Yes
Sulfotepp	CCOP(=S)(OCC)OP(=S)(OCC)OCC	CCOP(=S)(OCC)OP(=S)(OCC)OCC	C8H20O5P2S2	[M+H]+	323.03	polyala	develop_2min_0B_100B_30mm	Kinetex_C18_30mm	160.65	0.16	0.1	0.9	0	0	3	Yes
Isobornyl acetate	CC(=O)OC1CC2CCC1(C2(C)C)C	CC(=O)OC1CC2CCC1(C2(C)C)C	C12H20O2	[M-H]-	195.139	polyala	develop_2min_0B_100B_30mm	Kinetex_C18_30mm	156.51	0.74	0.47	0.87	0.03	3.04	3	Yes
Suxibuzone	CCCCC1(C(=O)N(N(C1=O)C2=CC=CC=C2)C3=CC=CC=C3)COC(=O)CCC(=O)O	CCCCC1(C(=O)N(N(C1=O)C2=CC=CC=C2)C3=CC=CC=C3)COC(=O)CCC(=O)O	C24H26N2O6	[M+H]+	439.186	polyala	develop_2min_0B_100B_30mm	Kinetex_C18_30mm	197.69	0.11	0.06	0.85	0.01	0.68	3	Yes
Suxibuzone	CCCCC1(C(=O)N(N(C1=O)C2=CC=CC=C2)C3=CC=CC=C3)COC(=O)CCC(=O)O	CCCCC1(C(=O)N(N(C1=O)C2=CC=CC=C2)C3=CC=CC=C3)COC(=O)CCC(=O)O	C24H26N2O6	[M+H-H2O]+	421.176	polyala	develop_2min_0B_100B_30mm	Kinetex_C18_30mm	192.45	0.29	0.15	0.86	0.02	2.01	3	Yes
Suxibuzone	CCCCC1(C(=O)N(N(C1=O)C2=CC=CC=C2)C3=CC=CC=C3)COC(=O)CCC(=O)O	CCCCC1(C(=O)N(N(C1=O)C2=CC=CC=C2)C3=CC=CC=C3)COC(=O)CCC(=O)O	C24H26N2O6	[M+Na]+	461.168	polyala	develop_2min_0B_100B_30mm	Kinetex_C18_30mm	201.41	0.27	0.13	0.85	0	0	3	Yes
2,6-Dimethoxybenzoic acid	COC1=C(C(=CC=C1)OC)C(=O)O	COC1=C(C(=CC=C1)OC)C(=O)O	C9H10O4	[M+H-H2O]+	165.055	polyala	develop_2min_0B_100B_30mm	Kinetex_C18_30mm	126.48	0.23	0.18	0.73	0	0	3	No
2,6-Dimethoxybenzoic acid	COC1=C(C(=CC=C1)OC)C(=O)O	COC1=C(C(=CC=C1)OC)C(=O)O	C9H10O4	[M+Na]+	205.047	polyala	develop_2min_0B_100B_30mm	Kinetex_C18_30mm	147.28	0.06	0.04	0.72	0.01	1.6	3	Yes
Diethylmethylbenzenediamine	CCC1=C(C(=C(C=C1C)N)CC)N	CCC1=C(C(=C(C=C1C)N)CC)N	C11H18N2	[M+H]+	179.154	polyala	develop_2min_0B_100B_30mm	Kinetex_C18_30mm	143.65	0.19	0.13	0.71	0	0	3	Yes
Brucine	COC1=C(C=C2C(=C1)C34CCN5C3CC6C7C4N2C(=O)CC7OCC=C6C5)OC	COC1=C(C=C2C(=C1)C34CCN5C3CC6C7C4N2C(=O)CC7OCC=C6C5)OC	C23H26N2O4	[M+H]+	395.197	polyala	develop_2min_0B_100B_30mm	Kinetex_C18_30mm	188.98	0.12	0.06	0.71	0	0	3	Yes
Amiprofos-methyl	CC1=CC(=C(C=C1)OP(=S)(NC(C)C)OC)[N+](=O)[O-]	CC1=CC(=C(C=C1)OP(=S)(NC(C)C)OC)[N+](=O)[O-]	C11H17N2O4PS	[M+Na]+	327.054	polyala	develop_2min_0B_100B_30mm	Kinetex_C18_30mm	170.03	0.28	0.16	0.88	0.03	3.29	3	Yes
Sodium 2-methylbenzenesulfonate	CC1=CC=CC=C1S(=O)(=O)[O-].[Na+]	CC1=CC=CC=C1S(=O)(=O)[O-]	C7H7O3S-	[M-H]-	171.012	polyala	develop_2min_0B_100B_30mm	Kinetex_C18_30mm	134.35	1.17	0.87	0.71	0	0	3	Yes
2-[2-(Hexyloxy)ethoxy]ethanol	CCCCCCOCCOCCO	CCCCCCOCCOCCO	C10H22O3	[M+Na]+	213.146	polyala	develop_2min_0B_100B_30mm	Kinetex_C18_30mm	152.98	0.17	0.11	0.83	0	0	3	Yes
2,6-Dichloro-1,4-benzenediamine	C1=C(C=C(C(=C1Cl)N)Cl)N	C1=C(C=C(C(=C1Cl)N)Cl)N	C6H6Cl2N2	[M+H]+	176.998	polyala	develop_2min_0B_100B_30mm	Kinetex_C18_30mm	132.91	0.05	0.04	0.67	0	0	3	Yes
Cyclopentadecanone	C1CCCCCCCC(=O)CCCCCC1	C1CCCCCCCC(=O)CCCCCC1	C15H28O	[M+FA-H]-	269.212	polyala	develop_2min_0B_100B_30mm	Kinetex_C18_30mm	173.22	0.79	0.46	1.08	0.03	2.45	3	No
Cyclopentadecanone	C1CCCCCCCC(=O)CCCCCC1	C1CCCCCCCC(=O)CCCCCC1	C15H28O	[M+H]+	225.221	polyala	develop_2min_0B_100B_30mm	Kinetex_C18_30mm	157.1	0.06	0.04	1.08	0.01	1.07	3	Yes
6-(1-Methylethyl)quinoline	CC(C)C1=CC2=C(C=C1)N=CC=C2	CC(C)C1=CC2=C(C=C1)N=CC=C2	C12H13N	[M+H]+	172.112	polyala	develop_2min_0B_100B_30mm	Kinetex_C18_30mm	139.52	0.2	0.15	0.77	0.01	1.51	3	Yes
tert-Dodecanethiol	CC(C)C(C)(C)C(C)(C)C(C)(C)S	CC(C)C(C)(C)C(C)(C)C(C)(C)S	C12H26S	[M-H]-	201.168	polyala	develop_2min_0B_100B_30mm	Kinetex_C18_30mm	156.51	1.07	0.68	1.02	0.02	1.5	3	No
Methenamid ESA	CC1=CSC=C1N(C(C)COC)C(=O)CS(=O)(=O)O	CC1=CSC=C1N(C(C)COC)C(=O)CS(=O)(=O)O	C11H17NO5S2	[M+H-H2O]+	290.052	polyala	develop_2min_0B_100B_30mm	Kinetex_C18_30mm	157.48	0.16	0.1	0.79	0	0	3	Yes
Methenamid ESA	CC1=CSC=C1N(C(C)COC)C(=O)CS(=O)(=O)O	CC1=CSC=C1N(C(C)COC)C(=O)CS(=O)(=O)O	C11H17NO5S2	[M-H]-	306.048	polyala	develop_2min_0B_100B_30mm	Kinetex_C18_30mm	165.35	0.56	0.34	0.78	0	0	3	No
AM580	CC1(CCC(C2=C1C=CC(=C2)C(=O)NC3=CC=C(C=C3)C(=O)O)(C)C)C	CC1(CCC(C2=C1C=CC(=C2)C(=O)NC3=CC=C(C=C3)C(=O)O)(C)C)C	C22H25NO3	[M+H]+	352.191	polyala	develop_2min_0B_100B_30mm	Kinetex_C18_30mm	194.4	0.12	0.06	0.95	0	0	3	Yes
AM580	CC1(CCC(C2=C1C=CC(=C2)C(=O)NC3=CC=C(C=C3)C(=O)O)(C)C)C	CC1(CCC(C2=C1C=CC(=C2)C(=O)NC3=CC=C(C=C3)C(=O)O)(C)C)C	C22H25NO3	[M+K]+	390.147	polyala	develop_2min_0B_100B_30mm	Kinetex_C18_30mm	208.95	1.03	0.49	0.98	0	0	3	Yes
AM580	CC1(CCC(C2=C1C=CC(=C2)C(=O)NC3=CC=C(C=C3)C(=O)O)(C)C)C	CC1(CCC(C2=C1C=CC(=C2)C(=O)NC3=CC=C(C=C3)C(=O)O)(C)C)C	C22H25NO3	[M+Na]+	374.173	polyala	develop_2min_0B_100B_30mm	Kinetex_C18_30mm	209.61	0.36	0.17	0.97	0	0	3	Yes
AM580	CC1(CCC(C2=C1C=CC(=C2)C(=O)NC3=CC=C(C=C3)C(=O)O)(C)C)C	CC1(CCC(C2=C1C=CC(=C2)C(=O)NC3=CC=C(C=C3)C(=O)O)(C)C)C	C22H25NO3	[M-H]-	350.176	polyala	develop_2min_0B_100B_30mm	Kinetex_C18_30mm	198.32	0.2	0.1	0.96	0.01	1.2	3	Yes
Argatroban monohydrate	CC1CCN(C(C1)C(=O)O)C(=O)C(CCCN=C(N)N)NS(=O)(=O)C2=CC=CC3=C2NCC(C3)C.O	CC1CCN(C(C1)C(=O)O)C(=O)C(CCCN=C(N)N)NS(=O)(=O)C2=CC=CC3=C2NCC(C3)C	C23H36N6O5S	[M+H]+	509.254	polyala	develop_2min_0B_100B_30mm	Kinetex_C18_30mm	212.99	0.25	0.12	0.79	0	0	3	Yes
Argatroban monohydrate	CC1CCN(C(C1)C(=O)O)C(=O)C(CCCN=C(N)N)NS(=O)(=O)C2=CC=CC3=C2NCC(C3)C.O	CC1CCN(C(C1)C(=O)O)C(=O)C(CCCN=C(N)N)NS(=O)(=O)C2=CC=CC3=C2NCC(C3)C	C23H36N6O5S	[M-H]-	507.24	polyala	develop_2min_0B_100B_30mm	Kinetex_C18_30mm	209.39	0.23	0.11	0.78	0	0	3	Yes
3,4,4'-Triaminodiphenyl ether	C1=CC(=CC=C1N)OC2=CC(=C(C=C2)N)N	C1=CC(=CC=C1N)OC2=CC(=C(C=C2)N)N	C12H13N3O	[M+H]+	216.113	polyala	develop_2min_0B_100B_30mm	Kinetex_C18_30mm	156.66	1.38	0.88	0.52	0.25	46.9	3	Yes
Hex-3-yne-2,5-diol	CC(C#CC(C)O)O	CC(C#CC(C)O)O	C6H10O2	[M+H]+	115.075	polyala	develop_2min_0B_100B_30mm	Kinetex_C18_30mm	128.76	0.06	0.04	0.88	0	0	3	No
Methyl 4-methylbenzoate	CC1=CC=C(C=C1)C(=O)OC	CC1=CC=C(C=C1)C(=O)OC	C9H10O2	[M+H]+	151.075	polyala	develop_2min_0B_100B_30mm	Kinetex_C18_30mm	128.11	0.3	0.24	0.78	0.02	1.97	3	No
2-Hydrazino-4-(4-aminophenyl) thiazole	C1=CC(=CC=C1C2=CSC(=N2)NN)N	C1=CC(=CC=C1C2=CSC(=N2)NN)N	C9H10N4S	[M+H]+	207.07	polyala	develop_2min_0B_100B_30mm	Kinetex_C18_30mm	143.08	0.19	0.13	0.72	0.01	1.61	3	No
alpha-Irone	CC1CC=C(C(C1(C)C)C=CC(=O)C)C	CC1CC=C(C(C1(C)C)C=CC(=O)C)C	C14H22O	[M+H]+	207.174	polyala	develop_2min_0B_100B_30mm	Kinetex_C18_30mm	152.05	1.47	0.97	0.97	0	0	3	No
Sodium dibutylcarbamodithioate	CCCCN(CCCC)C(=S)[S-].[Na+]	CCCCN(CCCC)C(=S)[S-]	C9H18NS2-	[M-H]-	204.089	polyala	develop_2min_0B_100B_30mm	Kinetex_C18_30mm	153.81	1.11	0.72	0.93	0.02	2.15	3	No
Sodium 2-mercaptobenzothiolate	C1=CC=C2C(=C1)N=C(S2)[S-].[Na+]	C1=CC=C2C(=C1)N=C(S2)[S-]	C7H4NS2-	[M-H]-	165.979	polyala	develop_2min_0B_100B_30mm	Kinetex_C18_30mm	131.54	1.34	1.02	0.78	0	0	3	No
Sodium diethyldithiocarbamate trihydrate	CCN(CC)C(=S)[S-].O.O.O.[Na+]	CCN(CC)C(=S)[S-]	C5H10NS2-	[M-H]-	148.026	polyala	develop_2min_0B_100B_30mm	Kinetex_C18_30mm	133.72	1.23	0.92	0.77	0.01	1.49	3	No
Clethodim	CCC(=NOCC=CCl)C1=C(CC(CC1=O)CC(C)SCC)O	CCC(=NOCC=CCl)C1=C(CC(CC1=O)CC(C)SCC)O	C17H26ClNO3S	[M-H]-	358.125	polyala	develop_2min_0B_100B_30mm	Kinetex_C18_30mm	188.52	0.37	0.2	0.85	0.01	0.68	3	Yes
2,4,6-Trinitro-1,3-dimethyl-5-tert-butylbenzene	CC1=C(C(=C(C(=C1[N+](=O)[O-])C(C)(C)C)[N+](=O)[O-])C)[N+](=O)[O-]	CC1=C(C(=C(C(=C1[N+](=O)[O-])C(C)(C)C)[N+](=O)[O-])C)[N+](=O)[O-]	C12H15N3O6	[M-H]-	296.089	polyala	develop_2min_0B_100B_30mm	Kinetex_C18_30mm	161.42	0.61	0.38	0.85	0.01	0.68	3	Yes
1-Nitronaphthalene	C1=CC=C2C(=C1)C=CC=C2[N+](=O)[O-]	C1=CC=C2C(=C1)C=CC=C2[N+](=O)[O-]	C10H7NO2	[M-H]-	172.04	polyala	develop_2min_0B_100B_30mm	Kinetex_C18_30mm	133.68	1.16	0.87	0.79	0	0	3	No
Flurandrenolide	CC1(OC2CC3C4CC(C5=CC(=O)CCC5(C4C(CC3(C2(O1)C(=O)CO)C)O)C)F)C	CC1(OC2CC3C4CC(C5=CC(=O)CCC5(C4C(CC3(C2(O1)C(=O)CO)C)O)C)F)C	C24H33FO6	[M-H]-	435.219	polyala	develop_2min_0B_100B_30mm	Kinetex_C18_30mm	201.13	0.51	0.25	0.84	0.01	1.38	3	No
4,4'-(9H-Fluorene-9,9-diyl)diphenol	C1=CC=C2C(=C1)C3=CC=CC=C3C2(C4=CC=C(C=C4)O)C5=CC=C(C=C5)O	C1=CC=C2C(=C1)C3=CC=CC=C3C2(C4=CC=C(C=C4)O)C5=CC=C(C=C5)O	C25H18O2	[M-H]-	349.123	polyala	develop_2min_0B_100B_30mm	Kinetex_C18_30mm	193.85	0.14	0.07	0.86	0	0	3	Yes
3-[3,5-DI(tert-butyl)-4-hydroxyphenyl]propanohydrazide	CC(C)(C)C1=CC(=CC(=C1O)C(C)(C)C)CCC(=O)NN	CC(C)(C)C1=CC(=CC(=C1O)C(C)(C)C)CCC(=O)NN	C17H28N2O2	[M-H]-	291.208	polyala	develop_2min_0B_100B_30mm	Kinetex_C18_30mm	177.18	0.21	0.12	0.84	0.01	1.37	3	No
Amiprofos-methyl	CC1=CC(=C(C=C1)OP(=S)(NC(C)C)OC)[N+](=O)[O-]	CC1=CC(=C(C=C1)OP(=S)(NC(C)C)OC)[N+](=O)[O-]	C11H17N2O4PS	[M-H]-	303.057	polyala	develop_2min_0B_100B_30mm	Kinetex_C18_30mm	164.48	0.6	0.37	0.85	0.02	2.04	3	No
Aminoglutethimide	CCC1(CCC(=O)NC1=O)C2=CC=C(C=C2)N	CCC1(CCC(=O)NC1=O)C2=CC=C(C=C2)N	C13H16N2O2	[M+H]+	233.129	polyala	develop_2min_0B_100B_30mm	Kinetex_C18_30mm	165.94	0.05	0.03	0.7	0.01	1.64	3	Yes
Aminoglutethimide	CCC1(CCC(=O)NC1=O)C2=CC=C(C=C2)N	CCC1(CCC(=O)NC1=O)C2=CC=C(C=C2)N	C13H16N2O2	[M+H]+	233.129	polyala	develop_2min_0B_100B_30mm	Kinetex_C18_30mm	151.39	0.06	0.04	0.7	0.01	1.64	3	Yes
Allyl Ionone	CC1=CCCC(C1C=CC(=O)CCC=C)(C)C	CC1=CCCC(C1C=CC(=O)CCC=C)(C)C	C16H24O	[M+H]+	233.19	polyala	develop_2min_0B_100B_30mm	Kinetex_C18_30mm	159.89	0.23	0.14	1.02	0	0	3	No
Dibutyl butylphosphonate	CCCCOP(=O)(CCCC)OCCCC	CCCCOP(=O)(CCCC)OCCCC	C12H27O3P	[M+H]+	251.177	polyala	develop_2min_0B_100B_30mm	Kinetex_C18_30mm	163.32	0.37	0.23	0.96	0.01	1.21	3	Yes
Isobutyl salicylate	CC(C)COC(=O)C1=CC=CC=C1O	CC(C)COC(=O)C1=CC=CC=C1O	C11H14O3	[M-H]-	193.087	polyala	develop_2min_0B_100B_30mm	Kinetex_C18_30mm	145.65	0.52	0.36	0.85	0.02	2.04	3	No
Chlorophacinone	C1=CC=C(C=C1)C(C2=CC=C(C=C2)Cl)C(=O)C3C(=O)C4=CC=CC=C4C3=O	C1=CC=C(C=C1)C(C2=CC=C(C=C2)Cl)C(=O)C3C(=O)C4=CC=CC=C4C3=O	C23H15ClO3	[M+FA-H]-	419.069	polyala	develop_2min_0B_100B_30mm	Kinetex_C18_30mm	195.61	0.78	0.4	0.92	0.02	1.88	3	No
4-Butyloxyaniline	CCCCOC1=CC=C(C=C1)N	CCCCOC1=CC=C(C=C1)N	C10H15NO	[M+H]+	166.123	polyala	develop_2min_0B_100B_30mm	Kinetex_C18_30mm	149.36	0.06	0.04	0.73	0	0	3	Yes
(Dicyclopentadienyloxy)ethyl methacrylate	CC(=C)C(=O)OCCOC1CC2CC1C3C2CC=C3	CC(=C)C(=O)OCCOC1CC2CC1C3C2CC=C3	C16H22O3	[M+Na]+	285.146	polyala	develop_2min_0B_100B_30mm	Kinetex_C18_30mm	168.35	0.2	0.12	0.98	0	0	3	Yes
2,2'-Bisphenol F	C1=CC=C(C(=C1)CC2=CC=CC=C2O)O	C1=CC=C(C(=C1)CC2=CC=CC=C2O)O	C13H12O2	[M-H]-	199.076	polyala	develop_2min_0B_100B_30mm	Kinetex_C18_30mm	144.86	0.64	0.44	0.82	0.03	3.71	3	Yes
Chlorfluazuron	C1=CC(=C(C(=C1)F)C(=O)NC(=O)NC2=CC(=C(C(=C2)Cl)OC3=C(C=C(C=N3)C(F)(F)F)Cl)Cl)F	C1=CC(=C(C(=C1)F)C(=O)NC(=O)NC2=CC(=C(C(=C2)Cl)OC3=C(C=C(C=N3)C(F)(F)F)Cl)Cl)F	C20H9Cl3F5N3O3	[M+Na]+	561.952	polyala	develop_2min_0B_100B_30mm	Kinetex_C18_30mm	220.94	0.14	0.06	1.03	0.01	0.97	3	Yes
Chlorfluazuron	C1=CC(=C(C(=C1)F)C(=O)NC(=O)NC2=CC(=C(C(=C2)Cl)OC3=C(C=C(C=N3)C(F)(F)F)Cl)Cl)F	C1=CC(=C(C(=C1)F)C(=O)NC(=O)NC2=CC(=C(C(=C2)Cl)OC3=C(C=C(C=N3)C(F)(F)F)Cl)Cl)F	C20H9Cl3F5N3O3	[M-H]-	537.956	polyala	develop_2min_0B_100B_30mm	Kinetex_C18_30mm	225.98	0.72	0.32	1.03	0.03	2.79	3	Yes
Diphenyl phosphate	C1=CC=C(C=C1)OP(=O)(O)OC2=CC=CC=C2	C1=CC=C(C=C1)OP(=O)(O)OC2=CC=CC=C2	C12H11O4P	[M+H]+	251.047	polyala	develop_2min_0B_100B_30mm	Kinetex_C18_30mm	152.37	0.06	0.04	0.79	0	0	3	Yes
Diphenyl phosphate	C1=CC=C(C=C1)OP(=O)(O)OC2=CC=CC=C2	C1=CC=C(C=C1)OP(=O)(O)OC2=CC=CC=C2	C12H11O4P	[M+H-H2O]+	233.036	polyala	develop_2min_0B_100B_30mm	Kinetex_C18_30mm	145.46	0.21	0.14	0.79	0	0	3	No
Diphenyl phosphate	C1=CC=C(C=C1)OP(=O)(O)OC2=CC=CC=C2	C1=CC=C(C=C1)OP(=O)(O)OC2=CC=CC=C2	C12H11O4P	[M+Na]+	273.029	polyala	develop_2min_0B_100B_30mm	Kinetex_C18_30mm	161.21	0.35	0.22	0.79	0	0	3	Yes
Diphenyl phosphate	C1=CC=C(C=C1)OP(=O)(O)OC2=CC=CC=C2	C1=CC=C(C=C1)OP(=O)(O)OC2=CC=CC=C2	C12H11O4P	[M-H]-	249.032	polyala	develop_2min_0B_100B_30mm	Kinetex_C18_30mm	155.82	0.38	0.24	0.84	0.03	3.42	3	Yes
L-Phenylalanine	C1=CC=C(C=C1)CC(C(=O)O)N	C1=CC=C(C=C1)CC(C(=O)O)N	C9H11NO2	[M-H]-	164.072	polyala	develop_2min_0B_100B_30mm	Kinetex_C18_30mm	142.49	0.59	0.41	0.68	0.01	1.69	3	No
Clofibric acid	CC(C)(C(=O)O)OC1=CC=C(C=C1)Cl	CC(C)(C(=O)O)OC1=CC=C(C=C1)Cl	C10H11ClO3	[M-H]-	213.032	polyala	develop_2min_0B_100B_30mm	Kinetex_C18_30mm	150.75	0.45	0.3	0.87	0.02	1.99	3	Yes
Sulindac	CC1=C(C2=C(C1=CC3=CC=C(C=C3)S(=O)C)C=CC(=C2)F)CC(=O)O	CC1=C(C2=C(C1=CC3=CC=C(C=C3)S(=O)C)C=CC(=C2)F)CC(=O)O	C20H17FO3S	[M+H]+	357.096	polyala	develop_2min_0B_100B_30mm	Kinetex_C18_30mm	189.25	0.18	0.1	0.83	0	0	3	Yes
Ethyl 3-(N-butylacetamido)propionate	CCCCN(CCC(=O)OCC)C(=O)C	CCCCN(CCC(=O)OCC)C(=O)C	C11H21NO3	[M+Na]+	238.141	polyala	develop_2min_0B_100B_30mm	Kinetex_C18_30mm	159.83	0.06	0.04	0.79	0	0	3	No
Sulindac	CC1=C(C2=C(C1=CC3=CC=C(C=C3)S(=O)C)C=CC(=C2)F)CC(=O)O	CC1=C(C2=C(C1=CC3=CC=C(C=C3)S(=O)C)C=CC(=C2)F)CC(=O)O	C20H17FO3S	[M+Na]+	379.077	polyala	develop_2min_0B_100B_30mm	Kinetex_C18_30mm	206.4	0.06	0.03	0.83	0	0	3	No
Sulindac	CC1=C(C2=C(C1=CC3=CC=C(C=C3)S(=O)C)C=CC(=C2)F)CC(=O)O	CC1=C(C2=C(C1=CC3=CC=C(C=C3)S(=O)C)C=CC(=C2)F)CC(=O)O	C20H17FO3S	[M+Na]+	379.077	polyala	develop_2min_0B_100B_30mm	Kinetex_C18_30mm	182.14	0.06	0.03	0.83	0	0	3	No
Ethyl 3-(N-butylacetamido)propionate	CCCCN(CCC(=O)OCC)C(=O)C	CCCCN(CCC(=O)OCC)C(=O)C	C11H21NO3	[M+K]+	254.115	polyala	develop_2min_0B_100B_30mm	Kinetex_C18_30mm	160.45	0.06	0.04	0.8	0.01	1.44	3	Yes
Ethyl 3-(N-butylacetamido)propionate	CCCCN(CCC(=O)OCC)C(=O)C	CCCCN(CCC(=O)OCC)C(=O)C	C11H21NO3	[M-H]-	214.145	polyala	develop_2min_0B_100B_30mm	Kinetex_C18_30mm	153.91	0.69	0.45	0.81	0.03	3.55	3	No
Trelanserin	C1CN(CCN1CCC2=CC(=O)N(C3=C2C=CC(=C3)F)CC(=O)N)C4=NC=CC5=C4C=CS5	C1CN(CCN1CCC2=CC(=O)N(C3=C2C=CC(=C3)F)CC(=O)N)C4=NC=CC5=C4C=CS5	C24H24FN5O2S	[M+H]+	466.171	polyala	develop_2min_0B_100B_30mm	Kinetex_C18_30mm	195.45	0.17	0.09	0.71	0	0	3	Yes
Trelanserin	C1CN(CCN1CCC2=CC(=O)N(C3=C2C=CC(=C3)F)CC(=O)N)C4=NC=CC5=C4C=CS5	C1CN(CCN1CCC2=CC(=O)N(C3=C2C=CC(=C3)F)CC(=O)N)C4=NC=CC5=C4C=CS5	C24H24FN5O2S	[M+K]+	504.127	polyala	develop_2min_0B_100B_30mm	Kinetex_C18_30mm	207.02	0.16	0.08	0.71	0	0	3	Yes
Aldoxycarb	CC(C)(C=NOC(=O)NC)S(=O)(=O)C	CC(C)(C=NOC(=O)NC)S(=O)(=O)C	C7H14N2O4S	[M+K]+	261.031	polyala	develop_2min_0B_100B_30mm	Kinetex_C18_30mm	150.31	0.19	0.12	0.69	0	0	3	No
Aldoxycarb	CC(C)(C=NOC(=O)NC)S(=O)(=O)C	CC(C)(C=NOC(=O)NC)S(=O)(=O)C	C7H14N2O4S	[M+Na]+	245.057	polyala	develop_2min_0B_100B_30mm	Kinetex_C18_30mm	148.4	0.06	0.04	0.68	0.01	1.71	3	Yes
Trelanserin	C1CN(CCN1CCC2=CC(=O)N(C3=C2C=CC(=C3)F)CC(=O)N)C4=NC=CC5=C4C=CS5	C1CN(CCN1CCC2=CC(=O)N(C3=C2C=CC(=C3)F)CC(=O)N)C4=NC=CC5=C4C=CS5	C24H24FN5O2S	[M+Na]+	488.153	polyala	develop_2min_0B_100B_30mm	Kinetex_C18_30mm	204.71	0.06	0.03	0.71	0	0	3	Yes
Trelanserin	C1CN(CCN1CCC2=CC(=O)N(C3=C2C=CC(=C3)F)CC(=O)N)C4=NC=CC5=C4C=CS5	C1CN(CCN1CCC2=CC(=O)N(C3=C2C=CC(=C3)F)CC(=O)N)C4=NC=CC5=C4C=CS5	C24H24FN5O2S	[M+Na]+	488.153	polyala	develop_2min_0B_100B_30mm	Kinetex_C18_30mm	169.87	0.06	0.03	0.71	0	0	3	Yes
2-Ethylbutyric acid	CCC(CC)C(=O)O	CCC(CC)C(=O)O	C6H12O2	[M-H]-	115.076	polyala	develop_2min_0B_100B_30mm	Kinetex_C18_30mm	134.55	0.66	0.49	0.75	0.02	2.31	3	No
1,2-Diethoxybenzene	CCOC1=CC=CC=C1OCC	CCOC1=CC=CC=C1OCC	C10H14O2	[M+FA-H]-	211.098	polyala	develop_2min_0B_100B_30mm	Kinetex_C18_30mm	151.81	2.1	1.38	0.78	0.02	2.22	3	No
N-(4-Methylpentan-2-yl)-N-phenylbenzene-1,4-diamine	CC(C)CC(C)N(C1=CC=CC=C1)C2=CC=C(C=C2)N	CC(C)CC(C)N(C1=CC=CC=C1)C2=CC=C(C=C2)N	C18H24N2	[M+H]+	269.201	polyala	develop_2min_0B_100B_30mm	Kinetex_C18_30mm	173.5	0.06	0.03	0.79	0.01	0.73	3	Yes
Zileuton	CC(C1=CC2=CC=CC=C2S1)N(C(=O)N)O	CC(C1=CC2=CC=CC=C2S1)N(C(=O)N)O	C11H12N2O2S	[M+Na]+	259.051	polyala	develop_2min_0B_100B_30mm	Kinetex_C18_30mm	154.11	0.27	0.18	0.79	0	0	3	No
Neopentyl glycol diglycidyl ether	CC(C)(COCC1CO1)COCC2CO2	CC(C)(COCC1CO1)COCC2CO2	C11H20O4	[M+Na]+	239.125	polyala	develop_2min_0B_100B_30mm	Kinetex_C18_30mm	149.49	0.2	0.13	0.78	0	0	3	Yes
Promethazine hydrochloride	CC(CN1C2=CC=CC=C2SC3=CC=CC=C31)N(C)C.Cl	CC(CN1C2=CC=CC=C2SC3=CC=CC=C31)N(C)C	C17H20N2S	[M+H]+	285.142	polyala	develop_2min_0B_100B_30mm	Kinetex_C18_30mm	162.65	0.06	0.03	0.76	0	0	3	Yes
Promethazine hydrochloride	CC(CN1C2=CC=CC=C2SC3=CC=CC=C31)N(C)C.Cl	CC(CN1C2=CC=CC=C2SC3=CC=CC=C31)N(C)C	C17H20N2S	[M+Cl]-	319.104	polyala	develop_2min_0B_100B_30mm	Kinetex_C18_30mm	167.8	0.9	0.53	0.74	0.03	3.42	3	No
6-Methyl-1,2,3,4-tetrahydroquinoline	CC1=CC2=C(C=C1)NCCC2	CC1=CC2=C(C=C1)NCCC2	C10H13N	[M+H]+	148.112	polyala	develop_2min_0B_100B_30mm	Kinetex_C18_30mm	134.02	0.07	0.05	0.7	0.01	1.64	3	Yes
N-Benzyl-9-(tetrahydro-2H-pyran-2-yl)adenine	C1CCOC(C1)N2C=NC3=C(N=CN=C32)NCC4=CC=CC=C4	C1CCOC(C1)N2C=NC3=C(N=CN=C32)NCC4=CC=CC=C4	C17H19N5O	[M+H]+	310.166	polyala	develop_2min_0B_100B_30mm	Kinetex_C18_30mm	174.26	0.21	0.12	0.84	0.01	1.38	3	Yes
Monotridecyl phosphate	CCCCCCCCCCCCCOP(=O)(O)O	CCCCCCCCCCCCCOP(=O)(O)O	C13H29O4P	[M-H]-	279.173	polyala	develop_2min_0B_100B_30mm	Kinetex_C18_30mm	172.6	0.25	0.14	1.07	0.03	2.69	3	Yes
Diphenylhydantoin sodium	C1=CC=C(C=C1)C2(C(=O)[N-]C(=O)N2)C3=CC=CC=C3.[Na+]	C1=CC=C(C=C1)C2(C(=O)[N-]C(=O)N2)C3=CC=CC=C3	C15H11N2O2-	[M-H]-	251.083	polyala	develop_2min_0B_100B_30mm	Kinetex_C18_30mm	159.7	0.33	0.21	0.81	0.03	3.12	3	No
3,3-Dimethyl-2-oxobutyric acid	CC(C)(C)C(=O)C(=O)O	CC(C)(C)C(=O)C(=O)O	C6H10O3	[M-H]-	129.056	polyala	develop_2min_0B_100B_30mm	Kinetex_C18_30mm	148.68	0.56	0.37	0.7	0.01	1.64	3	Yes
3,3-Dimethyl-2-oxobutyric acid	CC(C)(C)C(=O)C(=O)O	CC(C)(C)C(=O)C(=O)O	C6H10O3	[M-H]-	129.056	polyala	develop_2min_0B_100B_30mm	Kinetex_C18_30mm	133.02	0.77	0.58	0.7	0.01	1.64	3	Yes
Veratraldehyde	COC1=C(C=C(C=C1)C=O)OC	COC1=C(C=C(C=C1)C=O)OC	C9H10O3	[M-H]-	165.056	polyala	develop_2min_0B_100B_30mm	Kinetex_C18_30mm	136.52	0.67	0.49	1.09	0.03	2.66	3	No
Estragole	COC1=CC=C(C=C1)CC=C	COC1=CC=C(C=C1)CC=C	C10H12O	[M+FA-H]-	193.087	polyala	develop_2min_0B_100B_30mm	Kinetex_C18_30mm	145.52	0.86	0.59	0.84	0.03	3.42	3	No
Phosmet	COP(=S)(OC)SCN1C(=O)C2=CC=CC=C2C1=O	COP(=S)(OC)SCN1C(=O)C2=CC=CC=C2C1=O	C11H12NO4PS2	[M+Na]+	339.984	polyala	develop_2min_0B_100B_30mm	Kinetex_C18_30mm	167.55	0.06	0.03	0.82	0.01	1.4	3	Yes
(3Z)-Hex-3-en-1-yl hexanoate	CCCCCC(=O)OCCC=CCC	CCCCCC(=O)OCCC=CCC	C12H22O2	[M+FA-H]-	243.16	polyala	develop_2min_0B_100B_30mm	Kinetex_C18_30mm	158.76	0.37	0.23	0.88	0.03	3.27	3	No
(3Z)-Hex-3-en-1-yl hexanoate	CCCCCC(=O)OCCC=CCC	CCCCCC(=O)OCCC=CCC	C12H22O2	[M-H]-	197.155	polyala	develop_2min_0B_100B_30mm	Kinetex_C18_30mm	155.37	0.64	0.41	0.89	0.04	4.56	3	No
3-Ethylphenol	CCC1=CC(=CC=C1)O	CCC1=CC(=CC=C1)O	C8H10O	[M+H]+	123.081	polyala	develop_2min_0B_100B_30mm	Kinetex_C18_30mm	127.02	0.28	0.22	0.74	0.02	2.34	3	Yes
3-Ethylphenol	CCC1=CC(=CC=C1)O	CCC1=CC(=CC=C1)O	C8H10O	[M+FA-H]-	167.071	polyala	develop_2min_0B_100B_30mm	Kinetex_C18_30mm	139.22	0.74	0.53	0.73	0.02	2.37	3	No
3-Ethylphenol	CCC1=CC(=CC=C1)O	CCC1=CC(=CC=C1)O	C8H10O	[M-H]-	121.066	polyala	develop_2min_0B_100B_30mm	Kinetex_C18_30mm	132.37	0.79	0.6	0.74	0.03	3.42	3	No
Benzyl alcohol	C1=CC=C(C=C1)CO	C1=CC=C(C=C1)CO	C7H8O	[M-H]-	107.05	polyala	develop_2min_0B_100B_30mm	Kinetex_C18_30mm	128.25	0.78	0.61	0.77	0.02	3.01	3	No
Lithocholic acid	CC(CCC(=O)O)C1CCC2C1(CCC3C2CCC4C3(CCC(C4)O)C)C	CC(CCC(=O)O)C1CCC2C1(CCC3C2CCC4C3(CCC(C4)O)C)C	C24H40O3	[M+H-H2O]+	359.295	polyala	develop_2min_0B_100B_30mm	Kinetex_C18_30mm	191.59	0.06	0.03	1.09	0	0	3	Yes
Lithocholic acid	CC(CCC(=O)O)C1CCC2C1(CCC3C2CCC4C3(CCC(C4)O)C)C	CC(CCC(=O)O)C1CCC2C1(CCC3C2CCC4C3(CCC(C4)O)C)C	C24H40O3	[M-H]-	375.29	polyala	develop_2min_0B_100B_30mm	Kinetex_C18_30mm	207.43	0.12	0.06	1.09	0.02	1.59	3	Yes
3,5,3'-Triiodothyronine	C1=CC(=C(C=C1OC2=C(C=C(C=C2I)CC(C(=O)O)N)I)I)O	C1=CC(=C(C=C1OC2=C(C=C(C=C2I)CC(C(=O)O)N)I)I)O	C15H12I3NO4	[M-H]-	649.783	polyala	develop_2min_0B_100B_30mm	Kinetex_C18_30mm	199.54	0.02	0.01	0.81	0.03	3.55	3	Yes
4-(2-Methylbutan-2-yl)cyclohexanol	CCC(C)(C)C1CCC(CC1)O	CCC(C)(C)C1CCC(CC1)O	C11H22O	[M+FA-H]-	215.165	polyala	develop_2min_0B_100B_30mm	Kinetex_C18_30mm	157.23	0.71	0.45	0.93	0.03	3.09	3	No
4-(2-Methylbutan-2-yl)cyclohexanol	CCC(C)(C)C1CCC(CC1)O	CCC(C)(C)C1CCC(CC1)O	C11H22O	[M-H]-	169.16	polyala	develop_2min_0B_100B_30mm	Kinetex_C18_30mm	149.3	0.49	0.33	0.93	0.03	3.09	3	No
4,4'-Diaminobiphenyl methane	C1=CC(=CC=C1CC2=CC=C(C=C2)N)N	C1=CC(=CC=C1CC2=CC=C(C=C2)N)N	C13H14N2	[M+H]+	199.123	polyala	develop_2min_0B_100B_30mm	Kinetex_C18_30mm	157.82	0.06	0.04	0.67	0	0	3	Yes
Ethylene acrylate	C=CC(=O)OCCOC(=O)C=C	C=CC(=O)OCCOC(=O)C=C	C8H10O4	[M+H-H2O]+	153.055	polyala	develop_2min_0B_100B_30mm	Kinetex_C18_30mm	127.48	0.09	0.07	0.74	0.04	4.87	3	Yes
Ethylene acrylate	C=CC(=O)OCCOC(=O)C=C	C=CC(=O)OCCOC(=O)C=C	C8H10O4	[M+FA-H]-	215.056	polyala	develop_2min_0B_100B_30mm	Kinetex_C18_30mm	144.71	0.51	0.35	0.72	0.02	3.22	3	Yes
Tomelukast	CCCC1=C(C=CC(=C1O)C(=O)C)OCCCCC2=NNN=N2	CCCC1=C(C=CC(=C1O)C(=O)C)OCCCCC2=NNN=N2	C16H22N4O3	[M+H]+	319.176	polyala	develop_2min_0B_100B_30mm	Kinetex_C18_30mm	173.27	0.16	0.09	0.85	0	0	3	Yes
Tomelukast	CCCC1=C(C=CC(=C1O)C(=O)C)OCCCCC2=NNN=N2	CCCC1=C(C=CC(=C1O)C(=O)C)OCCCCC2=NNN=N2	C16H22N4O3	[M+Na]+	341.158	polyala	develop_2min_0B_100B_30mm	Kinetex_C18_30mm	174.22	0.06	0.03	0.85	0	0	3	Yes
Tomelukast	CCCC1=C(C=CC(=C1O)C(=O)C)OCCCCC2=NNN=N2	CCCC1=C(C=CC(=C1O)C(=O)C)OCCCCC2=NNN=N2	C16H22N4O3	[M-H]-	317.162	polyala	develop_2min_0B_100B_30mm	Kinetex_C18_30mm	183.81	0.24	0.13	0.87	0.02	1.99	3	Yes
Mizolastine	CN(C1CCN(CC1)C2=NC3=CC=CC=C3N2CC4=CC=C(C=C4)F)C5=NC=CC(=O)N5	CN(C1CCN(CC1)C2=NC3=CC=CC=C3N2CC4=CC=C(C=C4)F)C5=NC=CC(=O)N5	C24H25FN6O	[M+H]+	433.215	polyala	develop_2min_0B_100B_30mm	Kinetex_C18_30mm	200.18	0.12	0.06	0.74	0	0	3	Yes
Mizolastine	CN(C1CCN(CC1)C2=NC3=CC=CC=C3N2CC4=CC=C(C=C4)F)C5=NC=CC(=O)N5	CN(C1CCN(CC1)C2=NC3=CC=CC=C3N2CC4=CC=C(C=C4)F)C5=NC=CC(=O)N5	C24H25FN6O	[M+K]+	471.171	polyala	develop_2min_0B_100B_30mm	Kinetex_C18_30mm	194.47	1.17	0.6	0.74	0	0	3	No
Mizolastine	CN(C1CCN(CC1)C2=NC3=CC=CC=C3N2CC4=CC=C(C=C4)F)C5=NC=CC(=O)N5	CN(C1CCN(CC1)C2=NC3=CC=CC=C3N2CC4=CC=C(C=C4)F)C5=NC=CC(=O)N5	C24H25FN6O	[M+K]+	471.171	polyala	develop_2min_0B_100B_30mm	Kinetex_C18_30mm	208.11	1.05	0.5	0.74	0	0	3	No
Mizolastine	CN(C1CCN(CC1)C2=NC3=CC=CC=C3N2CC4=CC=C(C=C4)F)C5=NC=CC(=O)N5	CN(C1CCN(CC1)C2=NC3=CC=CC=C3N2CC4=CC=C(C=C4)F)C5=NC=CC(=O)N5	C24H25FN6O	[M-H]-	431.2	polyala	develop_2min_0B_100B_30mm	Kinetex_C18_30mm	204.14	0.12	0.06	0.76	0.03	3.78	3	Yes
2-Phenylethyl butanoate	CCCC(=O)OCCC1=CC=CC=C1	CCCC(=O)OCCC1=CC=CC=C1	C12H16O2	[M-H]-	191.108	polyala	develop_2min_0B_100B_30mm	Kinetex_C18_30mm	148.43	0.73	0.49	0.89	0.02	2.6	3	No
Eugenyl phenylacetate	COC1=C(C=CC(=C1)CC=C)OC(=O)CC2=CC=CC=C2	COC1=C(C=CC(=C1)CC=C)OC(=O)CC2=CC=CC=C2	C18H18O3	[M+H-H2O]+	265.122	polyala	develop_2min_0B_100B_30mm	Kinetex_C18_30mm	158.56	0.06	0.04	0.91	0	0	3	Yes
Eugenyl phenylacetate	COC1=C(C=CC(=C1)CC=C)OC(=O)CC2=CC=CC=C2	COC1=C(C=CC(=C1)CC=C)OC(=O)CC2=CC=CC=C2	C18H18O3	[M+Na]+	305.115	polyala	develop_2min_0B_100B_30mm	Kinetex_C18_30mm	172.82	0.06	0.03	0.93	0	0	3	Yes
N,N,3-Trimethylaniline	CC1=CC(=CC=C1)N(C)C	CC1=CC(=CC=C1)N(C)C	C9H13N	[M+H]+	136.112	polyala	develop_2min_0B_100B_30mm	Kinetex_C18_30mm	131.45	0.08	0.06	0.69	0	0	3	Yes
Diethoxymethane	CCOCOCC	CCOCOCC	C5H12O2	[M+Na]+	127.073	polyala	develop_2min_0B_100B_30mm	Kinetex_C18_30mm	126.95	0.28	0.22	0.76	0	0	3	Yes
Diethyl dicarbonate	CCOC(=O)OC(=O)OCC	CCOC(=O)OC(=O)OCC	C6H10O5	[M-H]-	161.046	polyala	develop_2min_0B_100B_30mm	Kinetex_C18_30mm	136.42	0.67	0.49	0.76	0.03	3.78	3	No
2-Ethylhexyl salicylate	CCCCC(CC)COC(=O)C1=CC=CC=C1O	CCCCC(CC)COC(=O)C1=CC=CC=C1O	C15H22O3	[M-H]-	249.15	polyala	develop_2min_0B_100B_30mm	Kinetex_C18_30mm	165.13	1.11	0.67	0.91	0.03	3.16	3	Yes
4-Methoxybenzyl formate	COC1=CC=C(C=C1)COC=O	COC1=CC=C(C=C1)COC=O	C9H10O3	[M+FA-H]-	211.061	polyala	develop_2min_0B_100B_30mm	Kinetex_C18_30mm	146.99	0.38	0.26	0.73	0.02	2.1	3	No
2-Isopropoxyphenol	CC(C)OC1=CC=CC=C1O	CC(C)OC1=CC=CC=C1O	C9H12O2	[M-H]-	151.076	polyala	develop_2min_0B_100B_30mm	Kinetex_C18_30mm	136.94	0.91	0.67	0.79	0.03	3.2	3	No
C.I. Acid Yellow 34, monosodium salt	CC1=NN(C(=O)C1N=NC2=CC=CC=C2)C3=C(C=CC(=C3)S(=O)(=O)[O-])Cl.[Na+]	CC1=NN(C(=O)C1N=NC2=CC=CC=C2)C3=C(C=CC(=C3)S(=O)(=O)[O-])Cl	C16H12ClN4O4S-	[M+H]+	393.042	polyala	develop_2min_0B_100B_30mm	Kinetex_C18_30mm	191.06	0.14	0.07	0.87	0.01	1.33	3	Yes
C.I. Acid Yellow 34, monosodium salt	CC1=NN(C(=O)C1N=NC2=CC=CC=C2)C3=C(C=CC(=C3)S(=O)(=O)[O-])Cl.[Na+]	CC1=NN(C(=O)C1N=NC2=CC=CC=C2)C3=C(C=CC(=C3)S(=O)(=O)[O-])Cl	C16H12ClN4O4S-	[M+K]+	430.998	polyala	develop_2min_0B_100B_30mm	Kinetex_C18_30mm	198.03	0.65	0.33	0.87	0.01	1.33	3	Yes
C.I. Acid Yellow 34, monosodium salt	CC1=NN(C(=O)C1N=NC2=CC=CC=C2)C3=C(C=CC(=C3)S(=O)(=O)[O-])Cl.[Na+]	CC1=NN(C(=O)C1N=NC2=CC=CC=C2)C3=C(C=CC(=C3)S(=O)(=O)[O-])Cl	C16H12ClN4O4S-	[M+Na]+	415.024	polyala	develop_2min_0B_100B_30mm	Kinetex_C18_30mm	196.18	0.44	0.22	0.87	0.01	1.33	3	Yes
C.I. Acid Yellow 34, monosodium salt	CC1=NN(C(=O)C1N=NC2=CC=CC=C2)C3=C(C=CC(=C3)S(=O)(=O)[O-])Cl.[Na+]	CC1=NN(C(=O)C1N=NC2=CC=CC=C2)C3=C(C=CC(=C3)S(=O)(=O)[O-])Cl	C16H12ClN4O4S-	[M-H]-	391.027	polyala	develop_2min_0B_100B_30mm	Kinetex_C18_30mm	201.92	0.14	0.07	0.95	0.03	3.65	3	Yes
1,1'-Disulfanediyldiazepan-2-one	C1CCC(=O)N(CC1)SSN2CCCCCC2=O	C1CCC(=O)N(CC1)SSN2CCCCCC2=O	C12H20N2O2S2	[M+K]+	327.06	polyala	develop_2min_0B_100B_30mm	Kinetex_C18_30mm	166.3	0.16	0.1	0.81	0	0	3	Yes
Nordihydroguaiaretic acid	CC(CC1=CC(=C(C=C1)O)O)C(C)CC2=CC(=C(C=C2)O)O	CC(CC1=CC(=C(C=C1)O)O)C(C)CC2=CC(=C(C=C2)O)O	C18H22O4	[M-H]-	301.144	polyala	develop_2min_0B_100B_30mm	Kinetex_C18_30mm	168.73	0.27	0.16	0.84	0.03	3.15	3	Yes
Inosine 5'-monophosphate disodium salt hydrate	C1=NC2=C(C(=O)N1)N=CN2C3C(C(C(O3)COP(=O)([O-])[O-])O)O.O.[Na+].[Na+]	C1=NC2=C(C(=O)N1)N=CN2C3C(C(C(O3)COP(=O)([O-])[O-])O)O	C10H11N4O8P-2	[M-H]-	347.04	polyala	develop_2min_0B_100B_30mm	Kinetex_C18_30mm	173.22	0.19	0.11	0.48	0.01	1.21	3	Yes
Dimethyl 3,3'-thiodipropionate	COC(=O)CCSCCC(=O)OC	COC(=O)CCSCCC(=O)OC	C8H14O4S	[M+Na]+	229.05	polyala	develop_2min_0B_100B_30mm	Kinetex_C18_30mm	145.21	0.2	0.14	0.76	0	0	3	Yes
Gibberellic acid	CC12C(C=CC3(C1C(C45C3CCC(C4)(C(=C)C5)O)C(=O)O)OC2=O)O	CC12C(C=CC3(C1C(C45C3CCC(C4)(C(=C)C5)O)C(=O)O)OC2=O)O	C19H22O6	[M+Na]+	369.131	polyala	develop_2min_0B_100B_30mm	Kinetex_C18_30mm	182.31	0.06	0.03	0.73	0	0	3	Yes
Gibberellic acid	CC12C(C=CC3(C1C(C45C3CCC(C4)(C(=C)C5)O)C(=O)O)OC2=O)O	CC12C(C=CC3(C1C(C45C3CCC(C4)(C(=C)C5)O)C(=O)O)OC2=O)O	C19H22O6	[M-H]-	345.134	polyala	develop_2min_0B_100B_30mm	Kinetex_C18_30mm	177.66	0.21	0.12	0.75	0.02	2.31	3	Yes
Bupirimate	CCCCC1=C(N=C(N=C1OS(=O)(=O)N(C)C)NCC)C	CCCCC1=C(N=C(N=C1OS(=O)(=O)N(C)C)NCC)C	C13H24N4O3S	[M+H]+	317.164	polyala	develop_2min_0B_100B_30mm	Kinetex_C18_30mm	173.98	0.16	0.09	0.83	0	0	3	Yes
HC Blue 2	C1=CC(=C(C=C1N(CCO)CCO)[N+](=O)[O-])NCCO	C1=CC(=C(C=C1N(CCO)CCO)[N+](=O)[O-])NCCO	C12H19N3O5	[M+H]+	286.14	polyala	develop_2min_0B_100B_30mm	Kinetex_C18_30mm	167.98	0.16	0.1	0.69	0	0	3	Yes
HC Blue 2	C1=CC(=C(C=C1N(CCO)CCO)[N+](=O)[O-])NCCO	C1=CC(=C(C=C1N(CCO)CCO)[N+](=O)[O-])NCCO	C12H19N3O5	[M+H-H2O]+	268.129	polyala	develop_2min_0B_100B_30mm	Kinetex_C18_30mm	162.42	0.05	0.03	0.69	0	0	3	Yes
4-Chloro-1,3-diaminobenzene	C1=CC(=C(C=C1N)N)Cl	C1=CC(=C(C=C1N)N)Cl	C6H7ClN2	[M+H]+	143.037	polyala	develop_2min_0B_100B_30mm	Kinetex_C18_30mm	122.81	0.1	0.08	0.59	0.07	12.33	3	Yes
HC Blue 2	C1=CC(=C(C=C1N(CCO)CCO)[N+](=O)[O-])NCCO	C1=CC(=C(C=C1N(CCO)CCO)[N+](=O)[O-])NCCO	C12H19N3O5	[M+Na]+	308.122	polyala	develop_2min_0B_100B_30mm	Kinetex_C18_30mm	174.97	0.06	0.03	0.69	0	0	3	Yes
2-(1-Chlorocyclopropyl)-1-(2-chlorophenyl)-3-(1H-1,2,4-triazol-1-yl)-2-propanol	C1CC1(C(CC2=CC=CC=C2Cl)(CN3C=NC=N3)O)Cl	C1CC1(C(CC2=CC=CC=C2Cl)(CN3C=NC=N3)O)Cl	C14H15Cl2N3O	[M+H]+	312.067	polyala	develop_2min_0B_100B_30mm	Kinetex_C18_30mm	163.5	0.17	0.1	0.88	0	0	3	Yes
Biochanin A	COC1=CC=C(C=C1)C2=COC3=CC(=CC(=C3C2=O)O)O	COC1=CC=C(C=C1)C2=COC3=CC(=CC(=C3C2=O)O)O	C16H12O5	[M+H]+	285.076	polyala	develop_2min_0B_100B_30mm	Kinetex_C18_30mm	160.64	0.17	0.11	0.86	0.01	0.67	3	Yes
Biochanin A	COC1=CC=C(C=C1)C2=COC3=CC(=CC(=C3C2=O)O)O	COC1=CC=C(C=C1)C2=COC3=CC(=CC(=C3C2=O)O)O	C16H12O5	[M+Na]+	307.058	polyala	develop_2min_0B_100B_30mm	Kinetex_C18_30mm	170.54	0.06	0.03	0.86	0.01	0.67	3	No
Biochanin A	COC1=CC=C(C=C1)C2=COC3=CC(=CC(=C3C2=O)O)O	COC1=CC=C(C=C1)C2=COC3=CC(=CC(=C3C2=O)O)O	C16H12O5	[M-H]-	283.061	polyala	develop_2min_0B_100B_30mm	Kinetex_C18_30mm	166.28	0.48	0.29	0.88	0.03	3.27	3	Yes
Malachite green	CN(C)C1=CC=C(C=C1)C(=C2C=CC(=[N+](C)C)C=C2)C3=CC=CC=C3.[Cl-]	CN(C)C1=CC=C(C=C1)C(=C2C=CC(=[N+](C)C)C=C2)C3=CC=CC=C3	C23H25N2+	[M]+	329.201	polyala	develop_2min_0B_100B_30mm	Kinetex_C18_30mm	186.92	0.06	0.03	0.79	0	0	3	Yes
4-Hydroxy-2,5-dimethyl-3(2H)furanone	CC1C(=O)C(=C(O1)C)O	CC1C(=O)C(=C(O1)C)O	C6H8O3	[M-H]-	127.04	polyala	develop_2min_0B_100B_30mm	Kinetex_C18_30mm	130.05	0.82	0.63	0.73	0.02	2.37	3	No
Candesartan cilexetil	CCOC1=NC2=CC=CC(=C2N1CC3=CC=C(C=C3)C4=CC=CC=C4C5=NNN=N5)C(=O)OC(C)OC(=O)OC6CCCCC6	CCOC1=NC2=CC=CC(=C2N1CC3=CC=C(C=C3)C4=CC=CC=C4C5=NNN=N5)C(=O)OC(C)OC(=O)OC6CCCCC6	C33H34N6O6	[M+H]+	611.261	polyala	develop_2min_0B_100B_30mm	Kinetex_C18_30mm	241.15	0.07	0.03	0.95	0.1	10.99	3	Yes
Candesartan cilexetil	CCOC1=NC2=CC=CC(=C2N1CC3=CC=C(C=C3)C4=CC=CC=C4C5=NNN=N5)C(=O)OC(C)OC(=O)OC6CCCCC6	CCOC1=NC2=CC=CC(=C2N1CC3=CC=C(C=C3)C4=CC=CC=C4C5=NNN=N5)C(=O)OC(C)OC(=O)OC6CCCCC6	C33H34N6O6	[M+H]+	611.261	polyala	develop_2min_0B_100B_30mm	Kinetex_C18_30mm	224.97	1.06	0.47	0.95	0.1	10.99	3	Yes
C.I. Solvent Yellow 14	C1=CC=C(C=C1)N=NC2=C(C=CC3=CC=CC=C32)O	C1=CC=C(C=C1)N=NC2=C(C=CC3=CC=CC=C32)O	C16H12N2O	[M+H]+	249.102	polyala	develop_2min_0B_100B_30mm	Kinetex_C18_30mm	153.55	0.06	0.04	1.05	0	0	3	Yes
C.I. Solvent Yellow 14	C1=CC=C(C=C1)N=NC2=C(C=CC3=CC=CC=C32)O	C1=CC=C(C=C1)N=NC2=C(C=CC3=CC=CC=C32)O	C16H12N2O	[M+H-H2O]+	231.092	polyala	develop_2min_0B_100B_30mm	Kinetex_C18_30mm	146.31	0.2	0.14	1.05	0	0	3	Yes
N-(1-Ethylpropyl)-3,4-xylidine	CCC(CC)NC1=CC(=C(C=C1)C)C	CCC(CC)NC1=CC(=C(C=C1)C)C	C13H21N	[M+Na]+	214.157	polyala	develop_2min_0B_100B_30mm	Kinetex_C18_30mm	151.97	0.19	0.13	0.74	0	0	3	No
Metepa	CC1CN1P(=O)(N2CC2C)N3CC3C	CC1CN1P(=O)(N2CC2C)N3CC3C	C9H18N3OP	[M+H]+	216.126	polyala	develop_2min_0B_100B_30mm	Kinetex_C18_30mm	144.39	0.4	0.28	0.74	0.01	0.78	3	No
Metepa	CC1CN1P(=O)(N2CC2C)N3CC3C	CC1CN1P(=O)(N2CC2C)N3CC3C	C9H18N3OP	[M+Na]+	238.108	polyala	develop_2min_0B_100B_30mm	Kinetex_C18_30mm	157.88	0.24	0.15	0.73	0	0	3	No
4-Propylaniline	CCCC1=CC=C(C=C1)N	CCCC1=CC=C(C=C1)N	C9H13N	[M+H]+	136.112	polyala	develop_2min_0B_100B_30mm	Kinetex_C18_30mm	139.9	0.24	0.17	0.73	0	0	3	Yes
Sodium warfarin	CC(=O)CC(C1=CC=CC=C1)C2=C(C3=CC=CC=C3OC2=O)[O-].[Na+]	CC(=O)CC(C1=CC=CC=C1)C2=C(C3=CC=CC=C3OC2=O)[O-]	C19H15O4-	[M+H]+	309.112	polyala	develop_2min_0B_100B_30mm	Kinetex_C18_30mm	165.66	0.17	0.1	0.85	0	0	3	Yes
Sodium warfarin	CC(=O)CC(C1=CC=CC=C1)C2=C(C3=CC=CC=C3OC2=O)[O-].[Na+]	CC(=O)CC(C1=CC=CC=C1)C2=C(C3=CC=CC=C3OC2=O)[O-]	C19H15O4-	[M+H-H2O]+	291.102	polyala	develop_2min_0B_100B_30mm	Kinetex_C18_30mm	163.31	0.17	0.1	0.85	0	0	3	No
Sodium warfarin	CC(=O)CC(C1=CC=CC=C1)C2=C(C3=CC=CC=C3OC2=O)[O-].[Na+]	CC(=O)CC(C1=CC=CC=C1)C2=C(C3=CC=CC=C3OC2=O)[O-]	C19H15O4-	[M+K]+	347.068	polyala	develop_2min_0B_100B_30mm	Kinetex_C18_30mm	176.54	0.31	0.18	0.85	0	0	3	No
Sodium warfarin	CC(=O)CC(C1=CC=CC=C1)C2=C(C3=CC=CC=C3OC2=O)[O-].[Na+]	CC(=O)CC(C1=CC=CC=C1)C2=C(C3=CC=CC=C3OC2=O)[O-]	C19H15O4-	[M+Na]+	331.094	polyala	develop_2min_0B_100B_30mm	Kinetex_C18_30mm	174.56	0.32	0.18	0.85	0	0	3	Yes
Sodium warfarin	CC(=O)CC(C1=CC=CC=C1)C2=C(C3=CC=CC=C3OC2=O)[O-].[Na+]	CC(=O)CC(C1=CC=CC=C1)C2=C(C3=CC=CC=C3OC2=O)[O-]	C19H15O4-	[M-H]-	307.098	polyala	develop_2min_0B_100B_30mm	Kinetex_C18_30mm	172.72	0.31	0.18	0.88	0.03	3.27	3	Yes
N-Dodecanoyl-N-methylglycine	CCCCCCCCCCCC(=O)N(C)CC(=O)O	CCCCCCCCCCCC(=O)N(C)CC(=O)O	C15H29NO3	[M+H]+	272.222	polyala	develop_2min_0B_100B_30mm	Kinetex_C18_30mm	178.55	0.15	0.08	0.97	0	0	3	Yes
N-Dodecanoyl-N-methylglycine	CCCCCCCCCCCC(=O)N(C)CC(=O)O	CCCCCCCCCCCC(=O)N(C)CC(=O)O	C15H29NO3	[M+Na]+	294.204	polyala	develop_2min_0B_100B_30mm	Kinetex_C18_30mm	178.88	0.15	0.08	0.97	0	0	3	Yes
N-Dodecanoyl-N-methylglycine	CCCCCCCCCCCC(=O)N(C)CC(=O)O	CCCCCCCCCCCC(=O)N(C)CC(=O)O	C15H29NO3	[M-H]-	270.207	polyala	develop_2min_0B_100B_30mm	Kinetex_C18_30mm	174.47	0.12	0.07	0.99	0.02	1.75	3	Yes
2-Mercaptobenzimidazole	C1=CC=C2C(=C1)NC(=S)N2	C1=CC=C2C(=C1)NC(=S)N2	C7H6N2S	[M+H]+	151.032	polyala	develop_2min_0B_100B_30mm	Kinetex_C18_30mm	126.12	0.34	0.27	0.73	0	0	3	Yes
2-Mercaptobenzimidazole	C1=CC=C2C(=C1)NC(=S)N2	C1=CC=C2C(=C1)NC(=S)N2	C7H6N2S	[M-H]-	149.018	polyala	develop_2min_0B_100B_30mm	Kinetex_C18_30mm	130.61	0.89	0.68	0.75	0.02	2.31	3	Yes
N-(2-Methylphenyl)-3-oxobutanamide	CC1=CC=CC=C1NC(=O)CC(=O)C	CC1=CC=CC=C1NC(=O)CC(=O)C	C11H13NO2	[M-H]-	190.087	polyala	develop_2min_0B_100B_30mm	Kinetex_C18_30mm	144.29	0.54	0.37	0.77	0.02	3.01	3	Yes
N-(2-Methylphenyl)-3-oxobutanamide	CC1=CC=CC=C1NC(=O)CC(=O)C	CC1=CC=CC=C1NC(=O)CC(=O)C	C11H13NO2	[M-H]-	190.087	polyala	develop_2min_0B_100B_30mm	Kinetex_C18_30mm	144.29	0.54	0.37	0.84	0.02	2.76	3	Yes
N-(2-Methylphenyl)-3-oxobutanamide	CC1=CC=CC=C1NC(=O)CC(=O)C	CC1=CC=CC=C1NC(=O)CC(=O)C	C11H13NO2	[M-H]-	190.087	polyala	develop_2min_0B_100B_30mm	Kinetex_C18_30mm	144.29	0.54	0.37	1.02	0.03	3.16	3	Yes
2-Isopropyl-6-methyl-4-pyrimidone	CC1=CC(=O)NC(=N1)C(C)C	CC1=CC(=O)NC(=N1)C(C)C	C8H12N2O	[M-H]-	151.088	polyala	develop_2min_0B_100B_30mm	Kinetex_C18_30mm	139.68	0.19	0.14	0.74	0.02	2.05	3	Yes
2-Isopropyl-6-methyl-4-pyrimidone	CC1=CC(=O)NC(=N1)C(C)C	CC1=CC(=O)NC(=N1)C(C)C	C8H12N2O	[M+H]+	153.102	polyala	develop_2min_0B_100B_30mm	Kinetex_C18_30mm	133.52	0.31	0.23	0.71	0	0	3	Yes
2-Methoxyaniline hydrochloride	COC1=CC=CC=C1N.Cl	COC1=CC=CC=C1N	C7H9NO	[M+H]+	124.076	polyala	develop_2min_0B_100B_30mm	Kinetex_C18_30mm	127.49	0.09	0.07	0.67	0.01	0.87	3	No
Felbamate	C1=CC=C(C=C1)C(COC(=O)N)COC(=O)N	C1=CC=C(C=C1)C(COC(=O)N)COC(=O)N	C11H14N2O4	[M+Na]+	261.085	polyala	develop_2min_0B_100B_30mm	Kinetex_C18_30mm	156.38	0.24	0.15	0.73	0	0	3	Yes
Ciprofloxacin	C1CC1N2C=C(C(=O)C3=CC(=C(C=C32)N4CCNCC4)F)C(=O)O	C1CC1N2C=C(C(=O)C3=CC(=C(C=C32)N4CCNCC4)F)C(=O)O	C17H18FN3O3	[M+H]+	332.14	polyala	develop_2min_0B_100B_30mm	Kinetex_C18_30mm	172.2	0.06	0.03	0.71	0	0	3	Yes
Ciprofloxacin	C1CC1N2C=C(C(=O)C3=CC(=C(C=C32)N4CCNCC4)F)C(=O)O	C1CC1N2C=C(C(=O)C3=CC(=C(C=C32)N4CCNCC4)F)C(=O)O	C17H18FN3O3	[M+H]+	332.14	polyala	develop_2min_0B_100B_30mm	Kinetex_C18_30mm	183.78	1.18	0.64	0.71	0	0	3	Yes
Ciprofloxacin	C1CC1N2C=C(C(=O)C3=CC(=C(C=C32)N4CCNCC4)F)C(=O)O	C1CC1N2C=C(C(=O)C3=CC(=C(C=C32)N4CCNCC4)F)C(=O)O	C17H18FN3O3	[M+H-H2O]+	314.13	polyala	develop_2min_0B_100B_30mm	Kinetex_C18_30mm	170.37	0.06	0.03	0.71	0	0	3	Yes
2,4-D-Butotyl	CCCCOCCOC(=O)COC1=C(C=C(C=C1)Cl)Cl	CCCCOCCOC(=O)COC1=C(C=C(C=C1)Cl)Cl	C14H18Cl2O4	[M+Na]+	343.047	polyala	develop_2min_0B_100B_30mm	Kinetex_C18_30mm	174.31	0.32	0.18	0.93	0	0	3	Yes
Decanedioic acid	C(CCCCC(=O)O)CCCC(=O)O	C(CCCCC(=O)O)CCCC(=O)O	C10H18O4	[M+Na]+	225.11	polyala	develop_2min_0B_100B_30mm	Kinetex_C18_30mm	150.13	0.16	0.11	0.78	0.01	0.74	3	Yes
Decanedioic acid	C(CCCCC(=O)O)CCCC(=O)O	C(CCCCC(=O)O)CCCC(=O)O	C10H18O4	[M-H]-	201.113	polyala	develop_2min_0B_100B_30mm	Kinetex_C18_30mm	146.36	0.62	0.43	0.81	0.03	3.55	3	Yes
Terbutryn	CCNC1=NC(=NC(=N1)SC)NC(C)(C)C	CCNC1=NC(=NC(=N1)SC)NC(C)(C)C	C10H19N5S	[M+H]+	242.143	polyala	develop_2min_0B_100B_30mm	Kinetex_C18_30mm	160.16	0.18	0.11	0.81	0	0	3	Yes
PharmaGSID_48510	C1=CC(=CC(=C1)N(CC2=CN=CC=C2)C3=CC(=C(C=C3)OC(F)F)OC(F)F)C(=O)O	C1=CC(=CC(=C1)N(CC2=CN=CC=C2)C3=CC(=C(C=C3)OC(F)F)OC(F)F)C(=O)O	C21H16F4N2O4	[M+H-H2O]+	419.101	polyala	develop_2min_0B_100B_30mm	Kinetex_C18_30mm	190.74	0.2	0.1	0.79	0	0	3	Yes
PharmaGSID_48510	C1=CC(=CC(=C1)N(CC2=CN=CC=C2)C3=CC(=C(C=C3)OC(F)F)OC(F)F)C(=O)O	C1=CC(=CC(=C1)N(CC2=CN=CC=C2)C3=CC(=C(C=C3)OC(F)F)OC(F)F)C(=O)O	C21H16F4N2O4	[M-H]-	435.097	polyala	develop_2min_0B_100B_30mm	Kinetex_C18_30mm	203.94	0.12	0.06	0.82	0.02	2.83	3	Yes
N,N-Dimethyldodecan-1-amine	CCCCCCCCCCCCN(C)C	CCCCCCCCCCCCN(C)C	C14H31N	[M+H]+	214.253	polyala	develop_2min_0B_100B_30mm	Kinetex_C18_30mm	169.53	0.16	0.1	0.83	0	0	3	Yes
Kinetin	C1=COC(=C1)CNC2=NC=NC3=C2NC=N3	C1=COC(=C1)CNC2=NC=NC3=C2NC=N3	C10H9N5O	[M+H]+	216.088	polyala	develop_2min_0B_100B_30mm	Kinetex_C18_30mm	144.79	0.06	0.04	0.73	0	0	3	Yes
Kinetin	C1=COC(=C1)CNC2=NC=NC3=C2NC=N3	C1=COC(=C1)CNC2=NC=NC3=C2NC=N3	C10H9N5O	[M+H-H2O]+	198.077	polyala	develop_2min_0B_100B_30mm	Kinetex_C18_30mm	136.94	0.18	0.13	0.73	0	0	3	Yes
Kinetin	C1=COC(=C1)CNC2=NC=NC3=C2NC=N3	C1=COC(=C1)CNC2=NC=NC3=C2NC=N3	C10H9N5O	[M-H]-	214.073	polyala	develop_2min_0B_100B_30mm	Kinetex_C18_30mm	149.79	0.57	0.38	0.75	0.02	2.31	3	Yes
Metronidazole	CC1=NC=C(N1CCO)[N+](=O)[O-]	CC1=NC=C(N1CCO)[N+](=O)[O-]	C6H9N3O3	[M+H]+	172.072	polyala	develop_2min_0B_100B_30mm	Kinetex_C18_30mm	130.31	0.08	0.06	0.69	0	0	3	No
Hydralazine hydrochloride	C1=CC=C2C(=C1)C=NN=C2NN.Cl	C1=CC=C2C(=C1)C=NN=C2NN	C8H8N4	[M+H]+	161.082	polyala	develop_2min_0B_100B_30mm	Kinetex_C18_30mm	127.27	0.33	0.26	0.67	0	0	3	Yes
4,4'-Methylenebis(N,N-dimethylaniline)	CN(C)C1=CC=C(C=C1)CC2=CC=C(C=C2)N(C)C	CN(C)C1=CC=C(C=C1)CC2=CC=C(C=C2)N(C)C	C17H22N2	[M+H]+	255.186	polyala	develop_2min_0B_100B_30mm	Kinetex_C18_30mm	171.35	0.16	0.09	0.71	0	0	3	Yes
Benzo(f)quinoline	C1=CC=C2C(=C1)C=CC3=C2C=CC=N3	C1=CC=C2C(=C1)C=CC3=C2C=CC=N3	C13H9N	[M+H]+	180.081	polyala	develop_2min_0B_100B_30mm	Kinetex_C18_30mm	134.75	0.24	0.18	0.76	0	0	3	Yes
Ethyl 2-methoxybenzoate	CCOC(=O)C1=CC=CC=C1OC	CCOC(=O)C1=CC=CC=C1OC	C10H12O3	[M+H]+	181.086	polyala	develop_2min_0B_100B_30mm	Kinetex_C18_30mm	134.13	0.46	0.34	0.74	0	0	3	Yes
Ciprofibrate	CC(C)(C(=O)O)OC1=CC=C(C=C1)C2CC2(Cl)Cl	CC(C)(C(=O)O)OC1=CC=C(C=C1)C2CC2(Cl)Cl	C13H14Cl2O3	[M-H]-	287.025	polyala	develop_2min_0B_100B_30mm	Kinetex_C18_30mm	172.08	0.38	0.22	0.89	0.03	2.97	3	Yes
2,3,4,6-Tetrachlorophenol	C1=C(C(=C(C(=C1Cl)Cl)Cl)O)Cl	C1=C(C(=C(C(=C1Cl)Cl)Cl)O)Cl	C6H2Cl4O	[M-H]-	230.876	polyala	develop_2min_0B_100B_30mm	Kinetex_C18_30mm	135.1	0.63	0.47	0.94	0.02	2.47	3	Yes
2,3,4,6-Tetrachlorophenol	C1=C(C(=C(C(=C1Cl)Cl)Cl)O)Cl	C1=C(C(=C(C(=C1Cl)Cl)Cl)O)Cl	C6H2Cl4O	[M-H]-	230.876	polyala	develop_2min_0B_100B_30mm	Kinetex_C18_30mm	135.6	1.44	1.06	1.08	0.03	2.45	3	Yes
4-Dimethylaminobenzaldehyde	CN(C)C1=CC=C(C=C1)C=O	CN(C)C1=CC=C(C=C1)C=O	C9H11NO	[M+H]+	150.091	polyala	develop_2min_0B_100B_30mm	Kinetex_C18_30mm	128.88	0.33	0.25	0.78	0	0	3	Yes
Indole-3-acetic acid	C1=CC=C2C(=C1)C(=CN2)CC(=O)O	C1=CC=C2C(=C1)C(=CN2)CC(=O)O	C10H9NO2	[M-H]-	174.056	polyala	develop_2min_0B_100B_30mm	Kinetex_C18_30mm	160.28	0.37	0.23	0.77	0.03	3.73	3	Yes
Indole-3-acetic acid	C1=CC=C2C(=C1)C(=CN2)CC(=O)O	C1=CC=C2C(=C1)C(=CN2)CC(=O)O	C10H9NO2	[M-H]-	174.056	polyala	develop_2min_0B_100B_30mm	Kinetex_C18_30mm	145.16	0.54	0.37	0.77	0.03	3.73	3	Yes
Indole-3-acetic acid	C1=CC=C2C(=C1)C(=CN2)CC(=O)O	C1=CC=C2C(=C1)C(=CN2)CC(=O)O	C10H9NO2	[M-H]-	174.056	polyala	develop_2min_0B_100B_30mm	Kinetex_C18_30mm	137.53	0.64	0.47	0.77	0.03	3.73	3	Yes
Tetradecylpyridinium bromide	CCCCCCCCCCCCCC[N+]1=CC=CC=C1.[Br-]	CCCCCCCCCCCCCC[N+]1=CC=CC=C1	C19H34N+	[M]+	276.269	polyala	develop_2min_0B_100B_30mm	Kinetex_C18_30mm	186.79	0.06	0.03	0.88	0	0	3	Yes
4-Chlorophenol	C1=CC(=CC=C1O)Cl	C1=CC(=CC=C1O)Cl	C6H5ClO	[M-H]-	126.996	polyala	develop_2min_0B_100B_30mm	Kinetex_C18_30mm	126.36	1	0.79	0.82	0.02	2.83	3	No
CP-607366	CNCC1=C(C=CC(=C1)F)OC2=CC(=C(C=C2)Cl)Cl	CNCC1=C(C=CC(=C1)F)OC2=CC(=C(C=C2)Cl)Cl	C14H12Cl2FNO	[M+H]+	300.035	polyala	develop_2min_0B_100B_30mm	Kinetex_C18_30mm	168.45	0.06	0.03	0.76	0.03	3.82	3	Yes
2,4-Dihydroxybenzophenone	C1=CC=C(C=C1)C(=O)C2=C(C=C(C=C2)O)O	C1=CC=C(C=C1)C(=O)C2=C(C=C(C=C2)O)O	C13H10O3	[M+H]+	215.07	polyala	develop_2min_0B_100B_30mm	Kinetex_C18_30mm	144.17	0.21	0.15	0.83	0	0	3	Yes
2,4-Dihydroxybenzophenone	C1=CC=C(C=C1)C(=O)C2=C(C=C(C=C2)O)O	C1=CC=C(C=C1)C(=O)C2=C(C=C(C=C2)O)O	C13H10O3	[M-H]-	213.056	polyala	develop_2min_0B_100B_30mm	Kinetex_C18_30mm	149.25	0.46	0.31	0.85	0.02	2.04	3	Yes
4-Chloro-2-methylaniline	CC1=C(C=CC(=C1)Cl)N	CC1=C(C=CC(=C1)Cl)N	C7H8ClN	[M+H]+	142.042	polyala	develop_2min_0B_100B_30mm	Kinetex_C18_30mm	132.74	0.08	0.06	0.74	0	0	3	Yes
Tridemorph	CCCCCCCCCCCCCN1CC(OC(C1)C)C	CCCCCCCCCCCCCN1CC(OC(C1)C)C	C19H39NO	[M+H]+	298.31	polyala	develop_2min_0B_100B_30mm	Kinetex_C18_30mm	185.16	0.06	0.03	0.83	0	0	3	Yes
Fenarimol	C1=CC=C(C(=C1)C(C2=CC=C(C=C2)Cl)(C3=CN=CN=C3)O)Cl	C1=CC=C(C(=C1)C(C2=CC=C(C=C2)Cl)(C3=CN=CN=C3)O)Cl	C17H12Cl2N2O	[M+H]+	331.04	polyala	develop_2min_0B_100B_30mm	Kinetex_C18_30mm	172.89	0.06	0.03	0.88	0	0	3	Yes
Fenarimol	C1=CC=C(C(=C1)C(C2=CC=C(C=C2)Cl)(C3=CN=CN=C3)O)Cl	C1=CC=C(C(=C1)C(C2=CC=C(C=C2)Cl)(C3=CN=CN=C3)O)Cl	C17H12Cl2N2O	[M+H-H2O]+	313.029	polyala	develop_2min_0B_100B_30mm	Kinetex_C18_30mm	166.15	0.06	0.03	0.87	0.01	1.33	3	Yes
3'-Methyl-4-dimethylaminoazobenzene	CC1=C(C=CC(=C1)N=NC2=CC=CC=C2)N(C)C	CC1=C(C=CC(=C1)N=NC2=CC=CC=C2)N(C)C	C15H17N3	[M+H]+	240.149	polyala	develop_2min_0B_100B_30mm	Kinetex_C18_30mm	159.99	0.23	0.15	1	0	0	3	Yes
N-Butylaniline	CCCCNC1=CC=CC=C1	CCCCNC1=CC=CC=C1	C10H15N	[M+H]+	150.128	polyala	develop_2min_0B_100B_30mm	Kinetex_C18_30mm	136.04	0.07	0.05	0.73	0	0	3	Yes
Dihydro-1,1,2,3,3-pentamethyl-4(5H)-indanone	CC1C(C2=C(C1(C)C)C(=O)CCC2)(C)C	CC1C(C2=C(C1(C)C)C(=O)CCC2)(C)C	C14H22O	[M+H]+	207.174	polyala	develop_2min_0B_100B_30mm	Kinetex_C18_30mm	148.69	0.06	0.04	0.97	0	0	3	Yes
Methyl 2-octynoate	CCCCCC#CC(=O)OC	CCCCCC#CC(=O)OC	C9H14O2	[M+FA-H]-	199.098	polyala	develop_2min_0B_100B_30mm	Kinetex_C18_30mm	147.66	0.49	0.33	0.77	0.02	3.01	3	No
2-Hydrazino-4-(4-nitrophenyl)thiazole	C1=CC(=CC=C1C2=CSC(=N2)NN)[N+](=O)[O-]	C1=CC(=CC=C1C2=CSC(=N2)NN)[N+](=O)[O-]	C9H8N4O2S	[M+H]+	237.044	polyala	develop_2min_0B_100B_30mm	Kinetex_C18_30mm	150.7	0.19	0.13	0.81	0	0	3	Yes
2-Hydrazino-4-(4-nitrophenyl)thiazole	C1=CC(=CC=C1C2=CSC(=N2)NN)[N+](=O)[O-]	C1=CC(=CC=C1C2=CSC(=N2)NN)[N+](=O)[O-]	C9H8N4O2S	[M-H]-	235.03	polyala	develop_2min_0B_100B_30mm	Kinetex_C18_30mm	148.47	0.68	0.46	0.84	0.03	3.15	3	No
Citronellyl isobutyrate	CC(C)C(=O)OCCC(C)CCC=C(C)C	CC(C)C(=O)OCCC(C)CCC=C(C)C	C14H26O2	[M+FA-H]-	271.192	polyala	develop_2min_0B_100B_30mm	Kinetex_C18_30mm	169.25	0.46	0.27	0.96	0.02	2.41	3	No
2-Ethyl-6-methylaniline	CCC1=CC=CC(=C1N)C	CCC1=CC=CC(=C1N)C	C9H13N	[M+H]+	136.112	polyala	develop_2min_0B_100B_30mm	Kinetex_C18_30mm	133.67	0.08	0.06	0.74	0	0	3	Yes
2-Ethylaniline	CCC1=CC=CC=C1N	CCC1=CC=CC=C1N	C8H11N	[M+H]+	122.096	polyala	develop_2min_0B_100B_30mm	Kinetex_C18_30mm	131.41	0.08	0.06	0.69	0	0	3	Yes
4-tert-Butylcatechol	CC(C)(C)C1=CC(=C(C=C1)O)O	CC(C)(C)C1=CC(=C(C=C1)O)O	C10H14O2	[M-H]-	165.092	polyala	develop_2min_0B_100B_30mm	Kinetex_C18_30mm	143.04	0.7	0.49	0.83	0.03	4.17	3	Yes
CP-532623	CCC1CC(C2=C(N1C(=O)OC(C)C)C=CC(=C2)C(F)(F)F)N(CC3=CC(=CC(=C3)C(F)(F)F)C(F)(F)F)C(=O)C	CCC1CC(C2=C(N1C(=O)OC(C)C)C=CC(=C2)C(F)(F)F)N(CC3=CC(=CC(=C3)C(F)(F)F)C(F)(F)F)C(=O)C	C27H27F9N2O3	[M-H]-	597.181	polyala	develop_2min_0B_100B_30mm	Kinetex_C18_30mm	232.63	0.09	0.04	1.02	0.03	3.16	3	Yes
CP-532623	CCC1CC(C2=C(N1C(=O)OC(C)C)C=CC(=C2)C(F)(F)F)N(CC3=CC(=CC(=C3)C(F)(F)F)C(F)(F)F)C(=O)C	CCC1CC(C2=C(N1C(=O)OC(C)C)C=CC(=C2)C(F)(F)F)N(CC3=CC(=CC(=C3)C(F)(F)F)C(F)(F)F)C(=O)C	C27H27F9N2O3	[M-H]-	597.181	polyala	develop_2min_0B_100B_30mm	Kinetex_C18_30mm	221.24	0.83	0.37	1.02	0.03	3.16	3	Yes
2,5,8,11,14-Pentaoxapentadecane	COCCOCCOCCOCCOC	COCCOCCOCCOCCOC	C10H22O5	[M+K]+	261.11	polyala	develop_2min_0B_100B_30mm	Kinetex_C18_30mm	152.06	0.06	0.04	0.73	0	0	3	No
2,5,8,11,14-Pentaoxapentadecane	COCCOCCOCCOCCOC	COCCOCCOCCOCCOC	C10H22O5	[M+Na]+	245.136	polyala	develop_2min_0B_100B_30mm	Kinetex_C18_30mm	148.4	0.06	0.04	0.71	0	0	3	Yes
CP-728663	CC[C@H]1CC[C@@H]([C@@H](N1)C2=CC=CC=C2)NCC3=CC4=C(C=C3OC)[C@H]5C[C@H]5C(=O)N4C	CC[C@H]1CC[C@@H]([C@@H](N1)C2=CC=CC=C2)NCC3=CC4=C(C=C3OC)[C@H]5C[C@H]5C(=O)N4C	C26H33N3O2	[M+H]+	420.265	polyala	develop_2min_0B_100B_30mm	Kinetex_C18_30mm	204.31	0.06	0.03	0.71	0	0	3	Yes
N,N'-Dicyclohexylthiourea	C1CCC(CC1)N(C2CCCCC2)C(=S)N	C1CCC(CC1)N(C2CCCCC2)C(=S)N	C13H24N2S	[M+H]+	241.173	polyala	develop_2min_0B_100B_30mm	Kinetex_C18_30mm	162.6	0.05	0.03	0.86	0	0	3	Yes
N,N'-Dicyclohexylthiourea	C1CCC(CC1)NC(=S)NC2CCCCC2	C1CCC(CC1)NC(=S)NC2CCCCC2	C13H24N2S	[M-H]-	239.159	polyala	develop_2min_0B_100B_30mm	Kinetex_C18_30mm	167.99	0.37	0.22	0.89	0.03	3.23	3	Yes
Trisodium 2,4,6-trithioxo-1,3,5-triazinane-1,3,5-triide	C1(=NC(=NC(=N1)[S-])[S-])[S-].[Na+].[Na+].[Na+]	C1(=NC(=NC(=N1)[S-])[S-])[S-]	C3N3S3-3	[M-H]-	175.942	polyala	develop_2min_0B_100B_30mm	Kinetex_C18_30mm	130.68	0.73	0.56	0.72	0.01	1.6	3	No
Tolnaftate	CC1=CC(=CC=C1)N(C)C(=S)OC2=CC3=CC=CC=C3C=C2	CC1=CC(=CC=C1)N(C)C(=S)OC2=CC3=CC=CC=C3C=C2	C19H17NOS	[M+H]+	308.11	polyala	develop_2min_0B_100B_30mm	Kinetex_C18_30mm	172.97	0.21	0.12	0.97	0	0	3	Yes
Tolnaftate	CC1=CC(=CC=C1)N(C)C(=S)OC2=CC3=CC=CC=C3C=C2	CC1=CC(=CC=C1)N(C)C(=S)OC2=CC3=CC=CC=C3C=C2	C19H17NOS	[M+Na]+	330.092	polyala	develop_2min_0B_100B_30mm	Kinetex_C18_30mm	182.43	0.06	0.03	0.97	0	0	3	Yes
3-Phenoxybenzenemethanol	C1=CC=C(C=C1)OC2=CC=CC(=C2)CO	C1=CC=C(C=C1)OC2=CC=CC(=C2)CO	C13H12O2	[M+H-H2O]+	183.081	polyala	develop_2min_0B_100B_30mm	Kinetex_C18_30mm	136.28	0.31	0.23	0.83	0	0	3	Yes
Fenuron	CN(C)C(=O)NC1=CC=CC=C1	CN(C)C(=O)NC1=CC=CC=C1	C9H12N2O	[M+H]+	165.102	polyala	develop_2min_0B_100B_30mm	Kinetex_C18_30mm	133.74	0.07	0.05	0.73	0	0	3	Yes
Betamethasone 21-phosphate disodium	C[C@H]1C[C@H]2[C@@H]3CCC4=CC(=O)C=C[C@@]4([C@]3([C@H](C[C@@]2([C@]1(C(=O)COP(=O)([O-])[O-])O)C)O)F)C.[Na+].[Na+]	C[C@H]1C[C@H]2[C@@H]3CCC4=CC(=O)C=C[C@@]4([C@]3([C@H](C[C@@]2([C@]1(C(=O)COP(=O)([O-])[O-])O)C)O)F)C	C22H28FO8P-2	[M+H]+	473.173	polyala	develop_2min_0B_100B_30mm	Kinetex_C18_30mm	197.05	0.58	0.3	0.82	0.01	1.4	3	Yes
Betamethasone 21-phosphate disodium	C[C@H]1C[C@H]2[C@@H]3CCC4=CC(=O)C=C[C@@]4([C@]3([C@H](C[C@@]2([C@]1(C(=O)COP(=O)([O-])[O-])O)C)O)F)C.[Na+].[Na+]	C[C@H]1C[C@H]2[C@@H]3CCC4=CC(=O)C=C[C@@]4([C@]3([C@H](C[C@@]2([C@]1(C(=O)COP(=O)([O-])[O-])O)C)O)F)C	C22H28FO8P-2	[M+K]+	511.129	polyala	develop_2min_0B_100B_30mm	Kinetex_C18_30mm	212.63	0.14	0.06	0.83	0	0	3	Yes
Betamethasone 21-phosphate disodium	C[C@H]1C[C@H]2[C@@H]3CCC4=CC(=O)C=C[C@@]4([C@]3([C@H](C[C@@]2([C@]1(C(=O)COP(=O)([O-])[O-])O)C)O)F)C.[Na+].[Na+]	C[C@H]1C[C@H]2[C@@H]3CCC4=CC(=O)C=C[C@@]4([C@]3([C@H](C[C@@]2([C@]1(C(=O)COP(=O)([O-])[O-])O)C)O)F)C	C22H28FO8P-2	[M+Na]+	495.155	polyala	develop_2min_0B_100B_30mm	Kinetex_C18_30mm	206.53	0.06	0.03	0.82	0.01	1.4	3	Yes
Betamethasone 21-phosphate disodium	CC1CC2C3CCC4=CC(=O)C=CC4(C3(C(CC2(C1(C(=O)COP(=O)([O-])[O-])O)C)O)F)C.[Na+].[Na+]	CC1CC2C3CCC4=CC(=O)C=CC4(C3(C(CC2(C1(C(=O)COP(=O)([O-])[O-])O)C)O)F)C	C22H28FO8P-2	[M-H]-	471.159	polyala	develop_2min_0B_100B_30mm	Kinetex_C18_30mm	201.13	0.11	0.06	0.91	0.03	3.16	3	Yes
Methiuron	CC1=CC(=CC=C1)NC(=S)N(C)C	CC1=CC(=CC=C1)NC(=S)N(C)C	C10H14N2S	[M+H]+	195.095	polyala	develop_2min_0B_100B_30mm	Kinetex_C18_30mm	143.06	0.21	0.15	0.76	0	0	3	Yes
Guaifenesin	COC1=CC=CC=C1OCC(CO)O	COC1=CC=CC=C1OCC(CO)O	C10H14O4	[M+Na]+	221.078	polyala	develop_2min_0B_100B_30mm	Kinetex_C18_30mm	145.25	0.26	0.18	0.73	0	0	3	Yes
Methiuron	CC1=CC(=CC=C1)NC(=S)N(C)C	CC1=CC(=CC=C1)NC(=S)N(C)C	C10H14N2S	[M-H]-	193.081	polyala	develop_2min_0B_100B_30mm	Kinetex_C18_30mm	149.09	0.42	0.28	0.78	0.02	2.22	3	Yes
3-Methylbenzoic acid	CC1=CC(=CC=C1)C(=O)O	CC1=CC(=CC=C1)C(=O)O	C8H8O2	[M-H]-	135.045	polyala	develop_2min_0B_100B_30mm	Kinetex_C18_30mm	133.66	0.89	0.66	0.82	0.02	2.83	3	Yes
C.I. Solvent Yellow 56	CCN(CC)C1=CC=C(C=C1)N=NC2=CC=CC=C2	CCN(CC)C1=CC=C(C=C1)N=NC2=CC=CC=C2	C16H19N3	[M+H]+	254.165	polyala	develop_2min_0B_100B_30mm	Kinetex_C18_30mm	164.64	0.06	0.03	1.02	0	0	3	Yes
(3aR)-(+)-Sclareolide	C[C@]12CCCC([C@@H]1CC[C@@]3([C@@H]2CC(=O)O3)C)(C)C	C[C@]12CCCC([C@@H]1CC[C@@]3([C@@H]2CC(=O)O3)C)(C)C	C16H26O2	[M+H]+	251.201	polyala	develop_2min_0B_100B_30mm	Kinetex_C18_30mm	162.37	0.26	0.16	0.98	0	0	3	Yes
(3aR)-(+)-Sclareolide	C[C@]12CCCC([C@@H]1CC[C@@]3([C@@H]2CC(=O)O3)C)(C)C	C[C@]12CCCC([C@@H]1CC[C@@]3([C@@H]2CC(=O)O3)C)(C)C	C16H26O2	[M+H-H2O]+	233.19	polyala	develop_2min_0B_100B_30mm	Kinetex_C18_30mm	154.48	0.06	0.04	0.97	0	0	3	Yes
(3aR)-(+)-Sclareolide	C[C@]12CCCC([C@@H]1CC[C@@]3([C@@H]2CC(=O)O3)C)(C)C	C[C@]12CCCC([C@@H]1CC[C@@]3([C@@H]2CC(=O)O3)C)(C)C	C16H26O2	[M+Na]+	273.183	polyala	develop_2min_0B_100B_30mm	Kinetex_C18_30mm	178.16	0.06	0.03	0.97	0.01	0.59	3	Yes
Atorvastatin calcium	CC(C)C1=C(C(=C(N1CC[C@H](C[C@H](CC(=O)[O-])O)O)C2=CC=C(C=C2)F)C3=CC=CC=C3)C(=O)NC4=CC=CC=C4.CC(C)C1=C(C(=C(N1CC[C@H](C[C@H](CC(=O)[O-])O)O)C2=CC=C(C=C2)F)C3=CC=CC=C3)C(=O)NC4=CC=CC=C4.[Ca+2]	CC(C)C1=C(C(=C(N1CC[C@H](C[C@H](CC(=O)[O-])O)O)C2=CC=C(C=C2)F)C3=CC=CC=C3)C(=O)NC4=CC=CC=C4	C33H34FN2O5-	[M+H-H2O]+	541.25	polyala	develop_2min_0B_100B_30mm	Kinetex_C18_30mm	213.54	0.06	0.03	0.86	0.01	0.67	3	Yes
Atorvastatin calcium	CC(C)C1=C(C(=C(N1CC[C@H](C[C@H](CC(=O)[O-])O)O)C2=CC=C(C=C2)F)C3=CC=CC=C3)C(=O)NC4=CC=CC=C4.CC(C)C1=C(C(=C(N1CC[C@H](C[C@H](CC(=O)[O-])O)O)C2=CC=C(C=C2)F)C3=CC=CC=C3)C(=O)NC4=CC=CC=C4.[Ca+2]	CC(C)C1=C(C(=C(N1CC[C@H](C[C@H](CC(=O)[O-])O)O)C2=CC=C(C=C2)F)C3=CC=CC=C3)C(=O)NC4=CC=CC=C4	C33H34FN2O5-	[M+H-H2O]+	541.25	polyala	develop_2min_0B_100B_30mm	Kinetex_C18_30mm	222.68	0.06	0.03	0.86	0.01	0.67	3	Yes
Atorvastatin calcium	CC(C)C1=C(C(=C(N1CC[C@H](C[C@H](CC(=O)[O-])O)O)C2=CC=C(C=C2)F)C3=CC=CC=C3)C(=O)NC4=CC=CC=C4.CC(C)C1=C(C(=C(N1CC[C@H](C[C@H](CC(=O)[O-])O)O)C2=CC=C(C=C2)F)C3=CC=CC=C3)C(=O)NC4=CC=CC=C4.[Ca+2]	CC(C)C1=C(C(=C(N1CC[C@H](C[C@H](CC(=O)[O-])O)O)C2=CC=C(C=C2)F)C3=CC=CC=C3)C(=O)NC4=CC=CC=C4	C33H34FN2O5-	[M+Na]+	581.242	polyala	develop_2min_0B_100B_30mm	Kinetex_C18_30mm	227.61	0.06	0.03	0.85	0	0	3	Yes
Atorvastatin calcium	CC(C)C1=C(C(=C(N1CCC(CC(CC(=O)[O-])O)O)C2=CC=C(C=C2)F)C3=CC=CC=C3)C(=O)NC4=CC=CC=C4.CC(C)C1=C(C(=C(N1CCC(CC(CC(=O)[O-])O)O)C2=CC=C(C=C2)F)C3=CC=CC=C3)C(=O)NC4=CC=CC=C4.[Ca+2]	CC(C)C1=C(C(=C(N1CCC(CC(CC(=O)[O-])O)O)C2=CC=C(C=C2)F)C3=CC=CC=C3)C(=O)NC4=CC=CC=C4	C33H34FN2O5-	[M-H]-	557.246	polyala	develop_2min_0B_100B_30mm	Kinetex_C18_30mm	229.98	0.49	0.21	0.88	0.03	3.27	3	Yes
CJ-013610	CC1=NC=CN1C2=CC=C(C=C2)SC3=CC=CC(=C3)C4(CCOCC4)C(=O)N.CS(=O)(=O)O	CC1=NC=CN1C2=CC=C(C=C2)SC3=CC=CC(=C3)C4(CCOCC4)C(=O)N	C22H23N3O2S	[M+H]+	394.158	polyala	develop_2min_0B_100B_30mm	Kinetex_C18_30mm	194.61	0.06	0.03	0.73	0.01	0.79	3	Yes
CJ-013610	CC1=NC=CN1C2=CC=C(C=C2)SC3=CC=CC(=C3)C4(CCOCC4)C(=O)N.CS(=O)(=O)O	CC1=NC=CN1C2=CC=C(C=C2)SC3=CC=CC(=C3)C4(CCOCC4)C(=O)N	C22H23N3O2S	[M+Cl]-	428.12	polyala	develop_2min_0B_100B_30mm	Kinetex_C18_30mm	202.71	0.13	0.06	0.75	0.02	2.31	3	Yes
CJ-013610	CC1=NC=CN1C2=CC=C(C=C2)SC3=CC=CC(=C3)C4(CCOCC4)C(=O)N.CS(=O)(=O)O	CC1=NC=CN1C2=CC=C(C=C2)SC3=CC=CC(=C3)C4(CCOCC4)C(=O)N	C22H23N3O2S	[M+FA-H]-	438.149	polyala	develop_2min_0B_100B_30mm	Kinetex_C18_30mm	205.43	0.01	0	0.75	0.02	2.31	3	No
CJ-013610	CC1=NC=CN1C2=CC=C(C=C2)SC3=CC=CC(=C3)C4(CCOCC4)C(=O)N.CS(=O)(=O)O	CC1=NC=CN1C2=CC=C(C=C2)SC3=CC=CC(=C3)C4(CCOCC4)C(=O)N	C22H23N3O2S	[M+H-H2O]+	376.148	polyala	develop_2min_0B_100B_30mm	Kinetex_C18_30mm	190.52	0.06	0.03	0.75	0.01	1.55	3	Yes
CJ-013610	CC1=NC=CN1C2=CC=C(C=C2)SC3=CC=CC(=C3)C4(CCOCC4)C(=O)N.CS(=O)(=O)O	CC1=NC=CN1C2=CC=C(C=C2)SC3=CC=CC(=C3)C4(CCOCC4)C(=O)N	C22H23N3O2S	[M-H]-	392.144	polyala	develop_2min_0B_100B_30mm	Kinetex_C18_30mm	198.65	0.13	0.06	0.75	0.02	2.31	3	Yes
FD&C Green No. 1	CCN(CC1=CC(=CC=C1)S(=O)(=O)[O-])C2=CC=C(C=C2)C(=C3C=CC(=[N+](CC)CC4=CC(=CC=C4)S(=O)(=O)[O-])C=C3)C5=CC=CC=C5.[Na+]	CCN(CC1=CC(=CC=C1)S(=O)(=O)[O-])C2=CC=C(C=C2)C(=C3C=CC(=[N+](CC)CC4=CC(=CC=C4)S(=O)(=O)[O-])C=C3)C5=CC=CC=C5	C37H35N2O6S2-	[M-H]-	668.202	polyala	develop_2min_0B_100B_30mm	Kinetex_C18_30mm	263.16	0.68	0.26	0.89	0.03	3.23	3	Yes
C.I. Solvent Red 49	CCN(CC)C1=CC2=C(C=C1)C3(C4=C(O2)C=C(C=C4)N(CC)CC)C5=CC=CC=C5C(=O)O3	CCN(CC)C1=CC2=C(C=C1)C3(C4=C(O2)C=C(C=C4)N(CC)CC)C5=CC=CC=C5C(=O)O3	C28H30N2O3	[M+H]+	443.233	polyala	develop_2min_0B_100B_30mm	Kinetex_C18_30mm	216.34	0.15	0.07	0.81	0	0	3	Yes
Dulcin	CCOC1=CC=C(C=C1)NC(=O)N	CCOC1=CC=C(C=C1)NC(=O)N	C9H12N2O2	[M+H]+	181.097	polyala	develop_2min_0B_100B_30mm	Kinetex_C18_30mm	142.03	0.06	0.05	0.73	0	0	3	Yes
(2R,3R,4R,5S)-6-(Methylamino)hexane-1,2,3,4,5-pentol	CNC[C@@H]([C@H]([C@@H]([C@@H](CO)O)O)O)O	CNC[C@@H]([C@H]([C@@H]([C@@H](CO)O)O)O)O	C7H17NO5	[M+H]+	196.118	polyala	develop_2min_0B_100B_30mm	Kinetex_C18_30mm	139.9	0.06	0.05	0.25	0.01	4.68	3	Yes
Carbutamide	CCCCNC(=O)NS(=O)(=O)C1=CC=C(C=C1)N	CCCCNC(=O)NS(=O)(=O)C1=CC=C(C=C1)N	C11H17N3O3S	[M+H]+	272.106	polyala	develop_2min_0B_100B_30mm	Kinetex_C18_30mm	161.83	0.15	0.09	0.74	0.01	0.78	3	Yes
Carbutamide	CCCCNC(=O)NS(=O)(=O)C1=CC=C(C=C1)N	CCCCNC(=O)NS(=O)(=O)C1=CC=C(C=C1)N	C11H17N3O3S	[M+Na]+	294.088	polyala	develop_2min_0B_100B_30mm	Kinetex_C18_30mm	172.1	0.06	0.03	0.74	0	0	3	Yes
(2-Dodecenyl)succinic anhydride	CCCCCCCCC/C=C/CC1CC(=O)OC1=O	CCCCCCCCC/C=C/CC1CC(=O)OC1=O	C16H26O3	[M+H]+	267.195	polyala	develop_2min_0B_100B_30mm	Kinetex_C18_30mm	166.21	0.25	0.15	1	0	0	3	Yes
(2-Dodecenyl)succinic anhydride	CCCCCCCCC/C=C/CC1CC(=O)OC1=O	CCCCCCCCC/C=C/CC1CC(=O)OC1=O	C16H26O3	[M+H-H2O]+	249.185	polyala	develop_2min_0B_100B_30mm	Kinetex_C18_30mm	162.91	0.25	0.15	1	0	0	3	Yes
Carbutamide	CCCCNC(=O)NS(=O)(=O)C1=CC=C(C=C1)N	CCCCNC(=O)NS(=O)(=O)C1=CC=C(C=C1)N	C11H17N3O3S	[M-H]-	270.092	polyala	develop_2min_0B_100B_30mm	Kinetex_C18_30mm	166.66	0.26	0.16	0.77	0.02	3.01	3	Yes
Propylene glycol diacetate	CC(COC(=O)C)OC(=O)C	CC(COC(=O)C)OC(=O)C	C7H12O4	[M+Cl]-	195.043	polyala	develop_2min_0B_100B_30mm	Kinetex_C18_30mm	141.71	0.71	0.5	0.77	0.02	3.01	3	No
Dibromoacetic acid	C(C(=O)O)(Br)Br	C(C(=O)O)(Br)Br	C2H2Br2O2	[M-H]-	214.835	polyala	develop_2min_0B_100B_30mm	Kinetex_C18_30mm	123.11	0.82	0.67	0.35	0.02	4.41	3	No
2-tert-Butylcyclohexanol	CC(C)(C)C1CCCCC1O	CC(C)(C)C1CCCCC1O	C10H20O	[M+Cl]-	191.121	polyala	develop_2min_0B_100B_30mm	Kinetex_C18_30mm	148.73	0.71	0.48	0.88	0.03	3.27	3	No
4,4'-(1-Phenylethylidene)bisphenol	CC(C1=CC=CC=C1)(C2=CC=C(C=C2)O)C3=CC=C(C=C3)O	CC(C1=CC=CC=C1)(C2=CC=C(C=C2)O)C3=CC=C(C=C3)O	C20H18O2	[M-H]-	289.123	polyala	develop_2min_0B_100B_30mm	Kinetex_C18_30mm	178.89	0.16	0.09	0.87	0.02	1.99	3	No
4,4'-(1-Phenylethylidene)bisphenol	CC(C1=CC=CC=C1)(C2=CC=C(C=C2)O)C3=CC=C(C=C3)O	CC(C1=CC=CC=C1)(C2=CC=C(C=C2)O)C3=CC=C(C=C3)O	C20H18O2	[M-H]-	289.123	polyala	develop_2min_0B_100B_30mm	Kinetex_C18_30mm	165.88	0.26	0.16	0.77	0.03	3.44	3	No
Rofecoxib	CS(=O)(=O)C1=CC=C(C=C1)C2=C(C(=O)OC2)C3=CC=CC=C3	CS(=O)(=O)C1=CC=C(C=C1)C2=C(C(=O)OC2)C3=CC=CC=C3	C17H14O4S	[M-H]-	313.054	polyala	develop_2min_0B_100B_30mm	Kinetex_C18_30mm	174.61	0.22	0.12	0.8	0.02	2.17	3	No
Bisphenol E	CC(C1=CC=C(C=C1)O)C2=CC=C(C=C2)O	CC(C1=CC=C(C=C1)O)C2=CC=C(C=C2)O	C14H14O2	[M-H]-	213.092	polyala	develop_2min_0B_100B_30mm	Kinetex_C18_30mm	148.56	0.49	0.33	0.75	0.02	2.31	3	No
2,4-D sodium salt	C1=CC(=C(C=C1Cl)Cl)OCC(=O)[O-].[Na+]	C1=CC(=C(C=C1Cl)Cl)OCC(=O)[O-]	C8H5Cl2O3-	[M-H]-	218.962	polyala	develop_2min_0B_100B_30mm	Kinetex_C18_30mm	147.34	0.75	0.51	0.86	0.03	3.34	3	No
Butyl-N-(4-hydroxybutyl)nitrosamine	CCCCN(CCCCO)N=O	CCCCN(CCCCO)N=O	C8H18N2O2	[M-H]-	173.13	polyala	develop_2min_0B_100B_30mm	Kinetex_C18_30mm	145.23	0.65	0.45	0.84	0.03	3.42	3	No
Chlorfenethol	CC(C1=CC=C(C=C1)Cl)(C2=CC=C(C=C2)Cl)O	CC(C1=CC=C(C=C1)Cl)(C2=CC=C(C=C2)Cl)O	C14H12Cl2O	[M+FA-H]-	311.025	polyala	develop_2min_0B_100B_30mm	Kinetex_C18_30mm	171.12	0.21	0.12	0.92	0.02	1.88	3	No
Chlorfenethol	CC(C1=CC=C(C=C1)Cl)(C2=CC=C(C=C2)Cl)O	CC(C1=CC=C(C=C1)Cl)(C2=CC=C(C=C2)Cl)O	C14H12Cl2O	[M+FA-H]-	311.025	polyala	develop_2min_0B_100B_30mm	Kinetex_C18_30mm	163.89	0.28	0.17	0.78	0.02	2.22	3	No
Dihydromyrcenol	CCC(=C)CCCC(C)(C)O	CCC(=C)CCCC(C)(C)O	C10H20O	[M+Cl]-	191.121	polyala	develop_2min_0B_100B_30mm	Kinetex_C18_30mm	148.51	0.72	0.48	0.88	0.03	3.27	3	No
Dihydromyrcenol	CCC(=C)CCCC(C)(C)O	CCC(=C)CCCC(C)(C)O	C10H20O	[M+FA-H]-	201.15	polyala	develop_2min_0B_100B_30mm	Kinetex_C18_30mm	153.52	1.58	1.03	0.89	0.03	3.23	3	No
3-Methyl-3-penten-2-one	CC=C(C)C(=O)C	CC=C(C)C(=O)C	C6H10O	[M+Cl]-	133.043	polyala	develop_2min_0B_100B_30mm	Kinetex_C18_30mm	132.81	0.88	0.66	0.75	0.02	2.31	3	No
1-Cyclohexylethanol	CC(C1CCCCC1)O	CC(C1CCCCC1)O	C8H16O	[M+Cl]-	163.089	polyala	develop_2min_0B_100B_30mm	Kinetex_C18_30mm	139.32	0.63	0.45	0.75	0.02	2.31	3	No
Ethyl 3-hydroxybutyrate	CCOC(=O)CC(C)O	CCOC(=O)CC(C)O	C6H12O3	[M+FA-H]-	177.077	polyala	develop_2min_0B_100B_30mm	Kinetex_C18_30mm	144.16	0.67	0.46	0.85	0.02	2.04	3	No
2-Tridecanone	CCCCCCCCCCCC(=O)C	CCCCCCCCCCCC(=O)C	C13H26O	[M+Cl]-	233.168	polyala	develop_2min_0B_100B_30mm	Kinetex_C18_30mm	163.57	0.42	0.26	0.95	0.03	3.65	3	No
Zileuton	CC(C1=CC2=CC=CC=C2S1)N(C(=O)N)O	CC(C1=CC2=CC=CC=C2S1)N(C(=O)N)O	C11H12N2O2S	[M-H]-	235.055	polyala	develop_2min_0B_100B_30mm	Kinetex_C18_30mm	151.91	0.44	0.29	0.77	0.02	3.01	3	No
Neopentyl glycol diglycidyl ether	CC(C)(COCC1CO1)COCC2CO2	CC(C)(COCC1CO1)COCC2CO2	C11H20O4	[M-H]-	215.129	polyala	develop_2min_0B_100B_30mm	Kinetex_C18_30mm	151.1	0.55	0.37	0.84	0.02	2.76	3	No
Acetaldehyde ethyl cis-3-hexenyl acetal	CCC=CCCOC(C)OCC	CCC=CCCOC(C)OCC	C10H20O2	[M+Cl]-	207.116	polyala	develop_2min_0B_100B_30mm	Kinetex_C18_30mm	148.89	0.7	0.47	0.85	0.02	2.04	3	No
Diethylene glycol dimethyl ether	COCCOCCOC	COCCOCCOC	C6H14O3	[M+Cl]-	169.064	polyala	develop_2min_0B_100B_30mm	Kinetex_C18_30mm	142.72	0.59	0.41	0.75	0.02	2.31	3	No
Diethylene glycol dimethyl ether	COCCOCCOC	COCCOCCOC	C6H14O3	[M+FA-H]-	179.093	polyala	develop_2min_0B_100B_30mm	Kinetex_C18_30mm	146.03	0.64	0.44	0.77	0.02	3.01	3	No
Diethylene glycol dimethyl ether	COCCOCCOC	COCCOCCOC	C6H14O3	[M-H]-	133.087	polyala	develop_2min_0B_100B_30mm	Kinetex_C18_30mm	132.65	0.76	0.57	0.75	0.01	1.53	3	No
Methyl citronellate	CC(CCC=C(C)C)CC(=O)OC	CC(CCC=C(C)C)CC(=O)OC	C11H20O2	[M+FA-H]-	229.144	polyala	develop_2min_0B_100B_30mm	Kinetex_C18_30mm	156.75	0.21	0.13	0.84	0.01	1.38	3	No
Pentyl butyrate	CCCCCOC(=O)CCC	CCCCCOC(=O)CCC	C9H18O2	[M+H]+	159.138	polyala	develop_2min_0B_100B_30mm	Kinetex_C18_30mm	133.58	0.07	0.05	0.8	0.01	1.45	3	No
4,4'-Diazene-1,2-diylbis(4-cyanopentanoic acid)	CC(CCC(=O)O)(C#N)N=NC(C)(CCC(=O)O)C#N	CC(CCC(=O)O)(C#N)N=NC(C)(CCC(=O)O)C#N	C12H16N4O4	[M+FA-H]-	325.115	polyala	develop_2min_0B_100B_30mm	Kinetex_C18_30mm	172.6	0.43	0.25	0.77	0.02	3.01	3	No
1,4-Cyclohexanedicarboxylic acid	C1CC(CCC1C(=O)O)C(=O)O	C1CC(CCC1C(=O)O)C(=O)O	C8H12O4	[M+FA-H]-	217.072	polyala	develop_2min_0B_100B_30mm	Kinetex_C18_30mm	145.91	0.61	0.42	0.72	0.02	3.22	3	No
1,4-Cyclohexanedicarboxylic acid	C1CC(CCC1C(=O)O)C(=O)O	C1CC(CCC1C(=O)O)C(=O)O	C8H12O4	[M-H]-	171.066	polyala	develop_2min_0B_100B_30mm	Kinetex_C18_30mm	138.83	0.63	0.45	0.72	0.02	3.22	3	No
Acetyl-L-carnitine hydrochloride	CC(=O)OC(CC(=O)O)C[N+](C)(C)C.[Cl-]	CC(=O)OC(CC(=O)O)C[N+](C)(C)C	C9H18NO4+	[M]+	204.123	polyala	develop_2min_0B_100B_30mm	Kinetex_C18_30mm	144.86	0.06	0.04	0.66	0	0	3	No
Ethyl decanoate	CCCCCCCCCC(=O)OCC	CCCCCCCCCC(=O)OCC	C12H24O2	[M-H]-	199.17	polyala	develop_2min_0B_100B_30mm	Kinetex_C18_30mm	160.08	0.58	0.36	1.02	0.02	1.7	3	No
Dimethyl maleate	COC(=O)C=CC(=O)OC	COC(=O)C=CC(=O)OC	C6H8O4	[M+FA-H]-	189.041	polyala	develop_2min_0B_100B_30mm	Kinetex_C18_30mm	138.49	0.73	0.53	0.73	0.02	2.37	3	No
4-Methoxy-2-methylaniline	CC1=C(C=CC(=C1)OC)N	CC1=C(C=CC(=C1)OC)N	C8H11NO	[M+H]+	138.091	polyala	develop_2min_0B_100B_30mm	Kinetex_C18_30mm	132.32	0.26	0.2	0.69	0	0	3	No
4-Methoxy-2-methylaniline	CC1=C(C=CC(=C1)OC)N	CC1=C(C=CC(=C1)OC)N	C8H11NO	[M-H]-	136.077	polyala	develop_2min_0B_100B_30mm	Kinetex_C18_30mm	132.33	1.35	1.02	0.76	0.03	3.33	3	No
2-Nitrophenol	C1=CC=C(C(=C1)[N+](=O)[O-])O	C1=CC=C(C(=C1)[N+](=O)[O-])O	C6H5NO3	[M-H]-	138.02	polyala	develop_2min_0B_100B_30mm	Kinetex_C18_30mm	125.11	0.88	0.7	0.78	0.02	2.22	3	No
Terpineol	CC1=CCC(CC1)C(C)(C)O	CC1=CCC(CC1)C(C)(C)O	C10H18O	[M+FA-H]-	199.134	polyala	develop_2min_0B_100B_30mm	Kinetex_C18_30mm	151.97	0.22	0.14	0.84	0.02	2.76	3	No
1-Octen-3-ol	CCCCCC(C=C)O	CCCCCC(C=C)O	C8H16O	[M+FA-H]-	173.118	polyala	develop_2min_0B_100B_30mm	Kinetex_C18_30mm	144.77	0.79	0.54	0.84	0.03	3.42	3	No
C.I. Solvent Red 80	COC1=CC(=C(C=C1)OC)N=NC2=C(C=CC3=CC=CC=C32)O	COC1=CC(=C(C=C1)OC)N=NC2=C(C=CC3=CC=CC=C32)O	C18H16N2O3	[M+H]+	309.123	polyala	develop_2min_0B_100B_30mm	Kinetex_C18_30mm	168.53	0.35	0.21	1.06	0.01	1.09	3	No
Cyclohexyl acetate	CC(=O)OC1CCCCC1	CC(=O)OC1CCCCC1	C8H14O2	[M+FA-H]-	187.098	polyala	develop_2min_0B_100B_30mm	Kinetex_C18_30mm	143.24	0.78	0.54	0.79	0.03	3.2	3	No
Dodecanoyl chloride	CCCCCCCCCCCC(=O)Cl	CCCCCCCCCCCC(=O)Cl	C12H23ClO	[M+Cl]-	253.113	polyala	develop_2min_0B_100B_30mm	Kinetex_C18_30mm	160.05	0.56	0.35	0.83	0.03	4.17	3	No
Bupirimate	CCCCC1=C(N=C(N=C1OS(=O)(=O)N(C)C)NCC)C	CCCCC1=C(N=C(N=C1OS(=O)(=O)N(C)C)NCC)C	C13H24N4O3S	[M-H]-	315.15	polyala	develop_2min_0B_100B_30mm	Kinetex_C18_30mm	175.5	0.18	0.1	0.77	0.02	3.01	3	No
4'-Methoxyacetophenone	CC(=O)C1=CC=C(C=C1)OC	CC(=O)C1=CC=C(C=C1)OC	C9H10O2	[M+FA-H]-	195.066	polyala	develop_2min_0B_100B_30mm	Kinetex_C18_30mm	141.4	0.81	0.57	0.77	0.02	3.01	3	No
2-Methylphenethyl alcohol	CC1=CC=CC=C1CCO	CC1=CC=CC=C1CCO	C9H12O	[M+Cl]-	171.058	polyala	develop_2min_0B_100B_30mm	Kinetex_C18_30mm	139.14	0.51	0.37	0.75	0.02	2.31	3	No
dl-Carvone	CC1=CCC(CC1=O)C(=C)C	CC1=CCC(CC1=O)C(=C)C	C10H14O	[M+FA-H]-	195.103	polyala	develop_2min_0B_100B_30mm	Kinetex_C18_30mm	148.76	0.63	0.42	0.78	0.02	2.22	3	No
2-sec-Butyl-3-methoxypyrazine	CCC(C)C1=NC=CN=C1OC	CCC(C)C1=NC=CN=C1OC	C9H14N2O	[M+Cl]-	201.08	polyala	develop_2min_0B_100B_30mm	Kinetex_C18_30mm	145.22	0.75	0.52	0.74	0.02	2.05	3	No
4-Pentylphenol	CCCCCC1=CC=C(C=C1)O	CCCCCC1=CC=C(C=C1)O	C11H16O	[M+Cl]-	199.089	polyala	develop_2min_0B_100B_30mm	Kinetex_C18_30mm	147.58	0.84	0.57	0.77	0.02	3.01	3	No
Retinol acetate	CC1=C(C(CCC1)(C)C)C=CC(=CC=CC(=CCOC(=O)C)C)C	CC1=C(C(CCC1)(C)C)C=CC(=CC=CC(=CCOC(=O)C)C)C	C22H32O2	[M+K]+	367.203	polyala	develop_2min_0B_100B_30mm	Kinetex_C18_30mm	180.22	0.06	0.03	0.88	0.02	2.27	3	No
Candesartan cilexetil	CCOC1=NC2=CC=CC(=C2N1CC3=CC=C(C=C3)C4=CC=CC=C4C5=NNN=N5)C(=O)OC(C)OC(=O)OC6CCCCC6	CCOC1=NC2=CC=CC(=C2N1CC3=CC=C(C=C3)C4=CC=CC=C4C5=NNN=N5)C(=O)OC(C)OC(=O)OC6CCCCC6	C33H34N6O6	[M-H]-	609.247	polyala	develop_2min_0B_100B_30mm	Kinetex_C18_30mm	244.17	0.19	0.08	1.03	0.03	2.45	3	No
4,4'-Dithiodimorpholine	C1COCCN1SSN2CCOCC2	C1COCCN1SSN2CCOCC2	C8H16N2O2S2	[M+H]+	237.073	polyala	develop_2min_0B_100B_30mm	Kinetex_C18_30mm	148.72	0.06	0.04	0.85	0	0	3	No
Phenylacetic acid	C1=CC=C(C=C1)CC(=O)O	C1=CC=C(C=C1)CC(=O)O	C8H8O2	[M-H]-	135.045	polyala	develop_2min_0B_100B_30mm	Kinetex_C18_30mm	129.87	0.94	0.72	0.77	0.02	3.01	3	No
6,10-Dimethyl-5,9-undecadiene-2-one	CC(=CCCC(=CCCC(=O)C)C)C	CC(=CCCC(=CCCC(=O)C)C)C	C13H22O	[M-H]-	193.16	polyala	develop_2min_0B_100B_30mm	Kinetex_C18_30mm	151.58	0.45	0.3	0.9	0.02	1.92	3	No
4-Butylaniline	CCCCC1=CC=C(C=C1)N	CCCCC1=CC=C(C=C1)N	C10H15N	[M+H]+	150.128	polyala	develop_2min_0B_100B_30mm	Kinetex_C18_30mm	145.82	0.22	0.15	0.74	0	0	3	No
1-Piperazineethanol	C1CN(CCN1)CCO	C1CN(CCN1)CCO	C6H14N2O	[M+H]+	131.118	polyala	develop_2min_0B_100B_30mm	Kinetex_C18_30mm	126.83	0.09	0.07	0.26	0	0	3	No
Lauryl gallate	CCCCCCCCCCCCOC(=O)C1=CC(=C(C(=C1)O)O)O	CCCCCCCCCCCCOC(=O)C1=CC(=C(C(=C1)O)O)O	C19H30O5	[M-H]-	337.202	polyala	develop_2min_0B_100B_30mm	Kinetex_C18_30mm	188.79	0.09	0.05	1.05	0.03	2.74	3	No
2-Methyl-1-phenylpropan-2-ol	CC(C)(CC1=CC=CC=C1)O	CC(C)(CC1=CC=CC=C1)O	C10H14O	[M+Cl]-	185.074	polyala	develop_2min_0B_100B_30mm	Kinetex_C18_30mm	143.49	0.67	0.47	0.76	0.02	2.63	3	No
(1S)-(-)-Camphor	CC1(C2CCC1(C(=O)C2)C)C	CC1(C2CCC1(C(=O)C2)C)C	C10H16O	[M+Cl]-	187.089	polyala	develop_2min_0B_100B_30mm	Kinetex_C18_30mm	143.24	0.78	0.54	0.78	0.02	2.22	3	No
(1S)-(-)-Camphor	CC1(C2CCC1(C(=O)C2)C)C	CC1(C2CCC1(C(=O)C2)C)C	C10H16O	[M-H]-	151.113	polyala	develop_2min_0B_100B_30mm	Kinetex_C18_30mm	143.55	0.71	0.49	0.78	0.02	2.22	3	No
3-Hydroxy-2,2-dimethylpropyl 3-hydroxy-2,2-dimethylpropanoate	CC(C)(CO)COC(=O)C(C)(C)CO	CC(C)(CO)COC(=O)C(C)(C)CO	C10H20O4	[M+H-H2O]+	187.133	polyala	develop_2min_0B_100B_30mm	Kinetex_C18_30mm	141.43	0.22	0.16	0.75	0.01	1.53	3	No
3-Hydroxy-2,2-dimethylpropyl 3-hydroxy-2,2-dimethylpropanoate	CC(C)(CO)COC(=O)C(C)(C)CO	CC(C)(CO)COC(=O)C(C)(C)CO	C10H20O4	[M+Na]+	227.125	polyala	develop_2min_0B_100B_30mm	Kinetex_C18_30mm	151.19	0.25	0.17	0.75	0.01	1.55	3	No
Linalyl cinnamate	CC(=CCCC(C)(C=C)OC(=O)C=CC1=CC=CC=C1)C	CC(=CCCC(C)(C=C)OC(=O)C=CC1=CC=CC=C1)C	C19H24O2	[M+K]+	323.141	polyala	develop_2min_0B_100B_30mm	Kinetex_C18_30mm	165.62	0.06	0.03	0.78	0.01	0.74	3	No
Linalyl cinnamate	CC(=CCCC(C)(C=C)OC(=O)C=CC1=CC=CC=C1)C	CC(=CCCC(C)(C=C)OC(=O)C=CC1=CC=CC=C1)C	C19H24O2	[M+Na]+	307.167	polyala	develop_2min_0B_100B_30mm	Kinetex_C18_30mm	165.99	0.06	0.03	0.79	0.01	0.73	3	No
CP-456773	CC(C)(C1=COC(=C1)S(=O)(=O)NC(=O)NC2=C3CCCC3=CC4=C2CCC4)O	CC(C)(C1=COC(=C1)S(=O)(=O)NC(=O)NC2=C3CCCC3=CC4=C2CCC4)O	C20H24N2O5S	[M+FA-H]-	449.139	polyala	develop_2min_0B_100B_30mm	Kinetex_C18_30mm	211.64	0.45	0.21	1.07	0.04	4.07	3	No
5,5-Dimethylbarbituric acid	CC1(C(=O)NC(=O)NC1=O)C	CC1(C(=O)NC(=O)NC1=O)C	C6H8N2O3	[M-H]-	155.046	polyala	develop_2min_0B_100B_30mm	Kinetex_C18_30mm	151	0.49	0.32	0.7	0.01	1.64	3	No
5,5-Dimethylbarbituric acid	CC1(C(=O)NC(=O)NC1=O)C	CC1(C(=O)NC(=O)NC1=O)C	C6H8N2O3	[M-H]-	155.046	polyala	develop_2min_0B_100B_30mm	Kinetex_C18_30mm	132.53	0.74	0.55	0.7	0.01	1.64	3	No
Hexyl benzoate	CCCCCCOC(=O)C1=CC=CC=C1	CCCCCCOC(=O)C1=CC=CC=C1	C13H18O2	[M+Cl]-	241.1	polyala	develop_2min_0B_100B_30mm	Kinetex_C18_30mm	159.57	0.66	0.41	0.77	0.02	3.01	3	No
Diisopropanolamine	CC(CNCC(C)O)O	CC(CNCC(C)O)O	C6H15NO2	[M+FA-H]-	178.108	polyala	develop_2min_0B_100B_30mm	Kinetex_C18_30mm	144.56	0.66	0.46	0.9	0.02	1.92	3	No
Triethoxy(phenyl)silane	CCO[Si](C1=CC=CC=C1)(OCC)OCC	CCO[Si](C1=CC=CC=C1)(OCC)OCC	C12H20O3Si	[M+Cl]-	275.088	polyala	develop_2min_0B_100B_30mm	Kinetex_C18_30mm	163.14	0.61	0.38	0.77	0.02	3.01	3	No
trans-2,cis-6-Nonadien-1-ol	CCC=CCCC=CCO	CCC=CCCC=CCO	C9H16O	[M+FA-H]-	185.118	polyala	develop_2min_0B_100B_30mm	Kinetex_C18_30mm	148.29	0.61	0.41	0.82	0.02	2.83	3	No
3,5-Dibromo-4-hydroxybenzoic acid	C1=C(C=C(C(=C1Br)O)Br)C(=O)O	C1=C(C=C(C(=C1Br)O)Br)C(=O)O	C7H4Br2O3	[M-H]-	294.843	polyala	develop_2min_0B_100B_30mm	Kinetex_C18_30mm	137.9	0.56	0.41	0.82	0.02	2.83	3	No
Triethoxypentylsilane	CCCCC[Si](OCC)(OCC)OCC	CCCCC[Si](OCC)(OCC)OCC	C11H26O3Si	[M-H]-	233.158	polyala	develop_2min_0B_100B_30mm	Kinetex_C18_30mm	163.27	0.53	0.32	0.95	0.03	3.65	3	No
2-Hydroxy-3-phenoxypropyl prop-2-enoate	C=CC(=O)OCC(COC1=CC=CC=C1)O	C=CC(=O)OCC(COC1=CC=CC=C1)O	C12H14O4	[M-H]-	221.082	polyala	develop_2min_0B_100B_30mm	Kinetex_C18_30mm	151.83	0.44	0.29	0.82	0.02	2.83	3	No
Triisopropyl orthoborate	B(OC(C)C)(OC(C)C)OC(C)C	B(OC(C)C)(OC(C)C)OC(C)C	C9H21BO3	[M+FA-H]-	233.157	polyala	develop_2min_0B_100B_30mm	Kinetex_C18_30mm	163.49	0.53	0.32	0.95	0.03	3.65	3	No
Geranyl formate	CC(=CCCC(=CCOC=O)C)C	CC(=CCCC(=CCOC=O)C)C	C11H18O2	[M+FA-H]-	227.129	polyala	develop_2min_0B_100B_30mm	Kinetex_C18_30mm	156.22	0.4	0.26	0.81	0.02	2.47	3	No
Olivetol	CCCCCC1=CC(=CC(=C1)O)O	CCCCCC1=CC(=CC(=C1)O)O	C11H16O2	[M+FA-H]-	225.113	polyala	develop_2min_0B_100B_30mm	Kinetex_C18_30mm	154.81	0.29	0.19	0.8	0.02	2.17	3	No
Olivetol	CCCCCC1=CC(=CC(=C1)O)O	CCCCCC1=CC(=CC(=C1)O)O	C11H16O2	[M-H]-	179.108	polyala	develop_2min_0B_100B_30mm	Kinetex_C18_30mm	148.4	1.01	0.68	0.85	0.02	2.04	3	No
Benzylacetone	CC(=O)CCC1=CC=CC=C1	CC(=O)CCC1=CC=CC=C1	C10H12O	[M+FA-H]-	193.087	polyala	develop_2min_0B_100B_30mm	Kinetex_C18_30mm	145.45	0.75	0.52	0.84	0.03	3.42	3	No
Methyl hesperidin	CC1C(C(C(C(O1)OCC2C(C(C(C(O2)OC3=CC(=C4C(=O)CC(OC4=C3)C5=CC(=C(C=C5)OC)OC)O)O)O)O)O)O)O	CC1C(C(C(C(O1)OCC2C(C(C(C(O2)OC3=CC(=C4C(=O)CC(OC4=C3)C5=CC(=C(C=C5)OC)OC)O)O)O)O)O)O)O	C29H36O15	[M+Cl]-	659.175	polyala	develop_2min_0B_100B_30mm	Kinetex_C18_30mm	231.65	1.53	0.66	0.77	0.03	3.44	3	No
Methyl hesperidin	CC1C(C(C(C(O1)OCC2C(C(C(C(O2)OC3=CC(=C4C(=O)CC(OC4=C3)C5=CC(=C(C=C5)OC)OC)O)O)O)O)O)O)O	CC1C(C(C(C(O1)OCC2C(C(C(C(O2)OC3=CC(=C4C(=O)CC(OC4=C3)C5=CC(=C(C=C5)OC)OC)O)O)O)O)O)O)O	C29H36O15	[M+FA-H]-	669.204	polyala	develop_2min_0B_100B_30mm	Kinetex_C18_30mm	237.19	0.1	0.04	0.76	0.02	2.63	3	No
Methyl hesperidin	CC1C(C(C(C(O1)OCC2C(C(C(C(O2)OC3=CC(=C4C(=O)CC(OC4=C3)C5=CC(=C(C=C5)OC)OC)O)O)O)O)O)O)O	CC1C(C(C(C(O1)OCC2C(C(C(C(O2)OC3=CC(=C4C(=O)CC(OC4=C3)C5=CC(=C(C=C5)OC)OC)O)O)O)O)O)O)O	C29H36O15	[M-H]-	623.198	polyala	develop_2min_0B_100B_30mm	Kinetex_C18_30mm	241.12	0.29	0.12	0.77	0.03	3.44	3	No
MCPA-sodium	CC1=C(C=CC(=C1)Cl)OCC(=O)[O-].[Na+]	CC1=C(C=CC(=C1)Cl)OCC(=O)[O-]	C9H8ClO3-	[M-H]-	199.017	polyala	develop_2min_0B_100B_30mm	Kinetex_C18_30mm	148.38	0.48	0.32	0.84	0.02	2.76	3	No
MCPA-sodium	CC1=C(C=CC(=C1)Cl)OCC(=O)[O-].[Na+]	CC1=C(C=CC(=C1)Cl)OCC(=O)[O-]	C9H8ClO3-	[M-H]-	199.017	polyala	develop_2min_0B_100B_30mm	Kinetex_C18_30mm	142.35	0.56	0.39	0.73	0.02	2.37	3	No
L-Dopa	C1=CC(=C(C=C1CC(C(=O)O)N)O)O	C1=CC(=C(C=C1CC(C(=O)O)N)O)O	C9H11NO4	[M-H]-	196.061	polyala	develop_2min_0B_100B_30mm	Kinetex_C18_30mm	144.02	0.55	0.38	0.36	0	0	3	No
3-Methoxybenzaldehyde	COC1=CC=CC(=C1)C=O	COC1=CC=CC(=C1)C=O	C8H8O2	[M-H]-	135.045	polyala	develop_2min_0B_100B_30mm	Kinetex_C18_30mm	130.19	0.92	0.71	0.77	0.02	3.01	3	No
3,5,5-Trimethyl-2-cyclohexen-1-ol	CC1=CC(CC(C1)(C)C)O	CC1=CC(CC(C1)(C)C)O	C9H16O	[M+FA-H]-	185.118	polyala	develop_2min_0B_100B_30mm	Kinetex_C18_30mm	148.14	0.5	0.33	0.82	0.02	2.83	3	No
Antioxidant 1098	CC(C)(C)C1=CC(=CC(=C1O)C(C)(C)C)CCC(=O)NCCCCCCNC(=O)CCC2=CC(=C(C(=C2)C(C)(C)C)O)C(C)(C)C	CC(C)(C)C1=CC(=CC(=C1O)C(C)(C)C)CCC(=O)NCCCCCCNC(=O)CCC2=CC(=C(C(=C2)C(C)(C)C)O)C(C)(C)C	C40H64N2O4	[M+Cl]-	671.456	polyala	develop_2min_0B_100B_30mm	Kinetex_C18_30mm	274.76	0.89	0.33	1.08	0.03	2.66	3	No
Antioxidant 1098	CC(C)(C)C1=CC(=CC(=C1O)C(C)(C)C)CCC(=O)NCCCCCCNC(=O)CCC2=CC(=C(C(=C2)C(C)(C)C)O)C(C)(C)C	CC(C)(C)C1=CC(=CC(=C1O)C(C)(C)C)CCC(=O)NCCCCCCNC(=O)CCC2=CC(=C(C(=C2)C(C)(C)C)O)C(C)(C)C	C40H64N2O4	[M-H]-	635.479	polyala	develop_2min_0B_100B_30mm	Kinetex_C18_30mm	256.63	0.13	0.05	1.06	0.03	2.87	3	No
4-Aminobenzamide	C1=CC(=CC=C1C(=O)N)N	C1=CC(=CC=C1C(=O)N)N	C7H8N2O	[M-H]-	135.056	polyala	develop_2min_0B_100B_30mm	Kinetex_C18_30mm	129.78	1.29	0.99	0.77	0.02	3.01	3	No
Calcium glycerophosphate hydrate	C(C(COP(=O)([O-])[O-])O)O.O.[Ca+2]	C(C(COP(=O)([O-])[O-])O)O	C3H7O6P-2	[M+Cl]-	206.983	polyala	develop_2min_0B_100B_30mm	Kinetex_C18_30mm	132.94	0.68	0.51	0.39	0.01	2.94	3	No
Butylnaphthalenesulfonic acid sodium salt	CCCCC1=CC2=CC=CC=C2C(=C1)S(=O)(=O)[O-].[Na+]	CCCCC1=CC2=CC=CC=C2C(=C1)S(=O)(=O)[O-]	C14H15O3S-	[M-H]-	263.075	polyala	develop_2min_0B_100B_30mm	Kinetex_C18_30mm	166.95	0.15	0.09	0.94	0.02	2.47	3	No
Dimethoxane	CC1CC(OC(O1)C)OC(=O)C	CC1CC(OC(O1)C)OC(=O)C	C8H14O4	[M-H]-	173.082	polyala	develop_2min_0B_100B_30mm	Kinetex_C18_30mm	139.48	0.73	0.52	0.77	0.02	3.01	3	No
Diisobutyl ketone	CC(C)CC(=O)CC(C)C	CC(C)CC(=O)CC(C)C	C9H18O	[M+Cl]-	177.105	polyala	develop_2min_0B_100B_30mm	Kinetex_C18_30mm	144.01	0.78	0.54	0.86	0.03	3.34	3	No
Maltol isobutyrate	CC1=C(C(=O)C=CO1)OC(=O)C(C)C	CC1=C(C(=O)C=CO1)OC(=O)C(C)C	C10H12O4	[M-H]-	195.066	polyala	develop_2min_0B_100B_30mm	Kinetex_C18_30mm	141.48	0.8	0.57	0.77	0.02	3.01	3	No
2-tert-Butyl-4-methoxyphenol	CC(C)(C)C1=C(C=CC(=C1)OC)O	CC(C)(C)C1=C(C=CC(=C1)OC)O	C11H16O2	[M+Na]+	203.104	polyala	develop_2min_0B_100B_30mm	Kinetex_C18_30mm	146.49	0.66	0.45	0.95	0	0	3	No
2-tert-Butyl-4-methoxyphenol	CC(C)(C)C1=C(C=CC(=C1)OC)O	CC(C)(C)C1=C(C=CC(=C1)OC)O	C11H16O2	[M-H]-	179.108	polyala	develop_2min_0B_100B_30mm	Kinetex_C18_30mm	144.74	0.09	0.06	0.83	0	0	3	No
Toluene-2,4-dimaleimide	CC1=C(C=C(C=C1)N2C(=O)C=CC2=O)N3C(=O)C=CC3=O	CC1=C(C=C(C=C1)N2C(=O)C=CC2=O)N3C(=O)C=CC3=O	C15H10N2O4	[M+H]+	283.071	polyala	develop_2min_0B_100B_30mm	Kinetex_C18_30mm	159.57	0.22	0.14	0.79	0	0	3	Yes
Toluene-2,4-dimaleimide	CC1=C(C=C(C=C1)N2C(=O)C=CC2=O)N3C(=O)C=CC3=O	CC1=C(C=C(C=C1)N2C(=O)C=CC2=O)N3C(=O)C=CC3=O	C15H10N2O4	[M+Na]+	305.053	polyala	develop_2min_0B_100B_30mm	Kinetex_C18_30mm	163.99	0.22	0.13	0.79	0	0	3	No
Bisphenol AF	C1=CC(=CC=C1C(C2=CC=C(C=C2)O)(C(F)(F)F)C(F)(F)F)O	C1=CC(=CC=C1C(C2=CC=C(C=C2)O)(C(F)(F)F)C(F)(F)F)O	C15H10F6O2	[M-H]-	335.051	polyala	develop_2min_0B_100B_30mm	Kinetex_C18_30mm	166.17	0.41	0.25	0.84	0.01	1.37	3	Yes
Methyl 2-nonenoate	CCCCCCC=CC(=O)OC	CCCCCCC=CC(=O)OC	C10H18O2	[M+FA-H]-	215.129	polyala	develop_2min_0B_100B_30mm	Kinetex_C18_30mm	152.4	0.65	0.42	0.81	0	0	3	No
Hydroxyflutamide	CC(C)(C(=O)NC1=CC(=C(C=C1)[N+](=O)[O-])C(F)(F)F)O	CC(C)(C(=O)NC1=CC(=C(C=C1)[N+](=O)[O-])C(F)(F)F)O	C11H11F3N2O4	[M+H-H2O]+	275.064	polyala	develop_2min_0B_100B_30mm	Kinetex_C18_30mm	158.46	0.25	0.16	0.86	0	0	3	Yes
Hydroxyflutamide	CC(C)(C(=O)NC1=CC(=C(C=C1)[N+](=O)[O-])C(F)(F)F)O	CC(C)(C(=O)NC1=CC(=C(C=C1)[N+](=O)[O-])C(F)(F)F)O	C11H11F3N2O4	[M-H]-	291.06	polyala	develop_2min_0B_100B_30mm	Kinetex_C18_30mm	160.15	0.39	0.24	0.82	0.01	1.41	3	Yes
4-Aminobenzenesulfonic acid	C1=CC(=CC=C1N)S(=O)(=O)O	C1=CC(=CC=C1N)S(=O)(=O)O	C6H7NO3S	[M-H]-	172.007	polyala	develop_2min_0B_100B_30mm	Kinetex_C18_30mm	137.47	0.88	0.64	0.24	0	0	3	Yes
Etaconazole	CCC1COC(O1)(CN2C=NC=N2)C3=C(C=C(C=C3)Cl)Cl	CCC1COC(O1)(CN2C=NC=N2)C3=C(C=C(C=C3)Cl)Cl	C14H15Cl2N3O2	[M+H]+	328.061	polyala	develop_2min_0B_100B_30mm	Kinetex_C18_30mm	170.84	0.21	0.13	0.93	0	0	3	Yes
Etaconazole	CCC1COC(O1)(CN2C=NC=N2)C3=C(C=C(C=C3)Cl)Cl	CCC1COC(O1)(CN2C=NC=N2)C3=C(C=C(C=C3)Cl)Cl	C14H15Cl2N3O2	[M+Na]+	350.043	polyala	develop_2min_0B_100B_30mm	Kinetex_C18_30mm	186.52	0.54	0.29	0.9	0	0	3	Yes
Epinephrine	CNCC(C1=CC(=C(C=C1)O)O)O	CNCC(C1=CC(=C(C=C1)O)O)O	C9H13NO3	[M+H-H2O]+	166.086	polyala	develop_2min_0B_100B_30mm	Kinetex_C18_30mm	136.38	0.07	0.05	0.74	0	0	3	No
Flumioxazin	C#CCN1C(=O)COC2=CC(=C(C=C21)N3C(=O)C4=C(C3=O)CCCC4)F	C#CCN1C(=O)COC2=CC(=C(C=C21)N3C(=O)C4=C(C3=O)CCCC4)F	C19H15FN2O4	[M+H]+	355.109	polyala	develop_2min_0B_100B_30mm	Kinetex_C18_30mm	182.48	0.5	0.27	0.88	0	0	3	Yes
Flumioxazin	C#CCN1C(=O)COC2=CC(=C(C=C21)N3C(=O)C4=C(C3=O)CCCC4)F	C#CCN1C(=O)COC2=CC(=C(C=C21)N3C(=O)C4=C(C3=O)CCCC4)F	C19H15FN2O4	[M+Na]+	377.091	polyala	develop_2min_0B_100B_30mm	Kinetex_C18_30mm	188.81	0.81	0.43	0.88	0	0	3	No
Ricinine	CN1C=CC(=C(C1=O)C#N)OC	CN1C=CC(=C(C1=O)C#N)OC	C8H8N2O2	[M+H]+	165.066	polyala	develop_2min_0B_100B_30mm	Kinetex_C18_30mm	129.9	0.07	0.05	0.74	0	0	3	Yes
Ricinine	CN1C=CC(=C(C1=O)C#N)OC	CN1C=CC(=C(C1=O)C#N)OC	C8H8N2O2	[M+Na]+	187.048	polyala	develop_2min_0B_100B_30mm	Kinetex_C18_30mm	140.25	0.07	0.05	0.72	0.01	1.6	3	No
Octyl hydrogen phthalate	CCCCCCCCOC(=O)C1=CC=CC=C1C(=O)O	CCCCCCCCOC(=O)C1=CC=CC=C1C(=O)O	C16H22O4	[M+Na]+	301.141	polyala	develop_2min_0B_100B_30mm	Kinetex_C18_30mm	181.14	0.51	0.28	1	0	0	3	Yes
Octyl hydrogen phthalate	CCCCCCCCOC(=O)C1=CC=CC=C1C(=O)O	CCCCCCCCOC(=O)C1=CC=CC=C1C(=O)O	C16H22O4	[M-H]-	277.144	polyala	develop_2min_0B_100B_30mm	Kinetex_C18_30mm	170.53	0.27	0.16	0.95	0	0	3	Yes
Dimetilan	CC1=CC(=NN1C(=O)N(C)C)OC(=O)N(C)C	CC1=CC(=NN1C(=O)N(C)C)OC(=O)N(C)C	C10H16N4O3	[M+Na]+	263.111	polyala	develop_2min_0B_100B_30mm	Kinetex_C18_30mm	157.1	0.4	0.25	0.79	0	0	3	Yes
2,4,6-Tribromophenol	C1=C(C=C(C(=C1Br)O)Br)Br	C1=C(C=C(C(=C1Br)O)Br)Br	C6H3Br3O	[M-H]-	328.764	polyala	develop_2min_0B_100B_30mm	Kinetex_C18_30mm	137.12	0.88	0.65	0.9	0.01	0.64	3	Yes
Trifluoromethanesulfonic acid	C(F)(F)(F)S(=O)(=O)O	C(F)(F)(F)S(=O)(=O)O	CHF3O3S	[M-H]-	148.952	polyala	develop_2min_0B_100B_30mm	Kinetex_C18_30mm	118.39	1.32	1.11	0.32	0.01	3.57	3	Yes
Sodium 4-isopropylbenzenesulfonate	CC(C)C1=CC=C(C=C1)S(=O)(=O)[O-].[Na+]	CC(C)C1=CC=C(C=C1)S(=O)(=O)[O-]	C9H11O3S-	[M-H]-	199.043	polyala	develop_2min_0B_100B_30mm	Kinetex_C18_30mm	149.4	0.62	0.41	0.79	0	0	3	Yes
l-Perillaldehyde	CC(=C)C1CCC(=CC1)C=O	CC(=C)C1CCC(=CC1)C=O	C10H14O	[M-H]-	149.097	polyala	develop_2min_0B_100B_30mm	Kinetex_C18_30mm	140.35	0.86	0.61	0.77	0.01	1.51	3	No
Ethalfluralin	CCN(CC(=C)C)C1=C(C=C(C=C1[N+](=O)[O-])C(F)(F)F)[N+](=O)[O-]	CCN(CC(=C)C)C1=C(C=C(C=C1[N+](=O)[O-])C(F)(F)F)[N+](=O)[O-]	C13H14F3N3O4	[M+H-H2O]+	316.09	polyala	develop_2min_0B_100B_30mm	Kinetex_C18_30mm	163.86	0.23	0.14	0.85	0	0	3	Yes
(2-Methylphenoxy)acetic acid	CC1=CC=CC=C1OCC(=O)O	CC1=CC=CC=C1OCC(=O)O	C9H10O3	[M-H]-	165.056	polyala	develop_2min_0B_100B_30mm	Kinetex_C18_30mm	142.45	0.79	0.55	0.79	0	0	3	Yes
Tetrahydrocurcumin	COC1=C(C=CC(=C1)CCC(=O)CC(=O)CCC2=CC(=C(C=C2)O)OC)O	COC1=C(C=CC(=C1)CCC(=O)CC(=O)CCC2=CC(=C(C=C2)O)OC)O	C21H24O6	[M-H]-	371.15	polyala	develop_2min_0B_100B_30mm	Kinetex_C18_30mm	188.24	0.12	0.06	0.83	0	0	3	Yes
Dehydrothio-4-toluidine	CC1=CC2=C(C=C1)N=C(S2)C3=CC=C(C=C3)N	CC1=CC2=C(C=C1)N=C(S2)C3=CC=C(C=C3)N	C14H12N2S	[M+H]+	241.079	polyala	develop_2min_0B_100B_30mm	Kinetex_C18_30mm	151.71	0.26	0.17	0.93	0	0	3	Yes
Dehydrothio-4-toluidine	CC1=CC2=C(C=C1)N=C(S2)C3=CC=C(C=C3)N	CC1=CC2=C(C=C1)N=C(S2)C3=CC=C(C=C3)N	C14H12N2S	[M-H]-	239.065	polyala	develop_2min_0B_100B_30mm	Kinetex_C18_30mm	155.47	0.8	0.52	0.95	0	0	3	No
SSR69071	CC(C)C1=C2C(=CC(=C1)OC)S(=O)(=O)N(C2=O)COC3=CC(=O)N4C=CC=C(C4=N3)OCCN5CCCCC5	CC(C)C1=C2C(=CC(=C1)OC)S(=O)(=O)N(C2=O)COC3=CC(=O)N4C=CC=C(C4=N3)OCCN5CCCCC5	C27H32N4O7S	[M+H]+	557.206	polyala	develop_2min_0B_100B_30mm	Kinetex_C18_30mm	224.99	0.36	0.16	0.83	0	0	3	Yes
SSR69071	CC(C)C1=C2C(=CC(=C1)OC)S(=O)(=O)N(C2=O)COC3=CC(=O)N4C=CC=C(C4=N3)OCCN5CCCCC5	CC(C)C1=C2C(=CC(=C1)OC)S(=O)(=O)N(C2=O)COC3=CC(=O)N4C=CC=C(C4=N3)OCCN5CCCCC5	C27H32N4O7S	[M+Na]+	579.188	polyala	develop_2min_0B_100B_30mm	Kinetex_C18_30mm	230.08	0.17	0.07	0.83	0	0	3	Yes
Decyl beta-D-glucopyranoside	CCCCCCCCCCOC1C(C(C(C(O1)CO)O)O)O	CCCCCCCCCCOC1C(C(C(C(O1)CO)O)O)O	C16H32O6	[M+FA-H]-	365.218	polyala	develop_2min_0B_100B_30mm	Kinetex_C18_30mm	199.1	0.14	0.07	0.89	0.01	1.29	3	No
Decyl beta-D-glucopyranoside	CCCCCCCCCCOC1C(C(C(C(O1)CO)O)O)O	CCCCCCCCCCOC1C(C(C(C(O1)CO)O)O)O	C16H32O6	[M+Na]+	343.209	polyala	develop_2min_0B_100B_30mm	Kinetex_C18_30mm	188.03	0.2	0.1	0.94	0.01	1.23	3	Yes
Octhilinone	CCCCCCCCN1C(=O)C=CS1	CCCCCCCCN1C(=O)C=CS1	C11H19NOS	[M+H]+	214.126	polyala	develop_2min_0B_100B_30mm	Kinetex_C18_30mm	156.41	0.23	0.14	0.95	0	0	3	Yes
Octhilinone	CCCCCCCCN1C(=O)C=CS1	CCCCCCCCN1C(=O)C=CS1	C11H19NOS	[M+Na]+	236.108	polyala	develop_2min_0B_100B_30mm	Kinetex_C18_30mm	164.91	0.63	0.38	0.96	0.01	1.21	3	Yes
Benzenecarboximidamide, monohydrochloride	C1=CC=C(C=C1)C(=N)N.Cl	C1=CC=C(C=C1)C(=N)N	C7H8N2	[M+Cl]-	155.038	polyala	develop_2min_0B_100B_30mm	Kinetex_C18_30mm	134.01	0.91	0.68	0.67	0	0	3	No
Tazobactam sodium	CC1(C(N2C(S1(=O)=O)CC2=O)C(=O)[O-])CN3C=CN=N3.[Na+]	CC1(C(N2C(S1(=O)=O)CC2=O)C(=O)[O-])CN3C=CN=N3	C10H11N4O5S-	[M+H]+	301.06	polyala	develop_2min_0B_100B_30mm	Kinetex_C18_30mm	158.99	0.04	0.03	0.73	0.01	0.79	3	Yes
Tazobactam sodium	CC1(C(N2C(S1(=O)=O)CC2=O)C(=O)[O-])CN3C=CN=N3.[Na+]	CC1(C(N2C(S1(=O)=O)CC2=O)C(=O)[O-])CN3C=CN=N3	C10H11N4O5S-	[M+H-H2O]+	283.05	polyala	develop_2min_0B_100B_30mm	Kinetex_C18_30mm	155.93	0.17	0.11	0.73	0	0	3	No
Tazobactam sodium	CC1(C(N2C(S1(=O)=O)CC2=O)C(=O)[O-])CN3C=CN=N3.[Na+]	CC1(C(N2C(S1(=O)=O)CC2=O)C(=O)[O-])CN3C=CN=N3	C10H11N4O5S-	[M+Na]+	323.042	polyala	develop_2min_0B_100B_30mm	Kinetex_C18_30mm	162.3	0.42	0.26	0.74	0.01	0.78	3	No
Tazobactam sodium	CC1(C(N2C(S1(=O)=O)CC2=O)C(=O)[O-])CN3C=CN=N3.[Na+]	CC1(C(N2C(S1(=O)=O)CC2=O)C(=O)[O-])CN3C=CN=N3	C10H11N4O5S-	[M-H]-	299.046	polyala	develop_2min_0B_100B_30mm	Kinetex_C18_30mm	160.53	0.27	0.17	0.69	0	0	3	Yes
4-(Dimethylamino)phenylthiocyanate	CN(C)C1=CC=C(C=C1)SC#N	CN(C)C1=CC=C(C=C1)SC#N	C9H10N2S	[M+H]+	179.064	polyala	develop_2min_0B_100B_30mm	Kinetex_C18_30mm	141.64	0.24	0.17	0.9	0	0	3	Yes
Acid Orange 156	CC1=CC(=C(C=C1N=NC2=CC=C(C=C2)S(=O)(=O)[O-])OC)N=NC3=CC=C(C=C3)OC.[Na+]	CC1=CC(=C(C=C1N=NC2=CC=C(C=C2)S(=O)(=O)[O-])OC)N=NC3=CC=C(C=C3)OC	C21H19N4O5S-	[M+H]+	441.123	polyala	develop_2min_0B_100B_30mm	Kinetex_C18_30mm	214.65	0.11	0.05	1.05	0.03	3.05	3	Yes
Acid Orange 156	CC1=CC(=C(C=C1N=NC2=CC=C(C=C2)S(=O)(=O)[O-])OC)N=NC3=CC=C(C=C3)OC.[Na+]	CC1=CC(=C(C=C1N=NC2=CC=C(C=C2)S(=O)(=O)[O-])OC)N=NC3=CC=C(C=C3)OC	C21H19N4O5S-	[M+Na]+	463.105	polyala	develop_2min_0B_100B_30mm	Kinetex_C18_30mm	231.24	0.23	0.1	1.05	0.03	3.05	3	Yes
Acid Orange 156	CC1=CC(=C(C=C1N=NC2=CC=C(C=C2)S(=O)(=O)[O-])OC)N=NC3=CC=C(C=C3)OC.[Na+]	CC1=CC(=C(C=C1N=NC2=CC=C(C=C2)S(=O)(=O)[O-])OC)N=NC3=CC=C(C=C3)OC	C21H19N4O5S-	[M-H]-	439.108	polyala	develop_2min_0B_100B_30mm	Kinetex_C18_30mm	229.18	0.34	0.15	1.07	0.02	1.87	3	Yes
Midodrine hydrochloride	COC1=CC(=C(C=C1)OC)C(CNC(=O)CN)O.Cl	COC1=CC(=C(C=C1)OC)C(CNC(=O)CN)O	C12H18N2O4	[M+H]+	255.134	polyala	develop_2min_0B_100B_30mm	Kinetex_C18_30mm	154.39	1.08	0.7	0.8	0.01	1.45	3	Yes
Midodrine hydrochloride	COC1=CC(=C(C=C1)OC)C(CNC(=O)CN)O.Cl	COC1=CC(=C(C=C1)OC)C(CNC(=O)CN)O	C12H18N2O4	[M+H-H2O]+	237.123	polyala	develop_2min_0B_100B_30mm	Kinetex_C18_30mm	155.12	0.22	0.14	0.74	0	0	3	Yes
Midodrine hydrochloride	COC1=CC(=C(C=C1)OC)C(CNC(=O)CN)O.Cl	COC1=CC(=C(C=C1)OC)C(CNC(=O)CN)O	C12H18N2O4	[M+Na]+	277.116	polyala	develop_2min_0B_100B_30mm	Kinetex_C18_30mm	160.45	1.13	0.7	0.75	0.01	1.53	3	Yes
Sodium 2-amino-5-sulfonaphthalene-1-sulfonate	C1=CC2=C(C=CC(=C2S(=O)(=O)[O-])N)C(=C1)S(=O)(=O)O.[Na+]	C1=CC2=C(C=CC(=C2S(=O)(=O)[O-])N)C(=C1)S(=O)(=O)O	C10H8NO6S2-	[M-H]-	301.98	polyala	develop_2min_0B_100B_30mm	Kinetex_C18_30mm	160.31	0.6	0.37	0.36	0.02	4.81	3	Yes
Calcium di[(2E,4E)-2,4-hexadienoate]	CC=CC=CC(=O)[O-].CC=CC=CC(=O)[O-].[Ca+2]	CC=CC=CC(=O)[O-]	C6H7O2-	[M-H]-	111.045	polyala	develop_2min_0B_100B_30mm	Kinetex_C18_30mm	129.74	1.17	0.9	0.77	0.01	1.51	3	No
Picoxystrobin	COC=C(C1=CC=CC=C1COC2=CC=CC(=N2)C(F)(F)F)C(=O)OC	COC=C(C1=CC=CC=C1COC2=CC=CC(=N2)C(F)(F)F)C(=O)OC	C18H16F3NO4	[M+K]+	406.066	polyala	develop_2min_0B_100B_30mm	Kinetex_C18_30mm	180.84	0.37	0.21	0.94	0.01	1.22	3	No
Picoxystrobin	COC=C(C1=CC=CC=C1COC2=CC=CC(=N2)C(F)(F)F)C(=O)OC	COC=C(C1=CC=CC=C1COC2=CC=CC(=N2)C(F)(F)F)C(=O)OC	C18H16F3NO4	[M+Na]+	390.092	polyala	develop_2min_0B_100B_30mm	Kinetex_C18_30mm	177.97	0.51	0.29	0.93	0	0	3	Yes
Coumarin	C1=CC=C2C(=C1)C=CC(=O)O2	C1=CC=C2C(=C1)C=CC(=O)O2	C9H6O2	[M+H]+	147.044	polyala	develop_2min_0B_100B_30mm	Kinetex_C18_30mm	123.14	0.2	0.16	0.81	0	0	3	Yes
2-Hydroxyethyl disulfide	C(CSSCCO)O	C(CSSCCO)O	C4H10O2S2	[M+FA-H]-	199.01	polyala	develop_2min_0B_100B_30mm	Kinetex_C18_30mm	141.62	1.1	0.78	0.7	0.01	1.64	3	No
FR167356	CC1=C(C2=C(O1)C(=CC=C2)NC(=O)C3=C(C=CC=C3Cl)Cl)C(C)(C)O	CC1=C(C2=C(O1)C(=CC=C2)NC(=O)C3=C(C=CC=C3Cl)Cl)C(C)(C)O	C19H17Cl2NO3	[M+H]+	378.066	polyala	develop_2min_0B_100B_30mm	Kinetex_C18_30mm	186.18	0.48	0.26	0.88	0	0	3	Yes
FR167356	CC1=C(C2=C(O1)C(=CC=C2)NC(=O)C3=C(C=CC=C3Cl)Cl)C(C)(C)O	CC1=C(C2=C(O1)C(=CC=C2)NC(=O)C3=C(C=CC=C3Cl)Cl)C(C)(C)O	C19H17Cl2NO3	[M+H-H2O]+	360.055	polyala	develop_2min_0B_100B_30mm	Kinetex_C18_30mm	179.59	0.34	0.19	0.88	0	0	3	Yes
FR167356	CC1=C(C2=C(O1)C(=CC=C2)NC(=O)C3=C(C=CC=C3Cl)Cl)C(C)(C)O	CC1=C(C2=C(O1)C(=CC=C2)NC(=O)C3=C(C=CC=C3Cl)Cl)C(C)(C)O	C19H17Cl2NO3	[M+Na]+	400.048	polyala	develop_2min_0B_100B_30mm	Kinetex_C18_30mm	189.97	0.62	0.32	0.88	0	0	3	Yes
4-Chlororesorcinol	C1=CC(=C(C=C1O)O)Cl	C1=CC(=C(C=C1O)O)Cl	C6H5ClO2	[M-H]-	142.99	polyala	develop_2min_0B_100B_30mm	Kinetex_C18_30mm	127.05	1.23	0.97	0.73	0	0	3	Yes
Thymol	CC1=CC(=C(C=C1)C(C)C)O	CC1=CC(=C(C=C1)C(C)C)O	C10H14O	[M+FA-H]-	195.103	polyala	develop_2min_0B_100B_30mm	Kinetex_C18_30mm	148.31	0.56	0.38	0.74	0	0	3	No
Thymol	CC1=CC(=C(C=C1)C(C)C)O	CC1=CC(=C(C=C1)C(C)C)O	C10H14O	[M-H]-	149.097	polyala	develop_2min_0B_100B_30mm	Kinetex_C18_30mm	139.81	0.92	0.66	0.73	0	0	3	No
Tetraconazole	C1=CC(=C(C=C1Cl)Cl)C(CN2C=NC=N2)COC(C(F)F)(F)F	C1=CC(=C(C=C1Cl)Cl)C(CN2C=NC=N2)COC(C(F)F)(F)F	C13H11Cl2F4N3O	[M+H]+	372.029	polyala	develop_2min_0B_100B_30mm	Kinetex_C18_30mm	174.45	0.35	0.2	0.91	0	0	3	Yes
Dibutyl (2E)-but-2-enedioate	CCCCOC(=O)C=CC(=O)OCCCC	CCCCOC(=O)C=CC(=O)OCCCC	C12H20O4	[M+FA-H]-	273.134	polyala	develop_2min_0B_100B_30mm	Kinetex_C18_30mm	163.39	0.24	0.15	0.75	0.01	1.55	3	No
Dibutyl (2E)-but-2-enedioate	CCCCOC(=O)C=CC(=O)OCCCC	CCCCOC(=O)C=CC(=O)OCCCC	C12H20O4	[M+H]+	229.143	polyala	develop_2min_0B_100B_30mm	Kinetex_C18_30mm	150.49	0.18	0.12	0.81	0	0	3	No
Pinoxaden	CCC1=CC(=CC(=C1C2=C(N3CCOCCN3C2=O)OC(=O)C(C)(C)C)CC)C	CCC1=CC(=CC(=C1C2=C(N3CCOCCN3C2=O)OC(=O)C(C)(C)C)CC)C	C23H32N2O4	[M+H]+	401.243	polyala	develop_2min_0B_100B_30mm	Kinetex_C18_30mm	194.45	0.15	0.08	0.98	0	0	3	Yes
Pinoxaden	CCC1=CC(=CC(=C1C2=C(N3CCOCCN3C2=O)OC(=O)C(C)(C)C)CC)C	CCC1=CC(=CC(=C1C2=C(N3CCOCCN3C2=O)OC(=O)C(C)(C)C)CC)C	C23H32N2O4	[M+Na]+	423.225	polyala	develop_2min_0B_100B_30mm	Kinetex_C18_30mm	200.88	1.87	0.93	0.98	0	0	3	Yes
2-Phenylbenzimidazole	C1=CC=C(C=C1)C2=NC3=CC=CC=C3N2	C1=CC=C(C=C1)C2=NC3=CC=CC=C3N2	C13H10N2	[M+H]+	195.092	polyala	develop_2min_0B_100B_30mm	Kinetex_C18_30mm	142.32	0.06	0.04	0.78	0	0	3	Yes
2-Phenylbenzimidazole	C1=CC=C(C=C1)C2=NC3=CC=CC=C3N2	C1=CC=C(C=C1)C2=NC3=CC=CC=C3N2	C13H10N2	[M-H]-	193.077	polyala	develop_2min_0B_100B_30mm	Kinetex_C18_30mm	144.29	0.71	0.5	0.73	0	0	3	Yes
1,5-Dihydroxyanthraquinone	C1=CC2=C(C(=C1)O)C(=O)C3=C(C2=O)C(=CC=C3)O	C1=CC2=C(C(=C1)O)C(=O)C3=C(C2=O)C(=CC=C3)O	C14H8O4	[M-H]-	239.035	polyala	develop_2min_0B_100B_30mm	Kinetex_C18_30mm	146.77	0.75	0.51	0.9	0	0	3	Yes
PharmaGSID_47333	CC1=NC=C(C=N1)C(CCCCCCC2=NC3=C(CCCN3)C=C2)CC(=O)O	CC1=NC=C(C=N1)C(CCCCCCC2=NC3=C(CCCN3)C=C2)CC(=O)O	C22H30N4O2	[M+H]+	383.244	polyala	develop_2min_0B_100B_30mm	Kinetex_C18_30mm	191.4	0.17	0.09	0.78	0	0	3	Yes
PharmaGSID_47333	CC1=NC=C(C=N1)C(CCCCCCC2=NC3=C(CCCN3)C=C2)CC(=O)O	CC1=NC=C(C=N1)C(CCCCCCC2=NC3=C(CCCN3)C=C2)CC(=O)O	C22H30N4O2	[M-H]-	381.23	polyala	develop_2min_0B_100B_30mm	Kinetex_C18_30mm	200.33	0.77	0.38	0.73	0	0	3	Yes
Pioglitazone hydrochloride	CCC1=CN=C(C=C1)CCOC2=CC=C(C=C2)CC3C(=O)NC(=O)S3.Cl	CCC1=CN=C(C=C1)CCOC2=CC=C(C=C2)CC3C(=O)NC(=O)S3	C19H20N2O3S	[M+H]+	357.127	polyala	develop_2min_0B_100B_30mm	Kinetex_C18_30mm	179.32	0.01	0.01	0.78	0	0	3	Yes
Pioglitazone hydrochloride	CCC1=CN=C(C=C1)CCOC2=CC=C(C=C2)CC3C(=O)NC(=O)S3.Cl	CCC1=CN=C(C=C1)CCOC2=CC=C(C=C2)CC3C(=O)NC(=O)S3	C19H20N2O3S	[M-H]-	355.112	polyala	develop_2min_0B_100B_30mm	Kinetex_C18_30mm	178.38	0.05	0.03	0.73	0	0	3	Yes
Dikegulac	CC1(OCC2C(O1)C3C(O2)(OC(O3)(C)C)C(=O)O)C	CC1(OCC2C(O1)C3C(O2)(OC(O3)(C)C)C(=O)O)C	C12H18O7	[M+Na]+	297.094	polyala	develop_2min_0B_100B_30mm	Kinetex_C18_30mm	159.33	0.24	0.15	0.81	0	0	3	Yes
Dikegulac	CC1(OCC2C(O1)C3C(O2)(OC(O3)(C)C)C(=O)O)C	CC1(OCC2C(O1)C3C(O2)(OC(O3)(C)C)C(=O)O)C	C12H18O7	[M-H]-	273.098	polyala	develop_2min_0B_100B_30mm	Kinetex_C18_30mm	164.55	0.27	0.16	0.76	0	0	3	Yes
[truncated: 1,742 more rows]

## Sheet: Statistics
File Name	Compound Name	SMILES	Adduct	Target m/z	Observed m/z	Sample Type	CCS Calibrant	Gradient	Column Type	EIC Peak Intensity	EIC Peak Area	LC FWHM Flag	EIM FWHM (ms)	Two-Peak EIM Resolution	CCS Average (Å²)	CCS Standard Deviation (Å²)	CCS RSD (%)	Retention Time Average (min)	Retention Time Standard Deviation (min)	Retention Time RSD (%)	n	MS/MS
[truncated: 3,649 more rows]

[truncated: 8 more sheets: Multiple LC Peaks, Multiple DT Peaks, ClassyFire Classifications, Teri et al. Comparison, Undetected Compounds, RT Calibration, Instrument Stability, Analytical Performance]
